# Supplementary material for: RaFAH: Host prediction for viruses of Bacteria and Archaea based on protein content
Source: Patterns (N Y). 2021 Jun 15;2(7):100274. doi: 10.1016/j.patter.2021.100274 (PMC8276007; doi:10.1016/j.patter.2021.100274)
Supplement: Table S1. Variable importance and protein cluster annotation derived from Model 3 — Importance of protein clusters for RaFAH predictions was estimated based on the impurity method. Protein clusters were queried against the pVOGs database for functional annotation. [file mmc2.xls]

## Sheet: Table_S1_MMSeqs_Cluster_Importance
Variable	Importance	Best_Hit	Best_Hit_Annotation
mmseqs_cluster_641913	279.01	VOG0299	endopeptidase [n=16]; phage lambda Rz-like lysis protein [n=14]; lysis protein Rz [n=12]; endopeptidase Rz [n=11]; hypothetical protein [n=11]; outer membrane lytic protein Rz [n=7]; lysis protein [n=7]; Rz lysis protein [n=6]; Rz-like lysis protein [n=5]; gp18.5 [n=4]; Rz [n=4]; Rz protein [n=4]; bacteriophage lysis protein [n=3]; putative endopeptidase [n=3]; i-spanin [n=2]; Rz-like phage lysis…
mmseqs_cluster_459718	206.589	VOG10343	tail fiber protein [n=1]; side tail fiber protein [n=1]; side tail fiber [n=1];
mmseqs_cluster_680435	157.459	VOG10340	hypothetical protein [n=3];
mmseqs_cluster_26605	146.591	VOG0299	endopeptidase [n=16]; phage lambda Rz-like lysis protein [n=14]; lysis protein Rz [n=12]; endopeptidase Rz [n=11]; hypothetical protein [n=11]; outer membrane lytic protein Rz [n=7]; lysis protein [n=7]; Rz lysis protein [n=6]; Rz-like lysis protein [n=5]; gp18.5 [n=4]; Rz [n=4]; Rz protein [n=4]; bacteriophage lysis protein [n=3]; putative endopeptidase [n=3]; i-spanin [n=2]; Rz-like phage lysis…
mmseqs_cluster_673644	132.303	VOG0559	transcriptional activator RinB [n=17]; hypothetical protein [n=15]; No annotation provided [n=11]; RinB [n=9]; ORF090 [n=3]; integrase regulator RinB [n=3]; transcriptional activator rinB [n=2]; int activator [n=2]; ORF105 [n=2]; ORF098 [n=2]; rinB [n=2]; ORF085 [n=2]; membrane protein [n=2]; putative regulator RinB [n=2]; ORF100 [n=2]; ORF112 [n=1]; putative int gene activator protein, RinB [n=1…
mmseqs_cluster_794877	115.22	VOG4828	hypothetical protein [n=3]; minor structural protein [n=2]; putative structural protein [n=1]; putative phage structural protein [n=1];
mmseqs_cluster_565704	111.495	VOG4763	peptidase_S74 domain protein [n=9]; gp58-like protein [n=8]; hypothetical protein [n=4]; hyaluronidase [n=1]; host specificity protein [n=1]; tail protein [n=1]; PblB [n=1]; putative endopeptidase [n=1]; tail fiber PblB-like protein [n=1];
mmseqs_cluster_97318	104.794	VOG0013	DNA replication initiation protein [n=8]; hypothetical protein [n=5]; RstA [n=4]; phage replication protein [n=3]; putative replication protein [n=1]; RstA protein [n=1]; Vpf402 [n=1]; No annotation provided [n=1]; putative phage DNA replicase [n=1];
mmseqs_cluster_1018983	100.33	VOG0152	hypothetical protein [n=58]; DUF1642 domain protein [n=9]; No annotation provided [n=5]; unknown [n=5]; conserved hypothetical protein [n=4]; DUF1642 domain containing protein [n=4]; DUF1642 domain-containing protein [n=4]; gp45 [n=2]; Orf27 [n=2]; asch domain protein [n=1]; gp31 [n=1]; Gp35 protein [n=1]; ORF15 [n=1]; gp124 [n=1]; phage protein [n=1]; ORF19 [n=1]; gp51 [n=1]; Orf23 [n=1]; gp49 […
mmseqs_cluster_211554	100.167	VOG0765	holin [n=9]; hypothetical protein [n=7]; lysis protein [n=7]; putative holin [n=7]; lysis protein S [n=6]; possible holin [n=3]; No annotation provided [n=2]; holin lysis protein S [n=2]; class II holin [n=2]; lysis protein, holin [n=2]; putative S protein [n=1]; phage Lysis protein S. [n=1]; gp13 [n=1]; porin [n=1]; S [n=1]; Gp13 [n=1]; gp24 [n=1]; gp59 [n=1]; putative transmembrane protein [n=1…
mmseqs_cluster_481324	98.6642	VOG4763	peptidase_S74 domain protein [n=9]; gp58-like protein [n=8]; hypothetical protein [n=4]; hyaluronidase [n=1]; host specificity protein [n=1]; tail protein [n=1]; PblB [n=1]; putative endopeptidase [n=1]; tail fiber PblB-like protein [n=1];
mmseqs_cluster_114430	92.9135	VOG0559	transcriptional activator RinB [n=17]; hypothetical protein [n=15]; No annotation provided [n=11]; RinB [n=9]; ORF090 [n=3]; integrase regulator RinB [n=3]; transcriptional activator rinB [n=2]; int activator [n=2]; ORF105 [n=2]; ORF098 [n=2]; rinB [n=2]; ORF085 [n=2]; membrane protein [n=2]; putative regulator RinB [n=2]; ORF100 [n=2]; ORF112 [n=1]; putative int gene activator protein, RinB [n=1…
mmseqs_cluster_23453	90.3545	VOG0843	minor tail protein [n=3]; tail assembly protein GT [n=3]; tail component [n=2]; tail assembly protein [n=2]; putative minor tail protein [n=2]; bacteriophage tail assembly chapterone - part of G+G' frameshift hybrid protein; Lambda gpT homolog [n=1]; part of bacteriophage tail assembly chaperone gpG by translational frameshifting; Lambda gpT homolog [n=1]; tail assembly protein T [n=1]; downstrea…
mmseqs_cluster_605775	84.2933	VOG0843	minor tail protein [n=3]; tail assembly protein GT [n=3]; tail component [n=2]; tail assembly protein [n=2]; putative minor tail protein [n=2]; bacteriophage tail assembly chapterone - part of G+G' frameshift hybrid protein; Lambda gpT homolog [n=1]; part of bacteriophage tail assembly chaperone gpG by translational frameshifting; Lambda gpT homolog [n=1]; tail assembly protein T [n=1]; downstrea…
mmseqs_cluster_405173	76.1238	VOG10230	hypothetical protein [n=1]; amidase [n=1]; lysine [n=1];
mmseqs_cluster_485618	73.6781	VOG4687	hypothetical protein [n=4]; conserved hypothetical protein [n=2];
mmseqs_cluster_61878	71.3793	VOG5833	hypothetical protein [n=10];
mmseqs_cluster_771643	69.3315	VOG10343	tail fiber protein [n=1]; side tail fiber protein [n=1]; side tail fiber [n=1];
mmseqs_cluster_100654	68.2831	VOG10343	tail fiber protein [n=1]; side tail fiber protein [n=1]; side tail fiber [n=1];
mmseqs_cluster_36985	67.062	VOG0103	hypothetical protein [n=17];
mmseqs_cluster_429357	63.2859	VOG0198	hypothetical protein [n=64]; transcriptional regulator [n=9]; transcriptional activator RinA [n=8]; ArpU-like transcriptional regulator [n=7]; DUF1492 domain protein [n=7]; ArpU family transcriptional regulator [n=5]; ORF030 [n=4]; RinA family transcriptional regulator [n=4]; unknown [n=4]; transcriptional activator [n=3]; RinA [n=3]; transcriptional regulator ArpU family [n=3]; putative transcri…
mmseqs_cluster_274513	62.9775	VOG10930	long tail fiber distal subunit [n=2]; gp37 long tail fiber distal subunit [n=1];
mmseqs_cluster_28287	60.9502	VOG0614	lysin [n=16]; lysozyme [n=15]; endolysin [n=7]; gpK [n=3]; putative phage lysozyme [n=3]; endolysin R [n=2]; 1,4-beta-N-acetylmuramidase [n=2]; putative endolysin protein [n=1]; lysozyme [Escherichia phage rv5] [n=1]; Phage lysozyme [n=1]; Endolysin [n=1]; ATP-dependent DNA ligase [n=1]; putative muramidase [n=1]; gp10 [n=1]; P protein [n=1]; gene 62 protein [n=1]; cell lysis protein [n=1]; putat…
mmseqs_cluster_689086	60.7256	VOG4757	hypothetical protein [n=13]; putative assembly protein [n=9]; zonula occludens toxin [n=4]; zot-like protein [n=1]; ORF7 [n=1]; Zot protein [n=1]; Zot-like protein [n=1]; VSK tox2 [n=1]; putative zonula occludens toxin [n=1]; putative phage assembly protein [n=1]; Vpf380 [n=1]; Zot [n=1];
mmseqs_cluster_213162	58.2485	VOG4565	lysozyme [n=68]; endolysin [n=51]; putative endolysin [n=41]; lysin [n=30]; putative lysozyme [n=30]; lysozyme murein hydrolase [n=28]; hypothetical protein [n=26]; Phage lysozyme [n=8]; SAR endolysin [n=6]; putative phage lysozyme [n=6]; e Lysozyme murein hydrolase [n=5]; putative endolysin/autolysin [n=4]; soluble lysozyme [n=4]; T4-like lyzozyme [n=3]; putative phage-related lysozyme [n=3]; No…
mmseqs_cluster_397480	57.4548	VOG0557	hypothetical protein [n=40]; No annotation provided [n=10]; ORF077 [n=2]; ORF071 [n=2]; ORF063 [n=1]; ORF072 [n=1]; ORF054 [n=1]; ORF118 [n=1]; ORF074 [n=1]; ORF079 [n=1]; ORF081 [n=1]; similar to phage phi PVL ORF55 [n=1]; ORF097 [n=1]; ORF078 [n=1]; ORF059 [n=1]; transcriptional activator RinB [n=1]; ORF056 [n=1]; 77ORF069 [n=1]; conserved hypothetical protein [n=1]; ORF111 [n=1]; ORF060 [n=1];
mmseqs_cluster_272308	57.0351	VOG9573	accessory cholera enterotoxin [n=1]; accessory cholera enteritoxin [n=1]; Ace [n=1];
mmseqs_cluster_443153	55.9178	VOG0299	endopeptidase [n=16]; phage lambda Rz-like lysis protein [n=14]; lysis protein Rz [n=12]; endopeptidase Rz [n=11]; hypothetical protein [n=11]; outer membrane lytic protein Rz [n=7]; lysis protein [n=7]; Rz lysis protein [n=6]; Rz-like lysis protein [n=5]; gp18.5 [n=4]; Rz [n=4]; Rz protein [n=4]; bacteriophage lysis protein [n=3]; putative endopeptidase [n=3]; i-spanin [n=2]; Rz-like phage lysis…
mmseqs_cluster_640437	55.2021	VOG5622	hypothetical protein [n=10]; AB1gp23 [n=1];
mmseqs_cluster_986639	55.168	VOG6547	hypothetical protein [n=2]; tail spike protein [n=1]; putative tailspike protein [n=1]; putative polygalacturonase [n=1]; parallel beta-helix repeat protein [n=1];
mmseqs_cluster_106306	51.9213	VOG10343	tail fiber protein [n=1]; side tail fiber protein [n=1]; side tail fiber [n=1];
mmseqs_cluster_117505	51.852	VOG10340	hypothetical protein [n=3];
mmseqs_cluster_637846	50.6435	VOG4716	hypothetical protein [n=43]; ORF040 [n=3]; putative DNA-binding protein [n=3]; ORF045 [n=2]; phi PVL orf 50-like protein [n=2]; phi PVL orf 50 family protein [n=2]; PVL phage protein [n=2]; putative leukocidin protein [n=1]; ORF038 [n=1]; ORF022 [n=1]; conserved phage protein [n=1]; ORF035 [n=1]; ORF044 [n=1]; conserved hypothetical protein [n=1]; similar to phage phi PVL ORF50 [n=1]; DNA-binding…
mmseqs_cluster_118897	49.6402	VOG4560	lysin B [n=222]; LysB [n=34]; gp10 [n=22]; gp31 [n=21]; gp49 [n=18]; gp11 [n=11]; gp50 [n=11]; hypothetical protein [n=10]; gp12 [n=9]; gp8 [n=9]; gp28 [n=7]; gp9 [n=7]; gp32 [n=7]; gp36 [n=6]; gp39 [n=6]; gp40 [n=5]; gp35 [n=5]; gp26 [n=4]; gp43 [n=4]; gp53 [n=4]; gp33 [n=4]; gp47 [n=4]; gp249 [n=3]; gp30 [n=3]; gp238 [n=3]; gp45 [n=3]; gp48 [n=3]; gp37 [n=3]; gp244 [n=3]; gp27 [n=2]; gp252 [n=2…
mmseqs_cluster_21475	48.7286	VOG0221	integrase [n=57]; serine integrase [n=15]; serine recombinase [n=13]; hypothetical protein [n=11]; gp38 [n=10]; gp33 [n=9]; resolvase [n=9]; recombinase [n=8]; gp37 [n=7]; putative recombinase [n=7]; putative integrase [n=7]; DNA invertase [n=5]; integrase (S-int) [n=4]; site-specific recombinase [n=4]; gp34 [n=4]; integrase (S-Int) [n=4]; putative resolvase [n=3]; gp39 [n=3]; Resolvase domain pr…
mmseqs_cluster_990775	48.3139	VOG6163	putative tape measure protein [n=4]; tape measure protein [n=3]; phage tape measure protein [n=1]; putative major tail protein [n=1];
mmseqs_cluster_21704	48.2901	VOG4659	putative antireceptor [n=7]; Gp14 protein [n=2]; endopeptidase/tail protein [n=1]; putative minor structural protein [n=1]; endopeptidase-endolysin [n=1]; minor structural protein 3 [n=1]; hypothetical protein [n=1]; endopeptidase [n=1]; putative tail endopeptidase [n=1]; ORF47 [n=1]; gp16 [n=1]; hypothetical phage structural protein [n=1]; putative anti-receptor protein [n=1]; structural protein…
mmseqs_cluster_505947	48.2434	VOG4565	lysozyme [n=68]; endolysin [n=51]; putative endolysin [n=41]; lysin [n=30]; putative lysozyme [n=30]; lysozyme murein hydrolase [n=28]; hypothetical protein [n=26]; Phage lysozyme [n=8]; SAR endolysin [n=6]; putative phage lysozyme [n=6]; e Lysozyme murein hydrolase [n=5]; putative endolysin/autolysin [n=4]; soluble lysozyme [n=4]; T4-like lyzozyme [n=3]; putative phage-related lysozyme [n=3]; No…
mmseqs_cluster_122958	47.7844	VOG4626	hypothetical protein [n=15]; ORF002 [n=13]; minor structural protein [n=8]; putative minor structural protein [n=6]; major teichoic acid biosynthesis protein C [n=2]; putative major teichoic acid biosynthesis protein [n=2]; ORF004 [n=2]; phi ETA orf 56-like protein [n=1]; ORF003 [n=1]; major teichoic acid biosynthesis [n=1]; minor structure protein [n=1]; gp17 [n=1]; similar to phage LL-H gp89 [n…
mmseqs_cluster_27418	47.695	VOG0327	hypothetical protein [n=129]; putative type III restriction endonuclease [n=26]; No annotation provided [n=12]; VRR-NUC domain-containing protein [n=9]; VRR-NUC domain protein [n=9]; endonuclease [n=9]; VRR-NUC domain containing protein [n=5]; Vsr endonuclease [n=4]; putative restriction endonuclease [n=4]; nuclease [n=2]; gp104 [n=2]; Holliday-junction resolvase [n=2]; type III restriction endon…
mmseqs_cluster_697838	46.4788	VOG0152	hypothetical protein [n=58]; DUF1642 domain protein [n=9]; No annotation provided [n=5]; unknown [n=5]; conserved hypothetical protein [n=4]; DUF1642 domain containing protein [n=4]; DUF1642 domain-containing protein [n=4]; gp45 [n=2]; Orf27 [n=2]; asch domain protein [n=1]; gp31 [n=1]; Gp35 protein [n=1]; ORF15 [n=1]; gp124 [n=1]; phage protein [n=1]; ORF19 [n=1]; gp51 [n=1]; Orf23 [n=1]; gp49 […
mmseqs_cluster_346051	46.1405	VOG0855	attachment invasion locus protein precursor [n=8]; outer membrane protein Lom precursor [n=5]; outer host membrane [n=2]; putative Lom-like outer membrane protein [n=2]; hypothetical protein [n=2]; Lom protein [n=1]; outer membrane protein Lom [n=1]; outer membrane lom precursor [n=1]; outer host membrane protein Lom [n=1]; similar to Lom protein of bacteriophage lambda [n=1]; outer host membrane…
mmseqs_cluster_973038	45.7568	VOG4763	peptidase_S74 domain protein [n=9]; gp58-like protein [n=8]; hypothetical protein [n=4]; hyaluronidase [n=1]; host specificity protein [n=1]; tail protein [n=1]; PblB [n=1]; putative endopeptidase [n=1]; tail fiber PblB-like protein [n=1];
mmseqs_cluster_469005	45.2054	VOG0839	minor tail protein [n=5]; minor tail protein Z [n=4]; hypothetical protein [n=4]; tail component [n=2]; gp09 protein [n=1]; putative phage-related protein [n=1]; putative bacteriophage tail component; Lambda gpZ homolog [n=1]; bacteriophage head-tail assembly protein; Lambda gpZ homolog [n=1]; bacteriophage morphogenesis protein; Lambda gpZ homolog [n=1]; conserved phage protein [n=1]; gp11 [n=1]…
mmseqs_cluster_423803	45.1903	VOG4626	hypothetical protein [n=15]; ORF002 [n=13]; minor structural protein [n=8]; putative minor structural protein [n=6]; major teichoic acid biosynthesis protein C [n=2]; putative major teichoic acid biosynthesis protein [n=2]; ORF004 [n=2]; phi ETA orf 56-like protein [n=1]; ORF003 [n=1]; major teichoic acid biosynthesis [n=1]; minor structure protein [n=1]; gp17 [n=1]; similar to phage LL-H gp89 [n…
mmseqs_cluster_321678	45.1059	VOG4763	peptidase_S74 domain protein [n=9]; gp58-like protein [n=8]; hypothetical protein [n=4]; hyaluronidase [n=1]; host specificity protein [n=1]; tail protein [n=1]; PblB [n=1]; putative endopeptidase [n=1]; tail fiber PblB-like protein [n=1];
mmseqs_cluster_151121	45.0769	VOG4171	hypothetical protein [n=12];
mmseqs_cluster_41410	44.1536	VOG4985	putative minor structural protein [n=3]; minor tail protein [n=2]; putative tail protein [n=1]; putative minor tail protein; contains lysozyme and Chap domain [n=1];
mmseqs_cluster_299274	43.9049	VOG10016	tail assembly protein [n=2]; structural protein [n=1];
mmseqs_cluster_4729	43.3674	VOG6320	hypothetical protein [n=7];
mmseqs_cluster_421489	42.8519	VOG4358	hypothetical protein [n=2]; putative tail fiber protein [n=1]; p26 [n=1]; deduced tail fiber protein [n=1]; putative glycoprotein [n=1]; putative phage tail fiber protein [n=1];
mmseqs_cluster_461786	42.7557	VOG0177	gpG [n=40]; major spike protein [n=11]; hypothetical protein [n=1]; protein G [n=1]; G [n=1]; No annotation provided [n=1];
mmseqs_cluster_13945	40.9921	VOG0173	gpD [n=40]; external scaffolding protein [n=11]; protein D [n=1]; D [n=1]; No annotation provided [n=1]; putative minor capsid protein [n=1]; hypothetical protein [n=1];
mmseqs_cluster_963131	40.5429	VOG4660	pre-neck appendage protein [n=3]; putative tailspike, beta-helical glycoside [n=3]; putative phage pre-neck appendage protein [n=2]; preneck appendage protein [n=2]; pre neck appendage protein [n=2]; putative tailspike, beta-helical glycoside hydrolase [n=1]; tailspike [n=1]; hypothetical protein [n=1]; pre-neck appendage [n=1]; gp18 [n=1]; tailspike protein [n=1]; pre-neck appendage preprotein […
mmseqs_cluster_422160	40.3373	VOG0614	lysin [n=16]; lysozyme [n=15]; endolysin [n=7]; gpK [n=3]; putative phage lysozyme [n=3]; endolysin R [n=2]; 1,4-beta-N-acetylmuramidase [n=2]; putative endolysin protein [n=1]; lysozyme [Escherichia phage rv5] [n=1]; Phage lysozyme [n=1]; Endolysin [n=1]; ATP-dependent DNA ligase [n=1]; putative muramidase [n=1]; gp10 [n=1]; P protein [n=1]; gene 62 protein [n=1]; cell lysis protein [n=1]; putat…
mmseqs_cluster_2380	40.2103	VOG4693	hypothetical protein [n=42]; RusA [n=19]; endodeoxyribonuclease [n=18]; endodeoxyribonuclease RusA [n=17]; putative endodeoxyribonuclease [n=15]; RusA-like protein [n=12]; resolvase [n=12]; holliday junction resolvase [n=10]; crossover junction endodeoxyribonuclease RusA [n=7]; putative holliday junction resolvase [n=7]; putative endodeoxyribonuclease RusA [n=6]; rusA domain protein [n=6]; putati…
mmseqs_cluster_498359	40.1186	VOG9196	No annotation provided [n=1]; Tail fiber protein Sc [n=1]; putative tail fiber protein [n=1]; tail fiber protein [n=1];
mmseqs_cluster_40018	39.354	VOG8395	hypothetical protein [n=4];
mmseqs_cluster_379676	38.9433	VOG9305	EaD protein [n=2]; hypothetical protein [n=2];
mmseqs_cluster_486872	38.8386	VOG5793	tapemeasure [n=5]; gp17 [n=3]; gp20 [n=1]; tail length tape-measure protein [n=1]; tapemeasure protein [n=1];
mmseqs_cluster_424948	38.7983	VOG10957	putative tail protein [n=1]; putative tail fibre protein [n=1]; tail fiber [n=1];
mmseqs_cluster_37777	38.1001	VOG4556	portal protein [n=269]; putative portal protein [n=111]; hypothetical protein [n=32]; phage portal protein [n=20]; portal vertex protein [n=14]; phage portal protein, HK97 family [n=11]; putative phage portal protein [n=7]; gp4 [n=7]; gp11 [n=7]; gp12 [n=4]; gp10 [n=4]; head portal protein [n=4]; No annotation provided [n=4]; putative head portal protein [n=3]; gp34 [n=3]; capsid packaging protei…
mmseqs_cluster_489314	37.8458	VOG8870	pIII-CTX [n=2]; hypothetical protein [n=1]; OrfU [n=1];
mmseqs_cluster_913880	37.8456	VOG4941	hypothetical protein [n=9]; lysin [n=1];
mmseqs_cluster_659852	37.7465	VOG4985	putative minor structural protein [n=3]; minor tail protein [n=2]; putative tail protein [n=1]; putative minor tail protein; contains lysozyme and Chap domain [n=1];
mmseqs_cluster_542	37.6684	VOG0840	minor tail protein U [n=3]; minor tail protein [n=3]; bacteriophage tail shaft stabilization protein; Lambda gpU homolog [n=2]; tail component [n=2]; tail terminator protein [n=1]; putative tail component [n=1]; tail protein [n=1]; tail protein U [n=1]; gp12 [n=1]; putative bacteriophage minor tail protein; Lambda gpU homolog [n=1];
mmseqs_cluster_766224	37.4444	VOG3463	hypothetical protein [n=8]; ORF044 [n=1]; ORF052 [n=1]; ORF043 [n=1]; No annotation provided [n=1];
mmseqs_cluster_31771	37.1198	VOG1031	nucleotide-sugar epimerase [n=4]; putative nucleotide-sugar epimerase [n=4]; UDP-glucose 4-epimerase [n=3]; GDP-D-mannose 4,6-dehydratase [n=2]; GDP-L-fucose synthase [n=1]; gp185 [n=1]; ADP-L-glycero-D-mannoheptose-6-epimerase [n=1]; Nucleoside-diphosphate-sugar epimerase [n=1]; epimerase [n=1]; hypothetical protein [n=1]; hypothetical phage protein [n=1]; putative nucleoside-diphosphate-sugar e…
mmseqs_cluster_635343	36.3762	VOG0657	hypothetical protein [n=24]; No annotation provided [n=2]; orf45 [n=1]; gp27 [n=1]; gp93 [n=1]; ORF17 [n=1];
mmseqs_cluster_309689	36.1587	VOG4599	minor structural protein [n=15]; phage minor structural protein [n=13]; structural protein [n=10]; hypothetical protein [n=8]; host specificity protein [n=5]; putative receptor binding protein [n=3]; minor tail protein [n=3]; putative tail-host specificity protein [n=3]; putative minor tail protein [n=3]; tail fiber [n=3]; tail-host specificity protein [n=3]; host interaction protein [n=2]; gp17 …
mmseqs_cluster_6316	35.8531	VOG1887	major capsid protein [n=27]; hypothetical protein [n=11]; putative major capsid protein [n=9]; capsid protein E [n=5]; major capsid protein E [n=5]; putative head protein [n=3]; capsid protein [n=3]; capsid component [n=2]; major head subunit E [n=2]; major head subunit [n=2]; putative structural protein [n=2]; major capsid E family protein [n=2]; ORFp38 [n=1]; orf10 [n=1]; gp348 [n=1]; putative …
mmseqs_cluster_125992	35.1902	VOG2166	hypothetical protein [n=26]; virion structural protein [n=1]; Virion structural protein [n=1]; structural protein [n=1];
mmseqs_cluster_430738	35.0811	VOG9196	No annotation provided [n=1]; Tail fiber protein Sc [n=1]; putative tail fiber protein [n=1]; tail fiber protein [n=1];
mmseqs_cluster_882654	35.0389	VOG10916	gp14 [n=1]; outer capsid-like protein [n=1]; hypothetical protein [n=1];
mmseqs_cluster_999297	34.2179	VOG4558	minor tail protein [n=183]; hypothetical protein [n=63]; gp31 [n=44]; minor tail subunit [n=28]; gp32 [n=22]; structural protein [n=19]; gp18 [n=17]; gp30 [n=16]; gp33 [n=15]; gp28 [n=13]; gp27 [n=11]; gp26 [n=11]; gp34 [n=10]; gp19 [n=9]; gp20 [n=7]; gp29 [n=5]; putative structural protein [n=4]; gp22 [n=4]; gp36 [n=3]; gp24 [n=3]; gp21 [n=3]; gp37 [n=2]; gp35 [n=2]; gp25 [n=2]; Minor tail prote…
mmseqs_cluster_121908	34.1776	VOG4560	lysin B [n=222]; LysB [n=34]; gp10 [n=22]; gp31 [n=21]; gp49 [n=18]; gp11 [n=11]; gp50 [n=11]; hypothetical protein [n=10]; gp12 [n=9]; gp8 [n=9]; gp28 [n=7]; gp9 [n=7]; gp32 [n=7]; gp36 [n=6]; gp39 [n=6]; gp40 [n=5]; gp35 [n=5]; gp26 [n=4]; gp43 [n=4]; gp53 [n=4]; gp33 [n=4]; gp47 [n=4]; gp249 [n=3]; gp30 [n=3]; gp238 [n=3]; gp45 [n=3]; gp48 [n=3]; gp37 [n=3]; gp244 [n=3]; gp27 [n=2]; gp252 [n=2…
mmseqs_cluster_95102	33.2583	VOG0251	hypothetical protein [n=7]; PdcB [n=1]; conserved protein of unknown function PdcB [n=1]; antitermination protein Q [n=1]; Upf95.7 [n=1];
mmseqs_cluster_855608	33.0982	VOG0227	tail fiber assembly protein [n=32]; hypothetical protein [n=22]; putative tail fiber assembly protein [n=15]; tail fibers protein [n=5]; gpG [n=3]; Caudovirales tail fiber assembly protein [n=3]; gp38 distal long tail fiber assembly catalyst [n=2]; putative phage tail fiber assembly protein [n=2]; tail fiber assembly [n=2]; distal long tail fiber assembly catalyst [n=2]; conserved hypothetical ta…
mmseqs_cluster_444983	32.6562	VOG0275	integrase [n=365]; putative integrase [n=46]; hypothetical protein [n=28]; site-specific recombinase [n=18]; phage integrase [n=18]; No annotation provided [n=11]; putative phage integrase [n=10]; Int [n=9]; gp41 [n=9]; gp33 [n=8]; putative tyrosine recombinase [n=7]; gp40 [n=6]; gp36 [n=6]; gp32 [n=6]; ORF011 [n=6]; putative integrase protein [n=6]; integrase domain protein [n=6]; gp38 [n=5]; gp…
mmseqs_cluster_514953	32.0814	VOG0980	hypothetical protein [n=37]; ORF38 [n=1]; gp21 protein [n=1];
mmseqs_cluster_15739	31.9826	VOG0251	hypothetical protein [n=7]; PdcB [n=1]; conserved protein of unknown function PdcB [n=1]; antitermination protein Q [n=1]; Upf95.7 [n=1];
mmseqs_cluster_811868	31.5743	VOG4596	hypothetical protein [n=98]; EaA protein [n=14]; No annotation provided [n=10]; conserved hypothetical protein [n=2]; conserved hypothetical bacteriophage protein [n=2]; conserved protein of unknown function [n=2]; ea22 [n=2]; Eaa1 [n=1]; gene 21 protein [n=1]; putative Eaa protein [n=1]; EaD protein [n=1]; Eaa2 [n=1]; EaD-like protein [n=1]; similar to EaA protein of bacteriophage P22 [n=1]; PF0…
mmseqs_cluster_49870	31.5118	VOG5793	tapemeasure [n=5]; gp17 [n=3]; gp20 [n=1]; tail length tape-measure protein [n=1]; tapemeasure protein [n=1];
mmseqs_cluster_60562	31.3785	VOG4760	minor tail protein [n=10]; gp132 [n=3]; gp135 [n=3]; gp129 [n=2]; gp131 [n=2]; gp134 [n=2]; gp136 [n=2]; gp141 [n=1]; gp138 [n=1]; baseplate protein [n=1]; hypothetical protein [n=1]; gp139 [n=1]; gp140 [n=1]; gp133 [n=1]; gp124 [n=1]; gp137 [n=1];
mmseqs_cluster_839194	30.9492	VOG9196	No annotation provided [n=1]; Tail fiber protein Sc [n=1]; putative tail fiber protein [n=1]; tail fiber protein [n=1];
mmseqs_cluster_1040705	30.1466	VOG1356	hypothetical protein [n=96]; portal protein [n=43]; putative portal protein [n=9]; No annotation provided [n=5]; structural protein [n=3]; DUF935-like protein [n=3]; PF06074 family protein [n=2]; gp3 [n=2]; virion protein [n=1]; portal [n=1]; hyphothetical protein [n=1]; putative structural protein [n=1]; gp29 [n=1]; hypothetical protein RDJLphi1_gp67 [n=1]; gp017 [n=1]; gp6 [n=1]; hypothetical p…
mmseqs_cluster_983527	30.0421	VOG9306	tail fiber protein [n=1]; Gp21 [n=1]; putative tail protein I [n=1]; tail protein [n=1];
mmseqs_cluster_139285	29.8818	VOG6163	putative tape measure protein [n=4]; tape measure protein [n=3]; phage tape measure protein [n=1]; putative major tail protein [n=1];
mmseqs_cluster_849731	29.5577	VOG3978	tail protein Pb4 [n=5]; tail protein [n=5]; central straight fiber [n=2]; receptor binding tail protein [n=1]; phage tail fibers [n=1];
mmseqs_cluster_925011	29.4669	VOG4560	lysin B [n=222]; LysB [n=34]; gp10 [n=22]; gp31 [n=21]; gp49 [n=18]; gp11 [n=11]; gp50 [n=11]; hypothetical protein [n=10]; gp12 [n=9]; gp8 [n=9]; gp28 [n=7]; gp9 [n=7]; gp32 [n=7]; gp36 [n=6]; gp39 [n=6]; gp40 [n=5]; gp35 [n=5]; gp26 [n=4]; gp43 [n=4]; gp53 [n=4]; gp33 [n=4]; gp47 [n=4]; gp249 [n=3]; gp30 [n=3]; gp238 [n=3]; gp45 [n=3]; gp48 [n=3]; gp37 [n=3]; gp244 [n=3]; gp27 [n=2]; gp252 [n=2…
mmseqs_cluster_613808	29.051	VOG4686	morphogenesis protein [n=4]; putative tail lysin [n=1]; morphogenesis protein A [n=1];
mmseqs_cluster_697773	28.8519	VOG0720	portal protein [n=279]; putative portal protein [n=56]; gp3 [n=28]; gp12 [n=22]; hypothetical protein [n=20]; phage portal protein [n=14]; gp14 [n=13]; putative portal [n=12]; putative phage portal protein [n=11]; gp13 [n=9]; gp4 [n=9]; gp10 [n=9]; SPP1 family portal protein [n=9]; gp11 [n=8]; gp9 [n=7]; ORF006 [n=7]; portal [n=7]; gp16 [n=7]; ORF007 [n=6]; portal protein, SPP1 family [n=4]; gp5 …
mmseqs_cluster_258152	28.6654	VOG7536	hypothetical protein [n=5];
mmseqs_cluster_303482	28.6231	VOG10230	hypothetical protein [n=1]; amidase [n=1]; lysine [n=1];
mmseqs_cluster_282029	28.5222	VOG4564	hypothetical protein [n=79]; head morphogenesis protein [n=49]; putative head morphogenesis protein [n=33]; putative head protein [n=25]; minor head protein [n=22]; phage head morphogenesis protein [n=16]; putative minor head protein [n=13]; minor capsid protein [n=13]; No annotation provided [n=7]; phage minor capsid protein [n=7]; gp4 [n=6]; ORF011 [n=6]; capsid morphogenesis protein [n=6]; put…
mmseqs_cluster_367271	28.3614	VOG4832	long tail fiber distal subunit [n=3]; putative tail fiber protein [n=2]; gp37 long tail fiber, distal subunit [n=1]; gp37 long tail fiber distal subunit [n=1];
mmseqs_cluster_365009	28.1532	VOG6430	hypothetical protein [n=3]; helix turn helix protein [n=1]; No annotation provided [n=1]; helix-turn-helix DNA-binding domain-containing protein [n=1]; ankyrin repeat protein [n=1];
mmseqs_cluster_735781	27.9221	VOG4985	putative minor structural protein [n=3]; minor tail protein [n=2]; putative tail protein [n=1]; putative minor tail protein; contains lysozyme and Chap domain [n=1];
mmseqs_cluster_207801	27.8902	VOG4707	putative endolysin [n=64]; putative amidase [n=14]; endolysin [n=4]; hypothetical protein [n=3]; Gp20 [n=2]; putative endolysiin [n=1]; gp20 [n=1]; gp24, lysin [n=1]; negative regulator of beta-lactamase expression [n=1]; lysin [n=1]; putative lysin [n=1];
mmseqs_cluster_12834	27.5965	VOG5607	hypothetical protein [n=7]; putative transposase [n=3]; indoleacetamide hydrolase [n=2];
mmseqs_cluster_379284	27.5471	VOG10343	tail fiber protein [n=1]; side tail fiber protein [n=1]; side tail fiber [n=1];
mmseqs_cluster_660033	27.0717	VOG8343	putative tail fiber [n=2]; tail fiber protein [n=1]; hypothetical protein [n=1];
mmseqs_cluster_624255	26.9136	VOG3405	hypothetical protein [n=18]; putative Rz-like protein [n=5]; putative lysis accessory protein [n=3]; lysin [n=2]; endopeptidase Rz [n=1]; gp56 [n=1]; tail assembly-like protein [n=1]; tail assembly protein [n=1]; lysis protein [n=1]; tail protein [n=1]; conserved phage protein [n=1]; putative Rz protein [n=1]; Rz gp24 [n=1]; gp55 [n=1];
mmseqs_cluster_459163	26.6741	VOG2073	hypothetical protein [n=21]; No annotation provided [n=3]; Hypothetical protein [n=2]; tail fiber assembly protein [n=1]; conserved phage protein [n=1]; putative tail APC protein [n=1]; putative tail-related protein [n=1]; putative tail fiber assembly [n=1];
mmseqs_cluster_840528	26.5747	VOG5793	tapemeasure [n=5]; gp17 [n=3]; gp20 [n=1]; tail length tape-measure protein [n=1]; tapemeasure protein [n=1];
mmseqs_cluster_115558	26.444	VOG0152	hypothetical protein [n=58]; DUF1642 domain protein [n=9]; No annotation provided [n=5]; unknown [n=5]; conserved hypothetical protein [n=4]; DUF1642 domain containing protein [n=4]; DUF1642 domain-containing protein [n=4]; gp45 [n=2]; Orf27 [n=2]; asch domain protein [n=1]; gp31 [n=1]; Gp35 protein [n=1]; ORF15 [n=1]; gp124 [n=1]; phage protein [n=1]; ORF19 [n=1]; gp51 [n=1]; Orf23 [n=1]; gp49 […
mmseqs_cluster_588334	26.4331	VOG6163	putative tape measure protein [n=4]; tape measure protein [n=3]; phage tape measure protein [n=1]; putative major tail protein [n=1];
mmseqs_cluster_594739	25.7114	VOG11071	putative tape measure protein [n=3];
mmseqs_cluster_224048	25.2296	VOG0518	hypothetical protein [n=47]; No annotation provided [n=5]; ORF065 [n=3]; ORF060 [n=3]; UboA [n=2]; phi PVL orf 52-like protein [n=2]; phi PVL ORF 52 family protein [n=2]; ORF062 [n=2]; phi PVL ORF 52 analogue [n=1]; ORF061 [n=1]; conserved hypothetical protein [n=1]; ORF059 [n=1]; ORF053 [n=1]; ORF064 [n=1]; similar to phage phi PVL ORF52 [n=1]; ORF052 [n=1]; ORF054 [n=1]; gp106 [n=1]; 77ORF053 […
mmseqs_cluster_780515	25.2172	VOG5417	hypothetical protein [n=8]; lysin B [n=3]; putative cutinase [n=2]; lysinB protein [n=1]; putative lysin [n=1]; LysB [n=1];
mmseqs_cluster_599742	25.0134	VOG3981	pore-forming tail tip protein [n=5]; tape measure protein [n=4]; phage tail length tape-measure protein [n=1]; putative pore forming tail tip protein [n=1]; putative pore forming tail tip protein Pb2 [n=1]; pore-forming tail protein [n=1]; putative pore-forming tail tip protein [n=1]; pore-forming tail tip protein pb2 [n=1];
mmseqs_cluster_881385	24.9254	VOG8497	hypothetical protein [n=4];
mmseqs_cluster_314797	24.8734	VOG0025	putative DNA helicase [n=124]; DnaB-like helicase [n=113]; DNA primase/helicase [n=89]; hypothetical protein [n=83]; DNA helicase [n=81]; replicative DNA helicase [n=59]; DNA primase-helicase [n=56]; RecA-like protein [n=47]; RecA-like recombination protein [n=46]; helicase [n=42]; DNA primase-helicase subunit [n=37]; primase/helicase [n=32]; recombinase A [n=25]; UvsX RecA-like recombination pro…
mmseqs_cluster_716110	24.6528	VOG6093	hypothetical protein [n=9];
mmseqs_cluster_256551	24.5281	VOG4599	minor structural protein [n=15]; phage minor structural protein [n=13]; structural protein [n=10]; hypothetical protein [n=8]; host specificity protein [n=5]; putative receptor binding protein [n=3]; minor tail protein [n=3]; putative tail-host specificity protein [n=3]; putative minor tail protein [n=3]; tail fiber [n=3]; tail-host specificity protein [n=3]; host interaction protein [n=2]; gp17 …
mmseqs_cluster_107060	24.3184	VOG1887	major capsid protein [n=27]; hypothetical protein [n=11]; putative major capsid protein [n=9]; capsid protein E [n=5]; major capsid protein E [n=5]; putative head protein [n=3]; capsid protein [n=3]; capsid component [n=2]; major head subunit E [n=2]; major head subunit [n=2]; putative structural protein [n=2]; major capsid E family protein [n=2]; ORFp38 [n=1]; orf10 [n=1]; gp348 [n=1]; putative …
mmseqs_cluster_747671	24.208	VOG9209	minor tail protein L [n=4];
mmseqs_cluster_820965	24.0268	VOG9306	tail fiber protein [n=1]; Gp21 [n=1]; putative tail protein I [n=1]; tail protein [n=1];
mmseqs_cluster_255977	23.5853	VOG0198	hypothetical protein [n=64]; transcriptional regulator [n=9]; transcriptional activator RinA [n=8]; ArpU-like transcriptional regulator [n=7]; DUF1492 domain protein [n=7]; ArpU family transcriptional regulator [n=5]; ORF030 [n=4]; RinA family transcriptional regulator [n=4]; unknown [n=4]; transcriptional activator [n=3]; RinA [n=3]; transcriptional regulator ArpU family [n=3]; putative transcri…
mmseqs_cluster_640872	23.5598	VOG4749	hypothetical protein [n=30]; e.8 conserved hypothetical protein [n=2]; e.8 hypothetical protein [n=2]; phage protein [Enterobacteria phage ime09] [n=1]; phage protein [n=1]; hypothetical protein e.8 [n=1]; No annotation provided [n=1];
mmseqs_cluster_77848	23.5486	VOG0195	hypothetical protein [n=10]; unknown [n=5]; putative methylase [n=1]; DNA methylase [n=1]; putative methylotransferase [n=1]; putative DNA methylase [n=1]; type I restriction-modification system [n=1]; conserved hypothetical protein [n=1]; gp42 [n=1]; putative methyltransferase [n=1];
mmseqs_cluster_645812	23.3664	VOG8294	No annotation provided [n=2]; amidase [n=1]; truncated amidase [n=1];
mmseqs_cluster_136153	22.9728	VOG4171	hypothetical protein [n=12];
mmseqs_cluster_80956	22.9016	VOG5167	hypothetical protein [n=32];
mmseqs_cluster_564956	22.8733	VOG5620	hypothetical protein [n=10]; phage protein [n=1]; No annotation provided [n=1];
mmseqs_cluster_873091	22.838	VOG4684	hypothetical protein [n=7];
mmseqs_cluster_26676	22.7277	VOG4605	hypothetical protein [n=16]; tail protein [n=12]; putative tail protein [n=9]; tail component [n=8]; putative tail component [n=6]; tail fiber protein [n=6]; tail component protein [n=5]; distal tail protein [n=4]; putative minor structural protein [n=4]; phage tail fiber protein [n=3]; putative phage tail protein [n=3]; minor structural protein [n=3]; putative tail component protein [n=3]; phi P…
mmseqs_cluster_129759	22.7076	VOG0944	transposase [n=9]; mobile element protein [n=5]; transposase-like protein [n=5]; putative transposase OrfB [n=4]; No annotation provided [n=2]; hypothetical protein [n=2]; integrase core domain protein [n=1]; ISEhe3 orfB [n=1]; transposase for IS629 [n=1]; ISSod13 family transposase [n=1]; putative transposase [n=1];
mmseqs_cluster_267145	22.6973	VOG0848	minor tail protein [n=29]; tail protein [n=25]; minor tail protein L [n=13]; putative minor tail protein [n=10]; hypothetical protein [n=9]; putative minor tail protein L [n=3]; tail protein L [n=3]; minor tail protein l [n=2]; bacteriophage tail tip assembly protein; Lambda gpL homolog [n=2]; gp18 [n=2]; tail component [n=2]; minor tail protein L. [n=1]; putative bacteriophage minor tail protein…
mmseqs_cluster_541683	21.9816	VOG0614	lysin [n=16]; lysozyme [n=15]; endolysin [n=7]; gpK [n=3]; putative phage lysozyme [n=3]; endolysin R [n=2]; 1,4-beta-N-acetylmuramidase [n=2]; putative endolysin protein [n=1]; lysozyme [Escherichia phage rv5] [n=1]; Phage lysozyme [n=1]; Endolysin [n=1]; ATP-dependent DNA ligase [n=1]; putative muramidase [n=1]; gp10 [n=1]; P protein [n=1]; gene 62 protein [n=1]; cell lysis protein [n=1]; putat…
mmseqs_cluster_349082	21.6271	VOG0297	hypothetical protein [n=20]; NinZ [n=8]; No annotation provided [n=6]; NinZ protein [n=2]; putative NinZ-like protein [n=1]; gp72 [n=1]; putative tail tape measure protein [n=1];
mmseqs_cluster_140180	21.5751	VOG2073	hypothetical protein [n=21]; No annotation provided [n=3]; Hypothetical protein [n=2]; tail fiber assembly protein [n=1]; conserved phage protein [n=1]; putative tail APC protein [n=1]; putative tail-related protein [n=1]; putative tail fiber assembly [n=1];
mmseqs_cluster_735205	21.3919	VOG5822	hypothetical protein [n=9]; No annotation provided [n=2];
mmseqs_cluster_598177	21.3179	VOG10343	tail fiber protein [n=1]; side tail fiber protein [n=1]; side tail fiber [n=1];
mmseqs_cluster_475784	21.2957	VOG4659	putative antireceptor [n=7]; Gp14 protein [n=2]; endopeptidase/tail protein [n=1]; putative minor structural protein [n=1]; endopeptidase-endolysin [n=1]; minor structural protein 3 [n=1]; hypothetical protein [n=1]; endopeptidase [n=1]; putative tail endopeptidase [n=1]; ORF47 [n=1]; gp16 [n=1]; hypothetical phage structural protein [n=1]; putative anti-receptor protein [n=1]; structural protein…
mmseqs_cluster_794774	21.2401	VOG10916	gp14 [n=1]; outer capsid-like protein [n=1]; hypothetical protein [n=1];
mmseqs_cluster_95573	21.1584	VOG4760	minor tail protein [n=10]; gp132 [n=3]; gp135 [n=3]; gp129 [n=2]; gp131 [n=2]; gp134 [n=2]; gp136 [n=2]; gp141 [n=1]; gp138 [n=1]; baseplate protein [n=1]; hypothetical protein [n=1]; gp139 [n=1]; gp140 [n=1]; gp133 [n=1]; gp124 [n=1]; gp137 [n=1];
mmseqs_cluster_385294	21.1085	VOG4772	N-acetylmuramoyl-L-alanine amidase [n=3]; mannosyl-glycoprotein endo-beta-N-acetylglucosamidase protein [n=2]; mannosyl-glycoprotein endo-beta-N-acetylglucosamidase [n=2]; P5 [n=1]; putative muramidase [n=1]; putative lysozyme [n=1]; glucosaminidase /N-acetylmuramoyl-L-alanine amidase [n=1]; mannosyl-glycoprotein endo-beta-N-acetlyglucosamidase [n=1]; glucosaminidase [n=1]; putative lytic enzyme …
mmseqs_cluster_783272	20.9191	VOG0720	portal protein [n=279]; putative portal protein [n=56]; gp3 [n=28]; gp12 [n=22]; hypothetical protein [n=20]; phage portal protein [n=14]; gp14 [n=13]; putative portal [n=12]; putative phage portal protein [n=11]; gp13 [n=9]; gp4 [n=9]; gp10 [n=9]; SPP1 family portal protein [n=9]; gp11 [n=8]; gp9 [n=7]; ORF006 [n=7]; portal [n=7]; gp16 [n=7]; ORF007 [n=6]; portal protein, SPP1 family [n=4]; gp5 …
mmseqs_cluster_93646	20.5082	VOG0698	putative minor capsid protein [n=5]; hypothetical protein [n=3]; capsid protein [n=1]; phage capsid protein [n=1]; minor capsid protein [n=1]; putative capsid protein [n=1];
mmseqs_cluster_404243	20.4158	VOG9315	terminase large subunit [n=4];
mmseqs_cluster_544543	20.2021	VOG9762	hypothetical protein [n=3];
mmseqs_cluster_930997	19.9657	VOG1902	hypothetical protein [n=9]; gp069 [n=2];
mmseqs_cluster_377427	19.936	VOG10223	hypothetical protein [n=3];
mmseqs_cluster_373150	19.9285	VOG5254	hypothetical protein [n=20]; structural protein [n=1]; putative tail fiber protein [n=1]; hypothetical protein [Escherichia phage rv5] [n=1]; Phi92_gp144 [n=1]; capsid and scaffold protein [n=1];
mmseqs_cluster_642933	19.8238	VOG0615	holin [n=36]; hypothetical protein [n=14]; putative holin [n=8]; bacteriophage lysis protein; holin [n=3]; No annotation provided [n=3]; gp29 [n=2]; gp30 [n=2]; holin protein [n=2]; anti-holin [n=2]; Holin (lambda-like) [n=1]; P11 [n=1]; lambda-like group I holin [n=1]; Putative Holin [n=1]; holin S' [n=1]; Holin, possible dual-start motif [n=1]; cell lysis protein [n=1]; anti-holin S [n=1]; phag…
mmseqs_cluster_381878	19.7421	VOG4640	tailspike protein [n=17]; tailspike [n=6]; Gp9 [n=2]; putative tailspike protein [n=2]; hypothetical protein [n=2]; tail spike protein [n=2]; putative tailspike [n=1]; receptor-binding protein [n=1]; phage tailspike protein [n=1]; gp9 [n=1]; tail protein [n=1]; tail fibers protein [n=1]; P22-like tail spike fragment [n=1]; gluconolaconase [n=1];
mmseqs_cluster_421470	19.7303	VOG8414	PblB-type protein [n=1]; No annotation provided [n=1]; tail sheath monomer [n=1]; tail assembly protein [n=1];
mmseqs_cluster_201283	19.5574	VOG4554	hypothetical protein [n=190]; minor tail protein [n=113]; structural protein [n=33]; gp33 [n=32]; gp5 [n=31]; gp32 [n=29]; minor tail subunit [n=20]; gp20 [n=15]; gp28 [n=15]; gp24 [n=15]; gp21 [n=14]; gp6 [n=11]; gp29 [n=10]; gp8 [n=10]; gp36 [n=10]; gp34 [n=9]; gp31 [n=8]; gp7 [n=8]; gp25 [n=8]; gp35 [n=7]; gp30 [n=6]; gp4 [n=5]; putative structural protein [n=4]; gp38 [n=4]; gp37 [n=3]; gp22 […
mmseqs_cluster_1033370	19.5558	VOG1655	hypothetical protein [n=17]; gp40 [n=8]; gp38 [n=2]; HTH DNA binding protein [n=2]; gp66 [n=2]; HTH DNA binding domain protein [n=2]; gp41 [n=1]; gp72 [n=1]; gp37 [n=1]; gp67 [n=1]; HTH DNA binding domain/putative transcriptional regulator [n=1];
mmseqs_cluster_567778	19.4812	VOG1356	hypothetical protein [n=96]; portal protein [n=43]; putative portal protein [n=9]; No annotation provided [n=5]; structural protein [n=3]; DUF935-like protein [n=3]; PF06074 family protein [n=2]; gp3 [n=2]; virion protein [n=1]; portal [n=1]; hyphothetical protein [n=1]; putative structural protein [n=1]; gp29 [n=1]; hypothetical protein RDJLphi1_gp67 [n=1]; gp017 [n=1]; gp6 [n=1]; hypothetical p…
mmseqs_cluster_926209	19.4537	VOG4619	hypothetical protein [n=17]; ORF003 [n=11]; putative minor structural protein [n=5]; minor structural protein [n=5]; phage minor structural protein [n=3]; gp18 [n=2]; ORF004 [n=2]; virion associated hydrolase [n=2]; tail endopeptidase [n=2]; endopeptidase [n=2]; conserved hypothetical protein [n=2]; putative tail endopeptidase [n=2]; endopeptidase tail family protein [n=2]; similar to phage phig1…
mmseqs_cluster_289760	19.4001	VOG9154	hypothetical protein [n=3]; No annotation provided [n=1];
mmseqs_cluster_496524	19.3704	VOG0275	integrase [n=365]; putative integrase [n=46]; hypothetical protein [n=28]; site-specific recombinase [n=18]; phage integrase [n=18]; No annotation provided [n=11]; putative phage integrase [n=10]; Int [n=9]; gp41 [n=9]; gp33 [n=8]; putative tyrosine recombinase [n=7]; gp40 [n=6]; gp36 [n=6]; gp32 [n=6]; ORF011 [n=6]; putative integrase protein [n=6]; integrase domain protein [n=6]; gp38 [n=5]; gp…
mmseqs_cluster_255319	19.2295	VOG1356	hypothetical protein [n=96]; portal protein [n=43]; putative portal protein [n=9]; No annotation provided [n=5]; structural protein [n=3]; DUF935-like protein [n=3]; PF06074 family protein [n=2]; gp3 [n=2]; virion protein [n=1]; portal [n=1]; hyphothetical protein [n=1]; putative structural protein [n=1]; gp29 [n=1]; hypothetical protein RDJLphi1_gp67 [n=1]; gp017 [n=1]; gp6 [n=1]; hypothetical p…
mmseqs_cluster_576160	19.0399	VOG6163	putative tape measure protein [n=4]; tape measure protein [n=3]; phage tape measure protein [n=1]; putative major tail protein [n=1];
mmseqs_cluster_236042	18.8507	VOG0614	lysin [n=16]; lysozyme [n=15]; endolysin [n=7]; gpK [n=3]; putative phage lysozyme [n=3]; endolysin R [n=2]; 1,4-beta-N-acetylmuramidase [n=2]; putative endolysin protein [n=1]; lysozyme [Escherichia phage rv5] [n=1]; Phage lysozyme [n=1]; Endolysin [n=1]; ATP-dependent DNA ligase [n=1]; putative muramidase [n=1]; gp10 [n=1]; P protein [n=1]; gene 62 protein [n=1]; cell lysis protein [n=1]; putat…
mmseqs_cluster_988235	18.8018	VOG4763	peptidase_S74 domain protein [n=9]; gp58-like protein [n=8]; hypothetical protein [n=4]; hyaluronidase [n=1]; host specificity protein [n=1]; tail protein [n=1]; PblB [n=1]; putative endopeptidase [n=1]; tail fiber PblB-like protein [n=1];
mmseqs_cluster_6127	18.6832	VOG10923	hypothetical protein [n=3];
mmseqs_cluster_553605	18.6479	VOG1418	hypothetical protein [n=27]; tail assembly protein [n=5]; minor tail protein [n=4]; virion protein [n=3]; conserved tail assembly protein [n=3]; putative FAD/FMN-containing dehydrogenase [n=3]; putative tail assembly protein [n=2]; No annotation provided [n=2]; TIGR02218 family protein [n=2]; gene transfer agent [n=2]; virion structural protein [n=1]; putative tail assembly protein 2 [n=1]; RepB …
mmseqs_cluster_252263	18.588	VOG6243	hypothetical protein [n=4]; Gp16 protein [n=2]; gp21 [n=1]; putative short tail fiber [n=1];
mmseqs_cluster_207214	18.3994	VOG2149	hypothetical protein [n=4]; host-nuclease inhibitor protein Gam2C putative [n=2]; host-nuclease inhibitor protein [n=2]; host nuclease inhibitor protein [n=2]; Gam [n=2]; host-nuclease inhibitor Gam [n=1]; putative host-nuclease inhibitor protein [n=1]; Gam-like protein [n=1];
mmseqs_cluster_681721	18.3923	VOG1563	hypothetical protein [n=4]; HTH transcriptional regulator [n=3]; DNA-binding protein containing XRE family HTH domain [n=2]; helix-turn-helix protein [n=2]; DNA-binding helix-turn-helix protein [n=1]; helix-turn-helix domain protein [n=1]; conserved phage protein [n=1];
mmseqs_cluster_238886	18.1673	VOG10331	hypothetical protein [n=3];
mmseqs_cluster_66632	18.1436	VOG0567	terminase endonuclease subunit [n=22]; terminase small subunit [n=4]; terminase [n=2]; terminase, small subunit [n=2]; putative terminase endonuclease subunit [n=2]; M terminase endonuclease subunit [n=1]; gp32 [n=1]; gp39 [n=1]; R protein [n=1]; gp38 [n=1]; phage terminase endonuclease subunit [n=1]; phage terminase small subunit [n=1]; gp1, phage terminase, endonuclease subunit [n=1]; small ter…
mmseqs_cluster_684368	17.956	VOG0275	integrase [n=365]; putative integrase [n=46]; hypothetical protein [n=28]; site-specific recombinase [n=18]; phage integrase [n=18]; No annotation provided [n=11]; putative phage integrase [n=10]; Int [n=9]; gp41 [n=9]; gp33 [n=8]; putative tyrosine recombinase [n=7]; gp40 [n=6]; gp36 [n=6]; gp32 [n=6]; ORF011 [n=6]; putative integrase protein [n=6]; integrase domain protein [n=6]; gp38 [n=5]; gp…
mmseqs_cluster_236568	17.926	VOG4599	minor structural protein [n=15]; phage minor structural protein [n=13]; structural protein [n=10]; hypothetical protein [n=8]; host specificity protein [n=5]; putative receptor binding protein [n=3]; minor tail protein [n=3]; putative tail-host specificity protein [n=3]; putative minor tail protein [n=3]; tail fiber [n=3]; tail-host specificity protein [n=3]; host interaction protein [n=2]; gp17 …
mmseqs_cluster_939588	17.7898	VOG10331	hypothetical protein [n=3];
mmseqs_cluster_780557	17.7607	VOG9196	No annotation provided [n=1]; Tail fiber protein Sc [n=1]; putative tail fiber protein [n=1]; tail fiber protein [n=1];
mmseqs_cluster_365784	17.7492	VOG4586	major tail protein [n=89]; hypothetical protein [n=27]; putative major tail protein [n=19]; major capsid protein [n=18]; major tail protein extension [n=10]; major structural protein [n=5]; putative major capsid protein [n=4]; phi13 family phage major tail protein [n=3]; major tail protein, phi13 family [n=3]; major tail shaft protein [n=2]; putative phage major tail protein [n=2]; Orf50 [n=2]; p…
mmseqs_cluster_84339	17.6465	VOG0776	hypothetical protein [n=39]; ORF038 [n=2]; ORF034 [n=2]; ORF032 [n=2]; ORF036 [n=2]; ORF027 [n=1]; ORF035 [n=1]; ORF029 [n=1]; ORF026 [n=1]; 77ORF030 [n=1]; ORF037 [n=1];
mmseqs_cluster_348442	17.6421	VOG10343	tail fiber protein [n=1]; side tail fiber protein [n=1]; side tail fiber [n=1];
mmseqs_cluster_588071	17.6158	VOG0275	integrase [n=365]; putative integrase [n=46]; hypothetical protein [n=28]; site-specific recombinase [n=18]; phage integrase [n=18]; No annotation provided [n=11]; putative phage integrase [n=10]; Int [n=9]; gp41 [n=9]; gp33 [n=8]; putative tyrosine recombinase [n=7]; gp40 [n=6]; gp36 [n=6]; gp32 [n=6]; ORF011 [n=6]; putative integrase protein [n=6]; integrase domain protein [n=6]; gp38 [n=5]; gp…
mmseqs_cluster_542323	17.5441	VOG5118	gp50 [n=2]; putative endolysin [n=1];
mmseqs_cluster_417046	17.3851	VOG4618	gp1 [n=19]; hypothetical protein [n=9]; DNA binding protein [n=8]; ParB-like nuclease domain protein [n=5]; ParB-like protein [n=5]; ParB [n=4]; transcriptional regulator [n=3]; putative ParB nuclease [n=3]; putative ParB-like nuclease domain-containing protein [n=2]; DNA modification methylase [n=2]; putative ParB protein [n=2]; DNA methylase [n=2]; DNA methyltransferase [n=1]; ParB-like nucleas…
mmseqs_cluster_778131	17.3679	VOG9667	XRE family transcriptional regulator [n=2]; putative phage DNA-binding protein [n=1];
mmseqs_cluster_13578	17.3677	VOG8298	RepA [n=2]; putative replication protein RepA [n=1]; replication protein RepA [n=1];
mmseqs_cluster_129065	17.3048	VOG4763	peptidase_S74 domain protein [n=9]; gp58-like protein [n=8]; hypothetical protein [n=4]; hyaluronidase [n=1]; host specificity protein [n=1]; tail protein [n=1]; PblB [n=1]; putative endopeptidase [n=1]; tail fiber PblB-like protein [n=1];
mmseqs_cluster_805344	17.2958	VOG10343	tail fiber protein [n=1]; side tail fiber protein [n=1]; side tail fiber [n=1];
mmseqs_cluster_556674	17.2881	VOG0010	hypothetical protein [n=15]; No annotation provided [n=3]; 18.2K protein [n=1]; regulatory protein [n=1]; gp24, hypothetical protein [n=1]; putative regulator protein [n=1]; helix-turn-helix domain protein [n=1];
mmseqs_cluster_380115	17.2757	VOG4662	hypothetical protein [n=9]; ORF025 [n=2]; putative lipoprotein [n=1]; ORF026 [n=1]; gp2 [n=1]; conserved hypothetical protein [n=1]; ORF022 [n=1];
mmseqs_cluster_550722	17.1739	VOG4763	peptidase_S74 domain protein [n=9]; gp58-like protein [n=8]; hypothetical protein [n=4]; hyaluronidase [n=1]; host specificity protein [n=1]; tail protein [n=1]; PblB [n=1]; putative endopeptidase [n=1]; tail fiber PblB-like protein [n=1];
mmseqs_cluster_717888	16.9533	VOG8134	putative tail fiber protein 1 [n=3]; Ig-like domain-containing protein [n=1]; hypothetical protein [n=1];
mmseqs_cluster_977935	16.7892	VOG0152	hypothetical protein [n=58]; DUF1642 domain protein [n=9]; No annotation provided [n=5]; unknown [n=5]; conserved hypothetical protein [n=4]; DUF1642 domain containing protein [n=4]; DUF1642 domain-containing protein [n=4]; gp45 [n=2]; Orf27 [n=2]; asch domain protein [n=1]; gp31 [n=1]; Gp35 protein [n=1]; ORF15 [n=1]; gp124 [n=1]; phage protein [n=1]; ORF19 [n=1]; gp51 [n=1]; Orf23 [n=1]; gp49 […
mmseqs_cluster_552602	16.7399	VOG0275	integrase [n=365]; putative integrase [n=46]; hypothetical protein [n=28]; site-specific recombinase [n=18]; phage integrase [n=18]; No annotation provided [n=11]; putative phage integrase [n=10]; Int [n=9]; gp41 [n=9]; gp33 [n=8]; putative tyrosine recombinase [n=7]; gp40 [n=6]; gp36 [n=6]; gp32 [n=6]; ORF011 [n=6]; putative integrase protein [n=6]; integrase domain protein [n=6]; gp38 [n=5]; gp…
mmseqs_cluster_92790	16.5601	VOG7440	long tail fiber distal subunit adhesine [n=1]; No annotation provided [n=1]; gp35, bacteriophage protein [n=1]; phage tail fiber protein [n=1]; putative phage tail fiber protein [n=1];
mmseqs_cluster_750953	16.5097	VOG6146	hypothetical protein [n=7]; gp215 [n=1]; gp202 [n=1];
mmseqs_cluster_182277	16.451	VOG10757	hypothetical protein [n=3];
mmseqs_cluster_199491	16.3319	VOG0226	hypothetical protein [n=142]; single-stranded DNA-binding protein [n=50]; ssDNA binding protein [n=35]; putative early protein [n=28]; SSB protein [n=27]; single-stranded DNA binding protein [n=23]; putative single-stranded DNA binding protein [n=15]; ssDNA-binding protein [n=14]; single-strand binding protein [n=9]; single stranded DNA binding protein [n=9]; putative single-strand binding protei…
mmseqs_cluster_318584	16.2807	VOG7528	hypothetical protein [n=4];
mmseqs_cluster_217208	16.1545	VOG4605	hypothetical protein [n=16]; tail protein [n=12]; putative tail protein [n=9]; tail component [n=8]; putative tail component [n=6]; tail fiber protein [n=6]; tail component protein [n=5]; distal tail protein [n=4]; putative minor structural protein [n=4]; phage tail fiber protein [n=3]; putative phage tail protein [n=3]; minor structural protein [n=3]; putative tail component protein [n=3]; phi P…
mmseqs_cluster_702315	16.1312	VOG4553	major capsid protein [n=201]; major head protein [n=58]; capsid protein [n=44]; coat protein [n=27]; gp15 [n=23]; putative major head protein [n=22]; putative major capsid protein [n=20]; gp13 [n=20]; putative capsid protein [n=19]; gp7 [n=15]; major capsid subunit [n=14]; major head subunit [n=13]; phage major capsid protein [n=13]; gp17 [n=13]; hypothetical protein [n=13]; gp14 [n=11]; gp16 [n=…
mmseqs_cluster_831351	16.097	VOG0692	minor capsid protein [n=7]; hypothetical protein [n=5]; putative minor capsid protein [n=3]; gp4 [n=3]; gp4-like protein [n=2]; Minor capsid protein [n=2]; phage capsid protein [n=1]; min_cap2 domain protein [n=1]; putative phage minor capsid protein [n=1]; phage minor capsid protein 2 [n=1]; putative head assembly protein [n=1]; putative phage minor capsid protein 2 [n=1];
mmseqs_cluster_918485	15.9968	VOG4565	lysozyme [n=68]; endolysin [n=51]; putative endolysin [n=41]; lysin [n=30]; putative lysozyme [n=30]; lysozyme murein hydrolase [n=28]; hypothetical protein [n=26]; Phage lysozyme [n=8]; SAR endolysin [n=6]; putative phage lysozyme [n=6]; e Lysozyme murein hydrolase [n=5]; putative endolysin/autolysin [n=4]; soluble lysozyme [n=4]; T4-like lyzozyme [n=3]; putative phage-related lysozyme [n=3]; No…
mmseqs_cluster_86055	15.9957	VOG4618	gp1 [n=19]; hypothetical protein [n=9]; DNA binding protein [n=8]; ParB-like nuclease domain protein [n=5]; ParB-like protein [n=5]; ParB [n=4]; transcriptional regulator [n=3]; putative ParB nuclease [n=3]; putative ParB-like nuclease domain-containing protein [n=2]; DNA modification methylase [n=2]; putative ParB protein [n=2]; DNA methylase [n=2]; DNA methyltransferase [n=1]; ParB-like nucleas…
mmseqs_cluster_13341	15.9861	VOG3721	virion structural protein [n=1]; putative tail fiber protein [n=1]; putative murein lytic transglycosylase [n=1]; glycoside hydrolase family protein [n=1]; ORF181 [n=1]; putative phage-related lysozyme domain [n=1]; putative tail fibre protein [n=1]; tail fibre protein [n=1]; putative soluble lytic murein transglycosylase [n=1]; putative phage tail fiber protein [n=1]; putative structural lysozym…
mmseqs_cluster_981822	15.9577	VOG4860	internal (core) protein [n=10]; putative tail protein [n=8]; putative lytic tail protein [n=5]; virion protein [n=4]; No annotation provided [n=2]; Sit [n=2]; putative transglycosylase [n=2]; SLT domain-containing tail protein [n=1]; Phage internal core protein [n=1]; soluble lytic murein transglycosylase [n=1]; putative tail protein containing transglycosylase [n=1]; putative internal (core) pro…
mmseqs_cluster_392426	15.9044	VOG1902	hypothetical protein [n=9]; gp069 [n=2];
mmseqs_cluster_395581	15.8789	VOG9998	hypothetical protein [n=3];
mmseqs_cluster_628638	15.8688	VOG4589	hypothetical protein [n=48]; coat protein [n=25]; head-tail adaptor [n=17]; head-tail adaptor protein [n=17]; putative head-tail adaptor [n=17]; head-tail connector II [n=10]; putative head-tail adaptor protein [n=5]; putative phage head-tail adaptor [n=5]; head-tail joining protein [n=3]; putative phage head-tail joining protein [n=3]; No annotation provided [n=3]; gp8 [n=3]; head tail joining p…
mmseqs_cluster_12679	15.8605	VOG10343	tail fiber protein [n=1]; side tail fiber protein [n=1]; side tail fiber [n=1];
mmseqs_cluster_199115	15.7683	VOG4573	hypothetical protein [n=31]; Clp protease [n=28]; ClpP ATP-dependent protease subunit [n=14]; ATP-dependent Clp protease proteolytic subunit [n=12]; putative head maturation protease [n=11]; capsid maturation protease [n=11]; Clp protease-like protein [n=11]; putative Clp protease [n=10]; protease [n=9]; prohead protease [n=9]; putative ATP-dependent Clp protease [n=8]; ClpP protease [n=8]; head …
mmseqs_cluster_839510	15.7626	VOG0010	hypothetical protein [n=15]; No annotation provided [n=3]; 18.2K protein [n=1]; regulatory protein [n=1]; gp24, hypothetical protein [n=1]; putative regulator protein [n=1]; helix-turn-helix domain protein [n=1];
mmseqs_cluster_744613	15.7298	VOG0013	DNA replication initiation protein [n=8]; hypothetical protein [n=5]; RstA [n=4]; phage replication protein [n=3]; putative replication protein [n=1]; RstA protein [n=1]; Vpf402 [n=1]; No annotation provided [n=1]; putative phage DNA replicase [n=1];
mmseqs_cluster_393787	15.6962	VOG8360	hypothetical protein [n=3]; gp40 [n=1];
mmseqs_cluster_94610	15.6186	VOG5353	hypothetical protein [n=13]; No annotation provided [n=2]; ORF114 [n=1]; putative helix-turn-helix motif [n=1]; transcriptional regulator [n=1]; helix-turn-helix motif protein [n=1];
mmseqs_cluster_673565	15.6095	VOG0615	holin [n=36]; hypothetical protein [n=14]; putative holin [n=8]; bacteriophage lysis protein; holin [n=3]; No annotation provided [n=3]; gp29 [n=2]; gp30 [n=2]; holin protein [n=2]; anti-holin [n=2]; Holin (lambda-like) [n=1]; P11 [n=1]; lambda-like group I holin [n=1]; Putative Holin [n=1]; holin S' [n=1]; Holin, possible dual-start motif [n=1]; cell lysis protein [n=1]; anti-holin S [n=1]; phag…
mmseqs_cluster_505816	15.48	VOG0582	tail protein [n=12]; tail protein D [n=6]; gene D protein [n=4]; late control D protein [n=4]; late control protein [n=2]; hypothetical protein [n=2]; putative transcriptional regulator [n=2]; late control D family protein [n=2]; phage tail protein D [n=2]; transcriptional regulator [n=1]; gp15 [n=1]; putative phage control protein D [n=1]; gp10 [n=1]; late control gene D protein [n=1]; phage tai…
mmseqs_cluster_824316	15.3287	VOG0588	replication protein A [n=11]; replication protein [n=10]; putative replication protein [n=4]; gpA [n=3]; rep [n=2]; gp15, hypothetical replication protein [n=1]; A protein [n=1]; DNA replication [n=1]; P2 gpA-like protein [n=1]; Rep [n=1]; No annotation provided [n=1]; gp36 [n=1]; putative replication initiation protein P12 [n=1];
mmseqs_cluster_385792	15.288	VOG6163	putative tape measure protein [n=4]; tape measure protein [n=3]; phage tape measure protein [n=1]; putative major tail protein [n=1];
mmseqs_cluster_122693	15.2062	VOG0942	hypothetical protein [n=57]; No annotation provided [n=8]; gene 48 protein [n=1]; Hypothetical protein [n=1]; conserved hypothetical protein [n=1];
mmseqs_cluster_52036	15.1452	VOG4598	tail fiber protein [n=19]; tail protein [n=18]; hypothetical protein [n=12]; central tail fiber [n=11]; putative tail fiber protein [n=9]; host specificity protein [n=5]; host specificity protein J [n=5]; tail fiber [n=4]; central tail fiber J [n=3]; putative tail component [n=2]; putative tail fiber [n=2]; gp21 [n=2]; tail:host specificity protein [n=2]; phage host specificity protein [n=2]; put…
mmseqs_cluster_484866	15.1221	VOG5372	neck passage structure protein [n=17]; hypothetical protein [n=1];
mmseqs_cluster_213632	14.9955	VOG0085	deoxyuridine 5'-triphosphate nucleotidohydrolase [n=40]; dUTPase [n=33]; putative deoxyuridine 5'-triphosphate nucleotidohydrolase [n=25]; hypothetical protein [n=23]; putative dUTP pyrophosphatase [n=16]; deoxycytidine triphosphate deaminase [n=15]; putative dUTPase [n=13]; dCTP deaminase [n=12]; dUTP nucleotidohydrolase [n=10]; dUTP pyrophosphatase [n=8]; putative deoxyUTP pyrophosphatase [n=6]…
mmseqs_cluster_1187	14.9362	VOG2681	hypothetical protein [n=27]; gp28 [n=14]; gp29 [n=6]; gp32 [n=2]; gp30 [n=1]; gp25 [n=1]; gp27 [n=1]; No annotation provided [n=1];
mmseqs_cluster_454571	14.9342	VOG4941	hypothetical protein [n=9]; lysin [n=1];
mmseqs_cluster_94987	14.9162	VOG1024	hypothetical protein [n=46]; putative tail fiber [n=1]; hypothetical phage protein [n=1]; gp34 [n=1];
mmseqs_cluster_689693	14.9088	VOG1841	hypothetical protein [n=3];
mmseqs_cluster_546070	14.8384	VOG0720	portal protein [n=279]; putative portal protein [n=56]; gp3 [n=28]; gp12 [n=22]; hypothetical protein [n=20]; phage portal protein [n=14]; gp14 [n=13]; putative portal [n=12]; putative phage portal protein [n=11]; gp13 [n=9]; gp4 [n=9]; gp10 [n=9]; SPP1 family portal protein [n=9]; gp11 [n=8]; gp9 [n=7]; ORF006 [n=7]; portal [n=7]; gp16 [n=7]; ORF007 [n=6]; portal protein, SPP1 family [n=4]; gp5 …
mmseqs_cluster_324725	14.8364	VOG4640	tailspike protein [n=17]; tailspike [n=6]; Gp9 [n=2]; putative tailspike protein [n=2]; hypothetical protein [n=2]; tail spike protein [n=2]; putative tailspike [n=1]; receptor-binding protein [n=1]; phage tailspike protein [n=1]; gp9 [n=1]; tail protein [n=1]; tail fibers protein [n=1]; P22-like tail spike fragment [n=1]; gluconolaconase [n=1];
mmseqs_cluster_150248	14.8352	VOG4605	hypothetical protein [n=16]; tail protein [n=12]; putative tail protein [n=9]; tail component [n=8]; putative tail component [n=6]; tail fiber protein [n=6]; tail component protein [n=5]; distal tail protein [n=4]; putative minor structural protein [n=4]; phage tail fiber protein [n=3]; putative phage tail protein [n=3]; minor structural protein [n=3]; putative tail component protein [n=3]; phi P…
mmseqs_cluster_850794	14.8004	VOG10955	hypothetical protein [n=3];
mmseqs_cluster_755431	14.7582	VOG4691	hypothetical protein [n=103]; baseplate assembly protein [n=26]; baseplate J-like protein [n=24]; putative baseplate component [n=21]; putative baseplate protein [n=15]; baseplate assembly protein J [n=15]; baseplate J family protein [n=14]; putative baseplate assembly protein [n=11]; No annotation provided [n=9]; baseplate protein [n=9]; putative baseplate J-like protein [n=8]; tail protein [n=7…
mmseqs_cluster_1022287	14.7566	VOG4763	peptidase_S74 domain protein [n=9]; gp58-like protein [n=8]; hypothetical protein [n=4]; hyaluronidase [n=1]; host specificity protein [n=1]; tail protein [n=1]; PblB [n=1]; putative endopeptidase [n=1]; tail fiber PblB-like protein [n=1];
mmseqs_cluster_113874	14.7538	VOG0189	DNA replication protein [n=27]; hypothetical protein [n=15]; DnaC [n=12]; DNA replication protein DnaC [n=12]; putative DNA replication protein [n=11]; DnaC-like protein [n=7]; putative DnaC [n=6]; putative DnaC protein [n=4]; gp195 [n=4]; IstB-like ATP binding protein [n=4]; ORF017 [n=3]; ORF015 [n=3]; putative replication protein DnaC [n=3]; gp200 [n=3]; gp201 [n=2]; replication initiator prote…
mmseqs_cluster_278971	14.7296	VOG2388	hypothetical protein [n=17]; putative membrane protein [n=3]; putative holin [n=2]; gp35 [n=2]; putative integral membrane protein [n=2]; putative phage membrane protein [n=1]; holin/antiholin [n=1]; gp45, putative bacteriophage membrane protein [n=1]; phage-encoded membrane protein [n=1]; gp47, putative bacteriophage membrane protein [n=1]; gp29 [n=1]; phage-related transmembrane protein [n=1]; …
mmseqs_cluster_488998	14.6188	VOG5793	tapemeasure [n=5]; gp17 [n=3]; gp20 [n=1]; tail length tape-measure protein [n=1]; tapemeasure protein [n=1];
mmseqs_cluster_308623	14.5886	VOG4691	hypothetical protein [n=103]; baseplate assembly protein [n=26]; baseplate J-like protein [n=24]; putative baseplate component [n=21]; putative baseplate protein [n=15]; baseplate assembly protein J [n=15]; baseplate J family protein [n=14]; putative baseplate assembly protein [n=11]; No annotation provided [n=9]; baseplate protein [n=9]; putative baseplate J-like protein [n=8]; tail protein [n=7…
mmseqs_cluster_992101	14.4672	VOG4574	lysin A [n=97]; gp48 [n=17]; LysA [n=16]; gp30 [n=15]; gp49 [n=12]; hypothetical protein [n=10]; lysin [n=6]; gp27 [n=6]; gp46 [n=4]; gp47 [n=4]; gp32 [n=4]; gp31 [n=4]; gp242 [n=3]; gp44 [n=3]; putative lysozyme [n=3]; gp236 [n=3]; putative lysin [n=3]; gp25 [n=3]; gp35 [n=3]; gp247 [n=3]; putative endolysin [n=2]; endolysin [n=2]; gp42 [n=2]; gp250 [n=2]; gp239 [n=2]; gp51 [n=1]; gp67 [n=1]; gp…
mmseqs_cluster_849029	14.4431	VOG4565	lysozyme [n=68]; endolysin [n=51]; putative endolysin [n=41]; lysin [n=30]; putative lysozyme [n=30]; lysozyme murein hydrolase [n=28]; hypothetical protein [n=26]; Phage lysozyme [n=8]; SAR endolysin [n=6]; putative phage lysozyme [n=6]; e Lysozyme murein hydrolase [n=5]; putative endolysin/autolysin [n=4]; soluble lysozyme [n=4]; T4-like lyzozyme [n=3]; putative phage-related lysozyme [n=3]; No…
mmseqs_cluster_186851	14.3684	VOG5412	hypothetical protein [n=16];
mmseqs_cluster_701538	14.3634	VOG0749	unknown [n=4]; hypothetical protein [n=3]; VHS1053 protein [n=1]; capsid protein [n=1]; capsid protein gpE [n=1]; major capsid protein [n=1]; putative capsid protein [n=1]; structural protein [n=1];
mmseqs_cluster_203661	14.2877	VOG4554	hypothetical protein [n=190]; minor tail protein [n=113]; structural protein [n=33]; gp33 [n=32]; gp5 [n=31]; gp32 [n=29]; minor tail subunit [n=20]; gp20 [n=15]; gp28 [n=15]; gp24 [n=15]; gp21 [n=14]; gp6 [n=11]; gp29 [n=10]; gp8 [n=10]; gp36 [n=10]; gp34 [n=9]; gp31 [n=8]; gp7 [n=8]; gp25 [n=8]; gp35 [n=7]; gp30 [n=6]; gp4 [n=5]; putative structural protein [n=4]; gp38 [n=4]; gp37 [n=3]; gp22 […
mmseqs_cluster_144356	14.2705	VOG0044	hypothetical protein [n=98]; YopX protein [n=13]; YopX-like protein [n=12]; YopX domain protein [n=7]; No annotation provided [n=6]; YopX superfamily protein [n=4]; putative sensor protein [n=3]; YopX [n=3]; ORF044 [n=3]; possible sensor protein [n=3]; ORF041 [n=2]; YopX superfamily phage related protein [n=2]; yopX family protein [n=2]; putative YopX protein [n=2]; YpoX protein I [n=2]; YpoX pro…
mmseqs_cluster_13107	14.1656	VOG4565	lysozyme [n=68]; endolysin [n=51]; putative endolysin [n=41]; lysin [n=30]; putative lysozyme [n=30]; lysozyme murein hydrolase [n=28]; hypothetical protein [n=26]; Phage lysozyme [n=8]; SAR endolysin [n=6]; putative phage lysozyme [n=6]; e Lysozyme murein hydrolase [n=5]; putative endolysin/autolysin [n=4]; soluble lysozyme [n=4]; T4-like lyzozyme [n=3]; putative phage-related lysozyme [n=3]; No…
mmseqs_cluster_201767	14.1311	VOG4565	lysozyme [n=68]; endolysin [n=51]; putative endolysin [n=41]; lysin [n=30]; putative lysozyme [n=30]; lysozyme murein hydrolase [n=28]; hypothetical protein [n=26]; Phage lysozyme [n=8]; SAR endolysin [n=6]; putative phage lysozyme [n=6]; e Lysozyme murein hydrolase [n=5]; putative endolysin/autolysin [n=4]; soluble lysozyme [n=4]; T4-like lyzozyme [n=3]; putative phage-related lysozyme [n=3]; No…
mmseqs_cluster_103382	14.09	VOG9237	tail fiber protein [n=1]; phage tail fibers [n=1]; YadA domain-containing protein [n=1]; putative phage tail protein [n=1];
mmseqs_cluster_286843	14.0087	VOG5532	hypothetical protein [n=3]; transposase-like protein [n=2]; No annotation provided [n=2]; transposase [n=2]; ISEhe3 orfA [n=1]; putative transposase A [n=1]; gene 56 protein [n=1];
mmseqs_cluster_459515	14.0057	VOG4869	hypothetical protein [n=20]; No annotation provided [n=7];
mmseqs_cluster_391131	13.9842	VOG4596	hypothetical protein [n=98]; EaA protein [n=14]; No annotation provided [n=10]; conserved hypothetical protein [n=2]; conserved hypothetical bacteriophage protein [n=2]; conserved protein of unknown function [n=2]; ea22 [n=2]; Eaa1 [n=1]; gene 21 protein [n=1]; putative Eaa protein [n=1]; EaD protein [n=1]; Eaa2 [n=1]; EaD-like protein [n=1]; similar to EaA protein of bacteriophage P22 [n=1]; PF0…
mmseqs_cluster_620923	13.9167	VOG8634	hypothetical protein [n=2]; phage structure protein [n=1]; putative histidine kinase [n=1];
mmseqs_cluster_186274	13.8497	VOG0346	hypothetical protein [n=4];
mmseqs_cluster_361657	13.8245	VOG0356	tail sheath protein [n=101]; tail sheath monomer [n=40]; tail sheath monomer protein [n=31]; major tail sheath protein [n=16]; gp18 tail sheath protein [n=14]; hypothetical protein [n=13]; tail sheath [n=8]; tail sheath protein FI [n=6]; Phage tail sheath protein [n=6]; putative tail sheath protein [n=6]; phage tail sheath protein [n=5]; phage tail sheath monomer [n=3]; gp18 [n=3]; putative tail …
mmseqs_cluster_497554	13.7696	VOG1024	hypothetical protein [n=46]; putative tail fiber [n=1]; hypothetical phage protein [n=1]; gp34 [n=1];
mmseqs_cluster_424865	13.7207	VOG1356	hypothetical protein [n=96]; portal protein [n=43]; putative portal protein [n=9]; No annotation provided [n=5]; structural protein [n=3]; DUF935-like protein [n=3]; PF06074 family protein [n=2]; gp3 [n=2]; virion protein [n=1]; portal [n=1]; hyphothetical protein [n=1]; putative structural protein [n=1]; gp29 [n=1]; hypothetical protein RDJLphi1_gp67 [n=1]; gp017 [n=1]; gp6 [n=1]; hypothetical p…
mmseqs_cluster_71012	13.4952	VOG0822	hypothetical protein [n=53]; DNA N-6-adenine-methyltransferase [n=18]; DNA methyltransferase [n=14]; putative DNA methyltransferase [n=13]; DNA methylase [n=12]; putative DNA methylase [n=8]; DNA adenine methyltransferase [n=6]; putative N-6-adenine-methyltransferase [n=5]; methyltransferase [n=5]; No annotation provided [n=5]; methylase [n=4]; DNA adenine methylase [n=4]; putative DNA N-6-adenin…
mmseqs_cluster_270718	13.4932	VOG8942	hypothetical protein [n=2]; No annotation provided [n=2];
mmseqs_cluster_648492	13.4796	VOG6034	Appr-1-p processing protein [n=2]; tail fiber protein [n=2]; hypothetical protein [n=1]; conserved hypothetical protein; contains pfam01661, Macro, Macro domain [n=1]; Appr-1-p processing enzyme [n=1]; tail assembly-like protein [n=1]; appr-1-pase family/phage tail assembly-like protein [n=1];
mmseqs_cluster_671173	13.4788	VOG10944	minor structural protein [n=1]; hypothetical protein [n=1]; No annotation provided [n=1];
mmseqs_cluster_43030	13.4632	VOG4566	hypothetical protein [n=72]; DNA replication protein O [n=18]; replication protein [n=18]; DNA replication protein [n=16]; putative replication protein [n=12]; replication protein O [n=11]; putative DNA replication protein [n=11]; primosome component-like protein [n=8]; putative phage replication protein [n=8]; replication initiation protein [n=8]; recombinase [n=7]; putative replisome organizer …
mmseqs_cluster_629917	13.4003	VOG4565	lysozyme [n=68]; endolysin [n=51]; putative endolysin [n=41]; lysin [n=30]; putative lysozyme [n=30]; lysozyme murein hydrolase [n=28]; hypothetical protein [n=26]; Phage lysozyme [n=8]; SAR endolysin [n=6]; putative phage lysozyme [n=6]; e Lysozyme murein hydrolase [n=5]; putative endolysin/autolysin [n=4]; soluble lysozyme [n=4]; T4-like lyzozyme [n=3]; putative phage-related lysozyme [n=3]; No…
mmseqs_cluster_693345	13.3487	VOG1024	hypothetical protein [n=46]; putative tail fiber [n=1]; hypothetical phage protein [n=1]; gp34 [n=1];
mmseqs_cluster_936929	13.3442	VOG5793	tapemeasure [n=5]; gp17 [n=3]; gp20 [n=1]; tail length tape-measure protein [n=1]; tapemeasure protein [n=1];
mmseqs_cluster_794897	13.2209	VOG2215	CI [n=3]; CI repressor protein [n=2]; repressor [n=2]; CI repressor [n=2]; No annotation provided [n=1]; P2 CI-like protein [n=1]; HTH-type transcriptional regulator PrtR [n=1]; cI repressor [n=1];
mmseqs_cluster_231873	13.2047	VOG2306	hypothetical protein [n=58]; hypothetical protein ORF059 [n=1]; conserved hypothetical phage protein [n=1]; hypothetical protein LIMEzero_ORF02 [n=1];
mmseqs_cluster_352294	13.1709	VOG10980	hypothetical protein [n=1]; phage tail length tape-measure protein [n=1]; putative DNA segregation protein [n=1];
mmseqs_cluster_680432	13.1541	VOG4612	hypothetical protein [n=34]; ORF005 [n=13]; tail protein [n=7]; putative minor tail protein [n=2]; putative long tail fiber [n=2]; Gp15 protein [n=2]; minor tail protein [n=2]; gp20 [n=2]; conserved phage protein [n=2]; ORF007 [n=1]; gp18 [n=1]; gp19 [n=1]; receptor-binding protein [n=1]; ORF004 [n=1]; No annotation provided [n=1]; DUF2479 domain containing protein [n=1]; similar to phage phi105 …
mmseqs_cluster_83527	13.1376	VOG4557	major tail subunit [n=136]; major tail protein [n=105]; hypothetical protein [n=47]; putative major tail protein [n=32]; gp22 [n=23]; gp11 [n=21]; gp19 [n=17]; putative major tail subunit [n=14]; gp13 [n=14]; gp23 [n=11]; gp18 [n=10]; gp21 [n=9]; gp26 [n=6]; gp12 [n=6]; structural protein [n=6]; gp20 [n=6]; gp24 [n=5]; main tail protein [n=4]; gp25 [n=3]; minor tail subunit [n=3]; gp29 [n=3]; maj…
mmseqs_cluster_722292	13.0867	VOG0025	putative DNA helicase [n=124]; DnaB-like helicase [n=113]; DNA primase/helicase [n=89]; hypothetical protein [n=83]; DNA helicase [n=81]; replicative DNA helicase [n=59]; DNA primase-helicase [n=56]; RecA-like protein [n=47]; RecA-like recombination protein [n=46]; helicase [n=42]; DNA primase-helicase subunit [n=37]; primase/helicase [n=32]; recombinase A [n=25]; UvsX RecA-like recombination pro…
mmseqs_cluster_208227	13.0692	VOG0013	DNA replication initiation protein [n=8]; hypothetical protein [n=5]; RstA [n=4]; phage replication protein [n=3]; putative replication protein [n=1]; RstA protein [n=1]; Vpf402 [n=1]; No annotation provided [n=1]; putative phage DNA replicase [n=1];
mmseqs_cluster_177706	12.9634	VOG5963	hypothetical protein [n=10];
mmseqs_cluster_454852	12.9557	VOG4553	major capsid protein [n=201]; major head protein [n=58]; capsid protein [n=44]; coat protein [n=27]; gp15 [n=23]; putative major head protein [n=22]; putative major capsid protein [n=20]; gp13 [n=20]; putative capsid protein [n=19]; gp7 [n=15]; major capsid subunit [n=14]; major head subunit [n=13]; phage major capsid protein [n=13]; gp17 [n=13]; hypothetical protein [n=13]; gp14 [n=11]; gp16 [n=…
mmseqs_cluster_453891	12.8725	VOG4573	hypothetical protein [n=31]; Clp protease [n=28]; ClpP ATP-dependent protease subunit [n=14]; ATP-dependent Clp protease proteolytic subunit [n=12]; putative head maturation protease [n=11]; capsid maturation protease [n=11]; Clp protease-like protein [n=11]; putative Clp protease [n=10]; protease [n=9]; prohead protease [n=9]; putative ATP-dependent Clp protease [n=8]; ClpP protease [n=8]; head …
mmseqs_cluster_822310	12.8193	VOG0013	DNA replication initiation protein [n=8]; hypothetical protein [n=5]; RstA [n=4]; phage replication protein [n=3]; putative replication protein [n=1]; RstA protein [n=1]; Vpf402 [n=1]; No annotation provided [n=1]; putative phage DNA replicase [n=1];
mmseqs_cluster_1047813	12.7908	VOG4755	hypothetical protein [n=19]; No annotation provided [n=6]; EaA protein [n=3]; Eaa protein [n=1]; hyphothetical protein [n=1]; gp30 [n=1];
mmseqs_cluster_623364	12.7813	VOG0572	hypothetical protein [n=16]; virion morphogenesis protein [n=14]; phage virion morphogenesis protein [n=12]; tail completion protein [n=11]; tail synthesis protein S [n=7]; putative virion morphogenesis protein [n=5]; head-to-tail connector [n=4]; gpS [n=3]; morphogensis protein [n=3]; capsid and scaffold protein [n=2]; gp29 [n=2]; head-tail connector [n=1]; minor tail protein [n=1]; tail complet…
mmseqs_cluster_263695	12.6189	VOG4596	hypothetical protein [n=98]; EaA protein [n=14]; No annotation provided [n=10]; conserved hypothetical protein [n=2]; conserved hypothetical bacteriophage protein [n=2]; conserved protein of unknown function [n=2]; ea22 [n=2]; Eaa1 [n=1]; gene 21 protein [n=1]; putative Eaa protein [n=1]; EaD protein [n=1]; Eaa2 [n=1]; EaD-like protein [n=1]; similar to EaA protein of bacteriophage P22 [n=1]; PF0…
mmseqs_cluster_464222	12.6174	VOG10049	hypothetical protein [n=3];
mmseqs_cluster_557191	12.4934	VOG0785	excisionase [n=4]; ORF086 [n=1]; ORF089 [n=1]; ORF098 [n=1];
mmseqs_cluster_782565	12.4331	VOG4558	minor tail protein [n=183]; hypothetical protein [n=63]; gp31 [n=44]; minor tail subunit [n=28]; gp32 [n=22]; structural protein [n=19]; gp18 [n=17]; gp30 [n=16]; gp33 [n=15]; gp28 [n=13]; gp27 [n=11]; gp26 [n=11]; gp34 [n=10]; gp19 [n=9]; gp20 [n=7]; gp29 [n=5]; putative structural protein [n=4]; gp22 [n=4]; gp36 [n=3]; gp24 [n=3]; gp21 [n=3]; gp37 [n=2]; gp35 [n=2]; gp25 [n=2]; Minor tail prote…
mmseqs_cluster_370836	12.4287	VOG2339	hypothetical protein [n=23]; conserved hypothetical protein [n=1]; protein of unknown function (DUF1367) [n=1]; conserved hypothetical bacteriophage protein [n=1]; NinB-like protein [n=1];
mmseqs_cluster_54551	12.3667	VOG0013	DNA replication initiation protein [n=8]; hypothetical protein [n=5]; RstA [n=4]; phage replication protein [n=3]; putative replication protein [n=1]; RstA protein [n=1]; Vpf402 [n=1]; No annotation provided [n=1]; putative phage DNA replicase [n=1];
mmseqs_cluster_647077	12.2998	VOG10969	putative tail fiber protein [n=2]; hypothetical protein [n=1];
mmseqs_cluster_28396	12.2711	VOG5793	tapemeasure [n=5]; gp17 [n=3]; gp20 [n=1]; tail length tape-measure protein [n=1]; tapemeasure protein [n=1];
mmseqs_cluster_708071	12.2465	VOG2860	hypothetical protein [n=6]; gp144 [n=1]; gp167 [n=1]; gp171 [n=1]; gp158 [n=1]; gp156 [n=1];
mmseqs_cluster_399516	12.199	VOG6551	lysozyme [n=3]; hypothetical protein [n=2]; No annotation provided [n=1]; Hypothetical-Protein [n=1];
mmseqs_cluster_756893	12.128	VOG4763	peptidase_S74 domain protein [n=9]; gp58-like protein [n=8]; hypothetical protein [n=4]; hyaluronidase [n=1]; host specificity protein [n=1]; tail protein [n=1]; PblB [n=1]; putative endopeptidase [n=1]; tail fiber PblB-like protein [n=1];
mmseqs_cluster_921267	12.1024	VOG7146	hypothetical protein [n=6];
mmseqs_cluster_873137	12.0568	VOG10917	prophage antirepressor [n=2]; hypothetical protein [n=1];
mmseqs_cluster_81341	12.0082	VOG3616	hypothetical protein [n=9]; gp47 [n=1]; member of phage protein family found in lysis cassettes [n=1];
mmseqs_cluster_155358	11.9588	VOG0514	hypothetical protein [n=40]; ORF020 [n=5]; ORF019 [n=4]; ORF021 [n=2]; ORF018 [n=2]; ORF017 [n=2]; similar to phage phig1e RORF242 [n=1]; phi PV83 orf 19-like protein [n=1]; ORF024 [n=1]; gp49 [n=1]; putative virulence associated protein [n=1]; conserved protein [n=1]; conserved phage protein [n=1]; gp56 [n=1]; gp70 [n=1]; 77ORF018 [n=1]; No annotation provided [n=1]; phi ETA orf 20-like protein …
mmseqs_cluster_671826	11.8974	VOG2215	CI [n=3]; CI repressor protein [n=2]; repressor [n=2]; CI repressor [n=2]; No annotation provided [n=1]; P2 CI-like protein [n=1]; HTH-type transcriptional regulator PrtR [n=1]; cI repressor [n=1];
mmseqs_cluster_161129	11.8453	VOG0198	hypothetical protein [n=64]; transcriptional regulator [n=9]; transcriptional activator RinA [n=8]; ArpU-like transcriptional regulator [n=7]; DUF1492 domain protein [n=7]; ArpU family transcriptional regulator [n=5]; ORF030 [n=4]; RinA family transcriptional regulator [n=4]; unknown [n=4]; transcriptional activator [n=3]; RinA [n=3]; transcriptional regulator ArpU family [n=3]; putative transcri…
mmseqs_cluster_421959	11.8145	VOG0204	hypothetical protein [n=40]; coat protein [n=18]; DNA packaging protein [n=16]; putative DNA packaging protein [n=14]; head-tail connector protein [n=11]; head-tail connector I [n=10]; head-tail connector [n=7]; No annotation provided [n=5]; head-tail joining protein [n=5]; conserved phage protein [n=3]; Phage DNA packaging protein [n=2]; ORF046 [n=2]; gp7 [n=2]; head tail joining protein [n=2]; …
mmseqs_cluster_1045640	11.7764	VOG0847	minor tail protein [n=32]; putative minor tail protein [n=18]; tail protein [n=15]; minor tail protein M [n=14]; hypothetical protein [n=5]; bacteriophage tail tip assembly protein; Lambda gpM homolog [n=2]; putative minor tail protein M [n=2]; gp17 [n=2]; tail component [n=2]; phage minor tail [n=1]; phage minor tail protein [n=1]; minor tail protein gp14 [n=1]; tail fiber protein [n=1]; putativ…
mmseqs_cluster_999479	11.6796	VOG5046	replication protein [n=2]; putative DNA replication protein [n=2]; gp04 putative replication protein [n=1];
mmseqs_cluster_139808	11.419	VOG0765	holin [n=9]; hypothetical protein [n=7]; lysis protein [n=7]; putative holin [n=7]; lysis protein S [n=6]; possible holin [n=3]; No annotation provided [n=2]; holin lysis protein S [n=2]; class II holin [n=2]; lysis protein, holin [n=2]; putative S protein [n=1]; phage Lysis protein S. [n=1]; gp13 [n=1]; porin [n=1]; S [n=1]; Gp13 [n=1]; gp24 [n=1]; gp59 [n=1]; putative transmembrane protein [n=1…
mmseqs_cluster_614980	11.3348	VOG10230	hypothetical protein [n=1]; amidase [n=1]; lysine [n=1];
mmseqs_cluster_551656	11.2668	VOG2073	hypothetical protein [n=21]; No annotation provided [n=3]; Hypothetical protein [n=2]; tail fiber assembly protein [n=1]; conserved phage protein [n=1]; putative tail APC protein [n=1]; putative tail-related protein [n=1]; putative tail fiber assembly [n=1];
mmseqs_cluster_2018	11.2627	VOG0697	putative minor capsid protein [n=6]; hypothetical protein [n=6]; unknown [n=4]; minor capsid protein [n=2]; gp10 [n=2]; putative minor capsid protein 2 [n=1]; minor_capsid_2 domain protein [n=1]; phage capsid protein [n=1]; putative capsid protein [n=1]; putative minor capsid protein 3 [n=1];
mmseqs_cluster_318148	11.1923	VOG4596	hypothetical protein [n=98]; EaA protein [n=14]; No annotation provided [n=10]; conserved hypothetical protein [n=2]; conserved hypothetical bacteriophage protein [n=2]; conserved protein of unknown function [n=2]; ea22 [n=2]; Eaa1 [n=1]; gene 21 protein [n=1]; putative Eaa protein [n=1]; EaD protein [n=1]; Eaa2 [n=1]; EaD-like protein [n=1]; similar to EaA protein of bacteriophage P22 [n=1]; PF0…
mmseqs_cluster_66829	11.1862	VOG5254	hypothetical protein [n=20]; structural protein [n=1]; putative tail fiber protein [n=1]; hypothetical protein [Escherichia phage rv5] [n=1]; Phi92_gp144 [n=1]; capsid and scaffold protein [n=1];
mmseqs_cluster_716234	11.1664	VOG0198	hypothetical protein [n=64]; transcriptional regulator [n=9]; transcriptional activator RinA [n=8]; ArpU-like transcriptional regulator [n=7]; DUF1492 domain protein [n=7]; ArpU family transcriptional regulator [n=5]; ORF030 [n=4]; RinA family transcriptional regulator [n=4]; unknown [n=4]; transcriptional activator [n=3]; RinA [n=3]; transcriptional regulator ArpU family [n=3]; putative transcri…
mmseqs_cluster_670303	11.1483	VOG8832	hypothetical protein [n=2]; Eaa-like protein [n=1]; EaA protein [n=1];
mmseqs_cluster_542547	11.1327	VOG0388	hypothetical protein [n=61]; gp39.1 hypothetical protein [n=5]; gp39.1 conserved hypothetical protein [n=2]; conserved hypothetical protein [n=1]; No annotation provided [n=1]; gp39.1 [n=1]; hypothetical protein Shfl2p003 [Shigella phage Shfl2] [n=1]; gp19 [n=1];
mmseqs_cluster_828454	11.1151	VOG0557	hypothetical protein [n=40]; No annotation provided [n=10]; ORF077 [n=2]; ORF071 [n=2]; ORF063 [n=1]; ORF072 [n=1]; ORF054 [n=1]; ORF118 [n=1]; ORF074 [n=1]; ORF079 [n=1]; ORF081 [n=1]; similar to phage phi PVL ORF55 [n=1]; ORF097 [n=1]; ORF078 [n=1]; ORF059 [n=1]; transcriptional activator RinB [n=1]; ORF056 [n=1]; 77ORF069 [n=1]; conserved hypothetical protein [n=1]; ORF111 [n=1]; ORF060 [n=1];
mmseqs_cluster_70597	11.0775	VOG4213	hypothetical protein [n=15];
mmseqs_cluster_50623	11.0583	VOG4568	hypothetical protein [n=55]; putative prohead protease [n=51]; prohead protease [n=50]; coat protein [n=28]; protease [n=26]; capsid maturation protease [n=24]; putative protease [n=21]; head maturation protease [n=15]; putative phage prohead protease [n=10]; phage prohead protease protein [n=6]; putative ClpP protease [n=6]; putative head protease [n=5]; gp5 [n=4]; No annotation provided [n=4]; …
mmseqs_cluster_519064	11.0259	VOG4646	putative tail fiber protein [n=11]; hypothetical protein [n=7]; No annotation provided [n=5]; tail fiber protein [n=3]; putative phage tail fiber protein [n=2]; puative tail fiber protein [n=1]; phage protein [n=1]; gp85 [n=1];
mmseqs_cluster_930410	11.0218	VOG6163	putative tape measure protein [n=4]; tape measure protein [n=3]; phage tape measure protein [n=1]; putative major tail protein [n=1];
mmseqs_cluster_79770	10.9326	VOG11060	hypothetical protein [n=2]; replication protein [n=1];
mmseqs_cluster_39561	10.9293	VOG7428	scaffolding protein [n=4]; gp17 [n=1]; gp29 [n=1];
mmseqs_cluster_381933	10.9022	VOG6163	putative tape measure protein [n=4]; tape measure protein [n=3]; phage tape measure protein [n=1]; putative major tail protein [n=1];
mmseqs_cluster_768195	10.8982	VOG10059	antirepressor [n=2]; putative phage antirepressor [n=1];
mmseqs_cluster_274998	10.887	VOG10980	hypothetical protein [n=1]; phage tail length tape-measure protein [n=1]; putative DNA segregation protein [n=1];
mmseqs_cluster_759937	10.84	VOG4599	minor structural protein [n=15]; phage minor structural protein [n=13]; structural protein [n=10]; hypothetical protein [n=8]; host specificity protein [n=5]; putative receptor binding protein [n=3]; minor tail protein [n=3]; putative tail-host specificity protein [n=3]; putative minor tail protein [n=3]; tail fiber [n=3]; tail-host specificity protein [n=3]; host interaction protein [n=2]; gp17 …
mmseqs_cluster_96628	10.82	VOG0006	Vpf491 [n=2]; Vpf504 [n=2]; RstR protein [n=1]; hypothetical protein [n=1]; minor capsid protein [n=1]; putative adsorption protein [n=1]; receptor-binding protein [n=1];
mmseqs_cluster_883785	10.7691	VOG0227	tail fiber assembly protein [n=32]; hypothetical protein [n=22]; putative tail fiber assembly protein [n=15]; tail fibers protein [n=5]; gpG [n=3]; Caudovirales tail fiber assembly protein [n=3]; gp38 distal long tail fiber assembly catalyst [n=2]; putative phage tail fiber assembly protein [n=2]; tail fiber assembly [n=2]; distal long tail fiber assembly catalyst [n=2]; conserved hypothetical ta…
mmseqs_cluster_592507	10.7203	VOG9611	hypothetical protein [n=2]; No annotation provided [n=1];
mmseqs_cluster_274767	10.6869	VOG0577	major tail tube protein [n=20]; tail tube protein FII [n=6]; putative tail tube protein [n=3]; phage major tail tube protein [n=2]; tail tube [n=2]; hypothetical protein [n=2]; gp23 protein [n=1]; gp18 [n=1]; gp40 [n=1]; phage tail tube protein FII [n=1]; gp15 [n=1]; tail tube protein [n=1]; major tail tube protein FII [n=1]; gp32, phage major tail tube protein [n=1]; putative phage tail protein …
mmseqs_cluster_416111	10.6812	VOG6632	putative transcriptional activator [n=5]; hypothetical protein [n=2];
mmseqs_cluster_307509	10.6573	VOG7440	long tail fiber distal subunit adhesine [n=1]; No annotation provided [n=1]; gp35, bacteriophage protein [n=1]; phage tail fiber protein [n=1]; putative phage tail fiber protein [n=1];
mmseqs_cluster_611133	10.6567	VOG6163	putative tape measure protein [n=4]; tape measure protein [n=3]; phage tape measure protein [n=1]; putative major tail protein [n=1];
mmseqs_cluster_878433	10.6189	VOG4560	lysin B [n=222]; LysB [n=34]; gp10 [n=22]; gp31 [n=21]; gp49 [n=18]; gp11 [n=11]; gp50 [n=11]; hypothetical protein [n=10]; gp12 [n=9]; gp8 [n=9]; gp28 [n=7]; gp9 [n=7]; gp32 [n=7]; gp36 [n=6]; gp39 [n=6]; gp40 [n=5]; gp35 [n=5]; gp26 [n=4]; gp43 [n=4]; gp53 [n=4]; gp33 [n=4]; gp47 [n=4]; gp249 [n=3]; gp30 [n=3]; gp238 [n=3]; gp45 [n=3]; gp48 [n=3]; gp37 [n=3]; gp244 [n=3]; gp27 [n=2]; gp252 [n=2…
mmseqs_cluster_214646	10.592	VOG1900	hypothetical protein [n=9]; structural protein [n=3];
mmseqs_cluster_830680	10.5895	VOG10957	putative tail protein [n=1]; putative tail fibre protein [n=1]; tail fiber [n=1];
mmseqs_cluster_970794	10.5777	VOG6163	putative tape measure protein [n=4]; tape measure protein [n=3]; phage tape measure protein [n=1]; putative major tail protein [n=1];
mmseqs_cluster_154413	10.5665	VOG4755	hypothetical protein [n=19]; No annotation provided [n=6]; EaA protein [n=3]; Eaa protein [n=1]; hyphothetical protein [n=1]; gp30 [n=1];
mmseqs_cluster_198853	10.5052	VOG10166	hypothetical protein [n=3];
mmseqs_cluster_410717	10.373	VOG0226	hypothetical protein [n=142]; single-stranded DNA-binding protein [n=50]; ssDNA binding protein [n=35]; putative early protein [n=28]; SSB protein [n=27]; single-stranded DNA binding protein [n=23]; putative single-stranded DNA binding protein [n=15]; ssDNA-binding protein [n=14]; single-strand binding protein [n=9]; single stranded DNA binding protein [n=9]; putative single-strand binding protei…
mmseqs_cluster_246882	10.3627	VOG9196	No annotation provided [n=1]; Tail fiber protein Sc [n=1]; putative tail fiber protein [n=1]; tail fiber protein [n=1];
mmseqs_cluster_984596	10.3593	VOG4763	peptidase_S74 domain protein [n=9]; gp58-like protein [n=8]; hypothetical protein [n=4]; hyaluronidase [n=1]; host specificity protein [n=1]; tail protein [n=1]; PblB [n=1]; putative endopeptidase [n=1]; tail fiber PblB-like protein [n=1];
mmseqs_cluster_783848	10.3572	VOG7428	scaffolding protein [n=4]; gp17 [n=1]; gp29 [n=1];
mmseqs_cluster_1039792	10.3415	VOG5793	tapemeasure [n=5]; gp17 [n=3]; gp20 [n=1]; tail length tape-measure protein [n=1]; tapemeasure protein [n=1];
mmseqs_cluster_251001	10.3307	VOG5277	hypothetical protein [n=20]; putative structural protein [n=1]; alkanesulfonate transport protein [n=1];
mmseqs_cluster_547989	10.3113	VOG3705	hypothetical protein [n=4]; ORF013 [n=1]; PV83 orf 3-like protein [n=1];
mmseqs_cluster_219417	10.2583	VOG4634	major tail subunit [n=9]; tail_3 domain protein [n=7]; putative major tail protein [n=4]; putative tail protein [n=2]; hypothetical protein [n=2]; putative phage tail protein [n=2]; putative major tail subunit [n=2]; tail protein [n=2]; tail fiber (whisker) protein [n=1]; gp14.1 [n=1]; gp14 [n=1]; gp11 [n=1]; phage major tail subunit [n=1]; Ig-like phage tail protein [n=1]; putative tail fibre [n…
mmseqs_cluster_50331	10.1817	VOG4736	tail protein [n=7]; tail protein U [n=7]; hypothetical protein [n=7]; tail assembly protein [n=3]; gpU [n=3]; putative tail protein [n=2]; phage tail protein U [n=2]; gp11 [n=1]; P2 gpU-like tail protein [n=1]; ORF44 [n=1]; gp16 [n=1]; gp28, fels-2 prophage protein [n=1]; gp14 [n=1]; phage tail formation protein U [n=1]; gp25, fels-2 prophage protein [n=1]; putative tail protein GpU [n=1]; gp26 p…
mmseqs_cluster_590831	10.1653	VOG6547	hypothetical protein [n=2]; tail spike protein [n=1]; putative tailspike protein [n=1]; putative polygalacturonase [n=1]; parallel beta-helix repeat protein [n=1];
mmseqs_cluster_210997	10.162	VOG5532	hypothetical protein [n=3]; transposase-like protein [n=2]; No annotation provided [n=2]; transposase [n=2]; ISEhe3 orfA [n=1]; putative transposase A [n=1]; gene 56 protein [n=1];
mmseqs_cluster_73442	10.1205	VOG4599	minor structural protein [n=15]; phage minor structural protein [n=13]; structural protein [n=10]; hypothetical protein [n=8]; host specificity protein [n=5]; putative receptor binding protein [n=3]; minor tail protein [n=3]; putative tail-host specificity protein [n=3]; putative minor tail protein [n=3]; tail fiber [n=3]; tail-host specificity protein [n=3]; host interaction protein [n=2]; gp17 …
mmseqs_cluster_133631	10.0378	VOG5941	hypothetical protein [n=9]; conserved hypothetical protein [n=1];
mmseqs_cluster_210041	10.0256	VOG4724	hypothetical protein [n=16]; 3D domain-containing protein [n=9]; L-alanoyl-D-glutamate peptidase [n=4]; putative cell wall-binding, peptidase-related domain protein [n=4]; putative L-alanoyl-D-glutamate peptidase [n=2]; 3D domain containing protein [n=2]; 3D domain protein [n=2]; peptidoglycan-binding protein [n=2]; peptidoglycan binding protein [n=1]; YorM-like protein [n=1]; cell-wall binding p…
mmseqs_cluster_633188	10.0142	VOG4554	hypothetical protein [n=190]; minor tail protein [n=113]; structural protein [n=33]; gp33 [n=32]; gp5 [n=31]; gp32 [n=29]; minor tail subunit [n=20]; gp20 [n=15]; gp28 [n=15]; gp24 [n=15]; gp21 [n=14]; gp6 [n=11]; gp29 [n=10]; gp8 [n=10]; gp36 [n=10]; gp34 [n=9]; gp31 [n=8]; gp7 [n=8]; gp25 [n=8]; gp35 [n=7]; gp30 [n=6]; gp4 [n=5]; putative structural protein [n=4]; gp38 [n=4]; gp37 [n=3]; gp22 […
mmseqs_cluster_216272	9.98247	VOG4832	long tail fiber distal subunit [n=3]; putative tail fiber protein [n=2]; gp37 long tail fiber, distal subunit [n=1]; gp37 long tail fiber distal subunit [n=1];
mmseqs_cluster_432943	9.95654	VOG6200	VP4 precursor [n=3]; VP5 precursor [n=2]; VP1 [n=1]; VP2 precursor [n=1]; gp4 [n=1];
mmseqs_cluster_229164	9.92715	VOG10957	putative tail protein [n=1]; putative tail fibre protein [n=1]; tail fiber [n=1];
mmseqs_cluster_961118	9.91688	VOG10980	hypothetical protein [n=1]; phage tail length tape-measure protein [n=1]; putative DNA segregation protein [n=1];
mmseqs_cluster_243592	9.85803	VOG7948	hypothetical protein [n=5];
mmseqs_cluster_339151	9.8062	VOG2325	hypothetical protein [n=14]; No annotation provided [n=2]; putative phage-related protein [n=1]; putative tail tubular protein B [n=1]; Hypothetical protein [n=1];
mmseqs_cluster_561650	9.77721	VOG4612	hypothetical protein [n=34]; ORF005 [n=13]; tail protein [n=7]; putative minor tail protein [n=2]; putative long tail fiber [n=2]; Gp15 protein [n=2]; minor tail protein [n=2]; gp20 [n=2]; conserved phage protein [n=2]; ORF007 [n=1]; gp18 [n=1]; gp19 [n=1]; receptor-binding protein [n=1]; ORF004 [n=1]; No annotation provided [n=1]; DUF2479 domain containing protein [n=1]; similar to phage phi105 …
mmseqs_cluster_161898	9.75888	VOG0297	hypothetical protein [n=20]; NinZ [n=8]; No annotation provided [n=6]; NinZ protein [n=2]; putative NinZ-like protein [n=1]; gp72 [n=1]; putative tail tape measure protein [n=1];
mmseqs_cluster_915305	9.75122	VOG2186	hypothetical protein [n=10]; regulatory protein CII [n=3]; CII [n=2]; regulatory CII family protein [n=1]; hypothetical protein gp44 [n=1]; gp31 [n=1]; putative cII protein [n=1]; No annotation provided [n=1]; regulatory cII-like protein [n=1]; CII protein [n=1]; gp65 [n=1]; bacteriophage regulatory protein CII [n=1]; DNA binding transcriptional regulator [n=1]; transcriptional regulator [n=1]; r…
mmseqs_cluster_27739	9.75071	VOG0051	terminase large subunit [n=78]; terminase [n=13]; hypothetical protein [n=13]; putative terminase large subunit [n=9]; large terminase subunit [n=6]; putative large terminase [n=5]; No annotation provided [n=3]; putative large terminase subunit [n=3]; DNA packaging protein [n=3]; terminase large subunit A [n=3]; Ter [n=2]; putative terminase, large subunit [n=2]; putative terminase large subunit …
mmseqs_cluster_19658	9.70312	VOG4062	photosystem II D2 protein [n=53]; photosystem II protein D2 [n=4]; photosystem II D1 protein [n=3]; photosystem D2 protein [n=2]; D2 protein [n=1]; photosystem II reaction center D2 [n=1]; D2 [n=1]; PsbA photosystem II D1 protein [n=1];
mmseqs_cluster_897806	9.63281	VOG5277	hypothetical protein [n=20]; putative structural protein [n=1]; alkanesulfonate transport protein [n=1];
mmseqs_cluster_973109	9.61942	VOG4755	hypothetical protein [n=19]; No annotation provided [n=6]; EaA protein [n=3]; Eaa protein [n=1]; hyphothetical protein [n=1]; gp30 [n=1];
mmseqs_cluster_980044	9.59389	VOG5532	hypothetical protein [n=3]; transposase-like protein [n=2]; No annotation provided [n=2]; transposase [n=2]; ISEhe3 orfA [n=1]; putative transposase A [n=1]; gene 56 protein [n=1];
mmseqs_cluster_597139	9.57799	VOG0977	hypothetical protein [n=4]; putative phage-related protein [n=1]; conserved phage protein [n=1]; gp10 protein [n=1]; ORF29 [n=1];
mmseqs_cluster_249726	9.57145	VOG0198	hypothetical protein [n=64]; transcriptional regulator [n=9]; transcriptional activator RinA [n=8]; ArpU-like transcriptional regulator [n=7]; DUF1492 domain protein [n=7]; ArpU family transcriptional regulator [n=5]; ORF030 [n=4]; RinA family transcriptional regulator [n=4]; unknown [n=4]; transcriptional activator [n=3]; RinA [n=3]; transcriptional regulator ArpU family [n=3]; putative transcri…
mmseqs_cluster_319497	9.56163	VOG4811	tapemeasure [n=2]; gp33 [n=1]; gp27 [n=1]; gp31 [n=1]; tape meaure protein [n=1]; tapemeasure protein [n=1]; gp34 [n=1]; gp30 [n=1]; tape measure protein [n=1];
mmseqs_cluster_80333	9.4985	VOG4647	hypothetical protein [n=16]; mobile element protein [n=5]; No annotation provided [n=4]; hypothetical protein YjhS [n=1]; similar to YjhS protein of Escherichia coli [n=1]; esterase [n=1]; putative 9-O-acetyl-N-acetylneuraminic acid deacetylase precursor [n=1]; conserved hypothetical protein [n=1];
mmseqs_cluster_997777	9.44521	VOG3331	hypothetical protein [n=2]; o-spanin (Rz1) [n=1]; o-spanin [n=1]; putative Rz1 lytic protein [n=1];
mmseqs_cluster_399961	9.39736	VOG4565	lysozyme [n=68]; endolysin [n=51]; putative endolysin [n=41]; lysin [n=30]; putative lysozyme [n=30]; lysozyme murein hydrolase [n=28]; hypothetical protein [n=26]; Phage lysozyme [n=8]; SAR endolysin [n=6]; putative phage lysozyme [n=6]; e Lysozyme murein hydrolase [n=5]; putative endolysin/autolysin [n=4]; soluble lysozyme [n=4]; T4-like lyzozyme [n=3]; putative phage-related lysozyme [n=3]; No…
mmseqs_cluster_975637	9.38806	VOG6272	hypothetical protein [n=7]; hyphothetical protein [n=1];
mmseqs_cluster_113313	9.37611	VOG1436	tail fiber protein [n=7]; putative tail fiber protein [n=6]; hypothetical protein [n=4]; Putative tail fiber protein [n=1];
mmseqs_cluster_826584	9.36915	VOG2990	hypothetical protein [n=2]; gp60 [n=1]; gp78 [n=1]; gp83 [n=1]; gp77 [n=1]; gp81 [n=1];
mmseqs_cluster_72916	9.35642	VOG1040	hypothetical protein [n=10]; hypothetical phage protein [n=1];
mmseqs_cluster_268258	9.26405	VOG5277	hypothetical protein [n=20]; putative structural protein [n=1]; alkanesulfonate transport protein [n=1];
mmseqs_cluster_443602	9.25821	VOG9344	hypothetical protein [n=3]; hypothetical protein ORF001 [n=1];
mmseqs_cluster_422810	9.19073	VOG3741	hypothetical protein [n=9]; No annotation provided [n=2]; Hypothetical Protein [n=1];
mmseqs_cluster_194522	9.16901	VOG4568	hypothetical protein [n=55]; putative prohead protease [n=51]; prohead protease [n=50]; coat protein [n=28]; protease [n=26]; capsid maturation protease [n=24]; putative protease [n=21]; head maturation protease [n=15]; putative phage prohead protease [n=10]; phage prohead protease protein [n=6]; putative ClpP protease [n=6]; putative head protease [n=5]; gp5 [n=4]; No annotation provided [n=4]; …
mmseqs_cluster_753096	9.11689	VOG4599	minor structural protein [n=15]; phage minor structural protein [n=13]; structural protein [n=10]; hypothetical protein [n=8]; host specificity protein [n=5]; putative receptor binding protein [n=3]; minor tail protein [n=3]; putative tail-host specificity protein [n=3]; putative minor tail protein [n=3]; tail fiber [n=3]; tail-host specificity protein [n=3]; host interaction protein [n=2]; gp17 …
mmseqs_cluster_949930	9.10947	VOG6163	putative tape measure protein [n=4]; tape measure protein [n=3]; phage tape measure protein [n=1]; putative major tail protein [n=1];
mmseqs_cluster_68346	9.10604	VOG6163	putative tape measure protein [n=4]; tape measure protein [n=3]; phage tape measure protein [n=1]; putative major tail protein [n=1];
mmseqs_cluster_800095	9.10545	VOG0765	holin [n=9]; hypothetical protein [n=7]; lysis protein [n=7]; putative holin [n=7]; lysis protein S [n=6]; possible holin [n=3]; No annotation provided [n=2]; holin lysis protein S [n=2]; class II holin [n=2]; lysis protein, holin [n=2]; putative S protein [n=1]; phage Lysis protein S. [n=1]; gp13 [n=1]; porin [n=1]; S [n=1]; Gp13 [n=1]; gp24 [n=1]; gp59 [n=1]; putative transmembrane protein [n=1…
mmseqs_cluster_285799	9.07106	VOG5996	hypothetical protein [n=9];
mmseqs_cluster_395611	9.05711	VOG9315	terminase large subunit [n=4];
mmseqs_cluster_437982	9.05434	VOG3969	D3 protein [n=10]; hypothetical protein [n=4]; putative D3 protein [n=1];
mmseqs_cluster_154886	9.03155	VOG6163	putative tape measure protein [n=4]; tape measure protein [n=3]; phage tape measure protein [n=1]; putative major tail protein [n=1];
mmseqs_cluster_996962	9.02129	VOG3738	hypothetical protein [n=14]; No annotation provided [n=3]; Bbp19 [n=1]; Hypothetical protein [n=1];
mmseqs_cluster_790086	9.01867	VOG0796	terminase small subunit [n=87]; hypothetical protein [n=31]; putative terminase small subunit [n=21]; phage terminase small subunit [n=9]; terminase_2 domain protein [n=8]; TerS [n=8]; putative phage terminase small subunit [n=6]; putative small terminase subunit [n=6]; terminase, small subunit [n=4]; putative small terminase [n=4]; gp1 [n=4]; putative TerS small-subunit terminase [n=3]; putative…
mmseqs_cluster_21933	8.9695	VOG1356	hypothetical protein [n=96]; portal protein [n=43]; putative portal protein [n=9]; No annotation provided [n=5]; structural protein [n=3]; DUF935-like protein [n=3]; PF06074 family protein [n=2]; gp3 [n=2]; virion protein [n=1]; portal [n=1]; hyphothetical protein [n=1]; putative structural protein [n=1]; gp29 [n=1]; hypothetical protein RDJLphi1_gp67 [n=1]; gp017 [n=1]; gp6 [n=1]; hypothetical p…
mmseqs_cluster_681471	8.96046	VOG4707	putative endolysin [n=64]; putative amidase [n=14]; endolysin [n=4]; hypothetical protein [n=3]; Gp20 [n=2]; putative endolysiin [n=1]; gp20 [n=1]; gp24, lysin [n=1]; negative regulator of beta-lactamase expression [n=1]; lysin [n=1]; putative lysin [n=1];
mmseqs_cluster_79900	8.95673	VOG0327	hypothetical protein [n=129]; putative type III restriction endonuclease [n=26]; No annotation provided [n=12]; VRR-NUC domain-containing protein [n=9]; VRR-NUC domain protein [n=9]; endonuclease [n=9]; VRR-NUC domain containing protein [n=5]; Vsr endonuclease [n=4]; putative restriction endonuclease [n=4]; nuclease [n=2]; gp104 [n=2]; Holliday-junction resolvase [n=2]; type III restriction endon…
mmseqs_cluster_122823	8.95667	VOG4652	virion morphogenesis protein [n=6]; hypothetical protein [n=4]; head morphogenesis protein [n=2]; putative virion morphogenesis protein [n=2]; putative morphogenesis protein [n=1]; virion morphogenesis late F orf [n=1]; virion morphogenesis [n=1]; F protein [n=1]; putative head morphogenesis protein [n=1]; phage Mu protein F-like protein [n=1]; gp4 [n=1]; gp30 [n=1]; protein F-like protein [n=1];…
mmseqs_cluster_43552	8.94183	VOG4565	lysozyme [n=68]; endolysin [n=51]; putative endolysin [n=41]; lysin [n=30]; putative lysozyme [n=30]; lysozyme murein hydrolase [n=28]; hypothetical protein [n=26]; Phage lysozyme [n=8]; SAR endolysin [n=6]; putative phage lysozyme [n=6]; e Lysozyme murein hydrolase [n=5]; putative endolysin/autolysin [n=4]; soluble lysozyme [n=4]; T4-like lyzozyme [n=3]; putative phage-related lysozyme [n=3]; No…
mmseqs_cluster_390899	8.93749	VOG4565	lysozyme [n=68]; endolysin [n=51]; putative endolysin [n=41]; lysin [n=30]; putative lysozyme [n=30]; lysozyme murein hydrolase [n=28]; hypothetical protein [n=26]; Phage lysozyme [n=8]; SAR endolysin [n=6]; putative phage lysozyme [n=6]; e Lysozyme murein hydrolase [n=5]; putative endolysin/autolysin [n=4]; soluble lysozyme [n=4]; T4-like lyzozyme [n=3]; putative phage-related lysozyme [n=3]; No…
mmseqs_cluster_639799	8.92647	VOG4130	hypothetical protein [n=66]; gp163 [n=3]; hypothetical cyanophage protein [n=1];
mmseqs_cluster_222131	8.88245	VOG0275	integrase [n=365]; putative integrase [n=46]; hypothetical protein [n=28]; site-specific recombinase [n=18]; phage integrase [n=18]; No annotation provided [n=11]; putative phage integrase [n=10]; Int [n=9]; gp41 [n=9]; gp33 [n=8]; putative tyrosine recombinase [n=7]; gp40 [n=6]; gp36 [n=6]; gp32 [n=6]; ORF011 [n=6]; putative integrase protein [n=6]; integrase domain protein [n=6]; gp38 [n=5]; gp…
mmseqs_cluster_734847	8.87851	VOG5779	hypothetical protein [n=4]; terminase large subunit [n=3]; terminase DNA packaging enzyme large subunit [n=2]; phage terminase, large subunit [n=1]; No annotation provided [n=1];
mmseqs_cluster_1028145	8.87214	VOG6163	putative tape measure protein [n=4]; tape measure protein [n=3]; phage tape measure protein [n=1]; putative major tail protein [n=1];
mmseqs_cluster_90089	8.81316	VOG2456	hypothetical protein [n=10];
mmseqs_cluster_380416	8.80907	VOG1581	hypothetical protein [n=125]; head-to-tail connector protein [n=34]; gp17 [n=20]; gp14 [n=13]; head-to-tail connector [n=13]; gp19 [n=12]; gp18 [n=8]; gp21 [n=8]; gp16 [n=6]; gp8 [n=6]; head-tail connector [n=4]; phage protein Gp19-like protein [n=4]; gp9 [n=4]; gp15 [n=3]; gp20 [n=3]; head to tail connector [n=3]; gp13 [n=2]; gp42 [n=1]; Hypothetical Protein [n=1]; ORF3 [n=1]; gp39 [n=1]; gp23 […
mmseqs_cluster_971615	8.80044	VOG0850	tail protein [n=20]; minor tail protein [n=16]; putative minor tail protein [n=11]; tail assembly protein [n=10]; hypothetical protein [n=9]; minor tail protein K [n=9]; tail component protein [n=3]; phage tail assembly protein [n=3]; gp19 [n=3]; tail assembly protein K [n=2]; NlpC/P60 family protein [n=2]; bacteriophage tail tip assembly protein; Lambda gpK homolog [n=2]; putative tail assembly …
mmseqs_cluster_949280	8.74004	VOG6163	putative tape measure protein [n=4]; tape measure protein [n=3]; phage tape measure protein [n=1]; putative major tail protein [n=1];
mmseqs_cluster_814076	8.72787	VOG8582	hypothetical protein [n=4];
mmseqs_cluster_701798	8.71192	VOG6163	putative tape measure protein [n=4]; tape measure protein [n=3]; phage tape measure protein [n=1]; putative major tail protein [n=1];
mmseqs_cluster_264127	8.70145	VOG7734	No annotation provided [n=3]; putative phage relative terminase [n=1]; major capsid protein [n=1];
mmseqs_cluster_761737	8.68736	VOG10343	tail fiber protein [n=1]; side tail fiber protein [n=1]; side tail fiber [n=1];
mmseqs_cluster_945132	8.67653	VOG2073	hypothetical protein [n=21]; No annotation provided [n=3]; Hypothetical protein [n=2]; tail fiber assembly protein [n=1]; conserved phage protein [n=1]; putative tail APC protein [n=1]; putative tail-related protein [n=1]; putative tail fiber assembly [n=1];
mmseqs_cluster_333541	8.66527	VOG10968	hypothetical protein [n=3];
mmseqs_cluster_110406	8.66004	VOG5680	VI protein [n=3]; VI [n=2]; minor coat protein [n=2]; protein VI [n=2]; No annotation provided [n=2];
mmseqs_cluster_75423	8.65096	VOG0850	tail protein [n=20]; minor tail protein [n=16]; putative minor tail protein [n=11]; tail assembly protein [n=10]; hypothetical protein [n=9]; minor tail protein K [n=9]; tail component protein [n=3]; phage tail assembly protein [n=3]; gp19 [n=3]; tail assembly protein K [n=2]; NlpC/P60 family protein [n=2]; bacteriophage tail tip assembly protein; Lambda gpK homolog [n=2]; putative tail assembly …
mmseqs_cluster_847650	8.57316	VOG2215	CI [n=3]; CI repressor protein [n=2]; repressor [n=2]; CI repressor [n=2]; No annotation provided [n=1]; P2 CI-like protein [n=1]; HTH-type transcriptional regulator PrtR [n=1]; cI repressor [n=1];
mmseqs_cluster_375940	8.5542	VOG5340	hypothetical protein [n=17]; No annotation provided [n=1]; hypothetical protein [Escherichia phage vB_EcoM_FFH2] [n=1];
mmseqs_cluster_1044969	8.53566	VOG9306	tail fiber protein [n=1]; Gp21 [n=1]; putative tail protein I [n=1]; tail protein [n=1];
mmseqs_cluster_360097	8.51696	VOG4598	tail fiber protein [n=19]; tail protein [n=18]; hypothetical protein [n=12]; central tail fiber [n=11]; putative tail fiber protein [n=9]; host specificity protein [n=5]; host specificity protein J [n=5]; tail fiber [n=4]; central tail fiber J [n=3]; putative tail component [n=2]; putative tail fiber [n=2]; gp21 [n=2]; tail:host specificity protein [n=2]; phage host specificity protein [n=2]; put…
mmseqs_cluster_510746	8.50988	VOG4732	hypothetical protein [n=31]; gp38 [n=4]; No annotation provided [n=3]; ASC-1-like protein [n=3]; RNA-binding protein [n=2]; DUF3850 domain-containing protein [n=2]; putative RNA-binding protein [n=1]; ASC-1-like domain protein [n=1]; unknown product [n=1]; gp91 [n=1]; translation regulation protein [n=1]; activating signal cointegrator-like protein [n=1]; ASCH domain protein [n=1]; gp69 [n=1];
mmseqs_cluster_100458	8.48009	VOG4565	lysozyme [n=68]; endolysin [n=51]; putative endolysin [n=41]; lysin [n=30]; putative lysozyme [n=30]; lysozyme murein hydrolase [n=28]; hypothetical protein [n=26]; Phage lysozyme [n=8]; SAR endolysin [n=6]; putative phage lysozyme [n=6]; e Lysozyme murein hydrolase [n=5]; putative endolysin/autolysin [n=4]; soluble lysozyme [n=4]; T4-like lyzozyme [n=3]; putative phage-related lysozyme [n=3]; No…
mmseqs_cluster_131920	8.46252	VOG4565	lysozyme [n=68]; endolysin [n=51]; putative endolysin [n=41]; lysin [n=30]; putative lysozyme [n=30]; lysozyme murein hydrolase [n=28]; hypothetical protein [n=26]; Phage lysozyme [n=8]; SAR endolysin [n=6]; putative phage lysozyme [n=6]; e Lysozyme murein hydrolase [n=5]; putative endolysin/autolysin [n=4]; soluble lysozyme [n=4]; T4-like lyzozyme [n=3]; putative phage-related lysozyme [n=3]; No…
mmseqs_cluster_985158	8.45084	VOG4763	peptidase_S74 domain protein [n=9]; gp58-like protein [n=8]; hypothetical protein [n=4]; hyaluronidase [n=1]; host specificity protein [n=1]; tail protein [n=1]; PblB [n=1]; putative endopeptidase [n=1]; tail fiber PblB-like protein [n=1];
mmseqs_cluster_674918	8.44308	VOG4612	hypothetical protein [n=34]; ORF005 [n=13]; tail protein [n=7]; putative minor tail protein [n=2]; putative long tail fiber [n=2]; Gp15 protein [n=2]; minor tail protein [n=2]; gp20 [n=2]; conserved phage protein [n=2]; ORF007 [n=1]; gp18 [n=1]; gp19 [n=1]; receptor-binding protein [n=1]; ORF004 [n=1]; No annotation provided [n=1]; DUF2479 domain containing protein [n=1]; similar to phage phi105 …
mmseqs_cluster_733537	8.4069	VOG4560	lysin B [n=222]; LysB [n=34]; gp10 [n=22]; gp31 [n=21]; gp49 [n=18]; gp11 [n=11]; gp50 [n=11]; hypothetical protein [n=10]; gp12 [n=9]; gp8 [n=9]; gp28 [n=7]; gp9 [n=7]; gp32 [n=7]; gp36 [n=6]; gp39 [n=6]; gp40 [n=5]; gp35 [n=5]; gp26 [n=4]; gp43 [n=4]; gp53 [n=4]; gp33 [n=4]; gp47 [n=4]; gp249 [n=3]; gp30 [n=3]; gp238 [n=3]; gp45 [n=3]; gp48 [n=3]; gp37 [n=3]; gp244 [n=3]; gp27 [n=2]; gp252 [n=2…
mmseqs_cluster_337445	8.35347	VOG1275	hypothetical protein [n=5];
mmseqs_cluster_627595	8.35013	VOG0944	transposase [n=9]; mobile element protein [n=5]; transposase-like protein [n=5]; putative transposase OrfB [n=4]; No annotation provided [n=2]; hypothetical protein [n=2]; integrase core domain protein [n=1]; ISEhe3 orfB [n=1]; transposase for IS629 [n=1]; ISSod13 family transposase [n=1]; putative transposase [n=1];
mmseqs_cluster_112776	8.32677	VOG10343	tail fiber protein [n=1]; side tail fiber protein [n=1]; side tail fiber [n=1];
mmseqs_cluster_61662	8.31449	VOG4565	lysozyme [n=68]; endolysin [n=51]; putative endolysin [n=41]; lysin [n=30]; putative lysozyme [n=30]; lysozyme murein hydrolase [n=28]; hypothetical protein [n=26]; Phage lysozyme [n=8]; SAR endolysin [n=6]; putative phage lysozyme [n=6]; e Lysozyme murein hydrolase [n=5]; putative endolysin/autolysin [n=4]; soluble lysozyme [n=4]; T4-like lyzozyme [n=3]; putative phage-related lysozyme [n=3]; No…
mmseqs_cluster_174178	8.2713	VOG2824	hypothetical protein [n=6]; gp28 [n=3]; gp26 [n=1]; gp30 [n=1];
mmseqs_cluster_963073	8.25767	VOG5548	hypothetical protein [n=11]; gp072 [n=1]; No annotation provided [n=1];
mmseqs_cluster_901160	8.25336	VOG6268	hypothetical protein [n=6]; BcepGomrgp41 [n=1]; No annotation provided [n=1];
mmseqs_cluster_672781	8.23551	VOG6163	putative tape measure protein [n=4]; tape measure protein [n=3]; phage tape measure protein [n=1]; putative major tail protein [n=1];
mmseqs_cluster_800677	8.20658	VOG4999	DNA primase [n=5]; helicase [n=1]; primase [n=1];
mmseqs_cluster_11702	8.17597	VOG4553	major capsid protein [n=201]; major head protein [n=58]; capsid protein [n=44]; coat protein [n=27]; gp15 [n=23]; putative major head protein [n=22]; putative major capsid protein [n=20]; gp13 [n=20]; putative capsid protein [n=19]; gp7 [n=15]; major capsid subunit [n=14]; major head subunit [n=13]; phage major capsid protein [n=13]; gp17 [n=13]; hypothetical protein [n=13]; gp14 [n=11]; gp16 [n=…
mmseqs_cluster_85132	8.16449	VOG4649	lysin [n=9]; putative lysin [n=8]; putative endolysin [n=4]; hypothetical protein [n=3]; ORF44 [n=1]; gp56 [n=1]; orf28 [n=1]; tail lysin [n=1]; endolysin [n=1];
mmseqs_cluster_115596	8.15253	VOG4918	hypothetical protein [n=6]; LysM domain-containing protein [n=5]; peptidoglycan binding protein [n=1]; ORF122 [n=1];
mmseqs_cluster_793558	8.13272	VOG4691	hypothetical protein [n=103]; baseplate assembly protein [n=26]; baseplate J-like protein [n=24]; putative baseplate component [n=21]; putative baseplate protein [n=15]; baseplate assembly protein J [n=15]; baseplate J family protein [n=14]; putative baseplate assembly protein [n=11]; No annotation provided [n=9]; baseplate protein [n=9]; putative baseplate J-like protein [n=8]; tail protein [n=7…
mmseqs_cluster_100244	8.13109	VOG6163	putative tape measure protein [n=4]; tape measure protein [n=3]; phage tape measure protein [n=1]; putative major tail protein [n=1];
mmseqs_cluster_785898	8.12714	VOG0847	minor tail protein [n=32]; putative minor tail protein [n=18]; tail protein [n=15]; minor tail protein M [n=14]; hypothetical protein [n=5]; bacteriophage tail tip assembly protein; Lambda gpM homolog [n=2]; putative minor tail protein M [n=2]; gp17 [n=2]; tail component [n=2]; phage minor tail [n=1]; phage minor tail protein [n=1]; minor tail protein gp14 [n=1]; tail fiber protein [n=1]; putativ…
mmseqs_cluster_266945	8.11383	VOG0327	hypothetical protein [n=129]; putative type III restriction endonuclease [n=26]; No annotation provided [n=12]; VRR-NUC domain-containing protein [n=9]; VRR-NUC domain protein [n=9]; endonuclease [n=9]; VRR-NUC domain containing protein [n=5]; Vsr endonuclease [n=4]; putative restriction endonuclease [n=4]; nuclease [n=2]; gp104 [n=2]; Holliday-junction resolvase [n=2]; type III restriction endon…
mmseqs_cluster_37680	8.0683	VOG3878	hypothetical protein [n=4]; CsrA-like transcriptional regulator [n=1]; CsrA-like regulator [n=1]; carbon storage regulator [n=1]; CsrA-like regulator protein [n=1];
mmseqs_cluster_608038	8.01939	VOG4596	hypothetical protein [n=98]; EaA protein [n=14]; No annotation provided [n=10]; conserved hypothetical protein [n=2]; conserved hypothetical bacteriophage protein [n=2]; conserved protein of unknown function [n=2]; ea22 [n=2]; Eaa1 [n=1]; gene 21 protein [n=1]; putative Eaa protein [n=1]; EaD protein [n=1]; Eaa2 [n=1]; EaD-like protein [n=1]; similar to EaA protein of bacteriophage P22 [n=1]; PF0…
mmseqs_cluster_65589	8.01621	VOG4551	DNA primase [n=259]; putative DNA primase [n=130]; DNA primase subunit [n=99]; hypothetical protein [n=76]; primase [n=22]; putative primase [n=20]; DNA primase/helicase [n=15]; gp61 DNA primase subunit [n=13]; gp54 [n=12]; gp57 [n=10]; gp55 [n=9]; gp56 [n=7]; gp61 [n=6]; gp59 [n=5]; gp53 [n=5]; putative DNA replication primase [n=5]; putative DNA primase protein [n=5]; DNA primase / DNA helicase…
mmseqs_cluster_992388	8.01009	VOG7168	bacterial surface protein [n=2]; N-acetylmuramoyl-L-alanine amidase [n=1]; surface protein [n=1]; putative tail fiber protein [n=1]; cell adhesion domain protein [n=1];
mmseqs_cluster_529320	7.97478	VOG2215	CI [n=3]; CI repressor protein [n=2]; repressor [n=2]; CI repressor [n=2]; No annotation provided [n=1]; P2 CI-like protein [n=1]; HTH-type transcriptional regulator PrtR [n=1]; cI repressor [n=1];
mmseqs_cluster_966169	7.96701	VOG5532	hypothetical protein [n=3]; transposase-like protein [n=2]; No annotation provided [n=2]; transposase [n=2]; ISEhe3 orfA [n=1]; putative transposase A [n=1]; gene 56 protein [n=1];
mmseqs_cluster_449869	7.96557	VOG4566	hypothetical protein [n=72]; DNA replication protein O [n=18]; replication protein [n=18]; DNA replication protein [n=16]; putative replication protein [n=12]; replication protein O [n=11]; putative DNA replication protein [n=11]; primosome component-like protein [n=8]; putative phage replication protein [n=8]; replication initiation protein [n=8]; recombinase [n=7]; putative replisome organizer …
mmseqs_cluster_446615	7.95073	VOG5472	hypothetical protein [n=12]; No annotation provided [n=2]; hypothetical protein ORF009 [n=1];
mmseqs_cluster_88339	7.94855	VOG0833	portal protein [n=34]; phage portal protein [n=4]; putative portal protein [n=3]; hypothetical protein [n=2]; capsid component [n=2]; lambda-like phage portal protein [n=2]; putative lambda family portal protein B [n=2]; portal protein B [n=1]; bacteriophage portal protein; Lambda gpB homolog [n=1]; gp04 protein [n=1]; ORF23 [n=1]; capsid portal protein [n=1]; gp4 [n=1]; portal protein gpB [n=1];…
mmseqs_cluster_533598	7.93138	VOG2165	hypothetical protein [n=36]; PF07030 family protein [n=2]; Mu-like prophage protein gp36 [n=1]; gp10, conserved hypothetical protein [n=1]; putative head-tail connector protein [n=1]; gp36 [n=1]; conserved phage protein [n=1];
mmseqs_cluster_72525	7.92614	VOG1706	hypothetical protein [n=3];
mmseqs_cluster_23158	7.92417	VOG10980	hypothetical protein [n=1]; phage tail length tape-measure protein [n=1]; putative DNA segregation protein [n=1];
mmseqs_cluster_128261	7.87575	VOG10536	hypothetical protein [n=3];
mmseqs_cluster_10964	7.87394	VOG0588	replication protein A [n=11]; replication protein [n=10]; putative replication protein [n=4]; gpA [n=3]; rep [n=2]; gp15, hypothetical replication protein [n=1]; A protein [n=1]; DNA replication [n=1]; P2 gpA-like protein [n=1]; Rep [n=1]; No annotation provided [n=1]; gp36 [n=1]; putative replication initiation protein P12 [n=1];
mmseqs_cluster_271201	7.86292	VOG6850	hypothetical protein [n=4]; No annotation provided [n=2];
mmseqs_cluster_652599	7.85414	VOG0274	GtrB [n=4]; bactoprenol glucosyltransferase [n=3]; bactoprenol glucosyl transferase [n=3]; Bactoprenol glucosyl transferase [n=2]; O-antigen conversion protein [n=2]; GtrB; bactoprenol glucosyl transferase [n=1]; O-antigen conversion protein B [n=1]; DNA-binding helix-turn-helix protein [n=1]; endolysin [n=1];
mmseqs_cluster_810023	7.84799	VOG1072	EPS-depolymerase [n=5]; EPS depolymerase [n=2]; hypothetical protein [n=1]; putative EPS-depolymerase [n=1]; putative tail fiber protein/putative EPSdepolymerase [n=1]; tail spike protein [n=1]; putative tail fiber protein/putative EPS depolymerase [n=1];
mmseqs_cluster_284516	7.82403	VOG0944	transposase [n=9]; mobile element protein [n=5]; transposase-like protein [n=5]; putative transposase OrfB [n=4]; No annotation provided [n=2]; hypothetical protein [n=2]; integrase core domain protein [n=1]; ISEhe3 orfB [n=1]; transposase for IS629 [n=1]; ISSod13 family transposase [n=1]; putative transposase [n=1];
mmseqs_cluster_376482	7.82062	VOG0573	hypothetical protein [n=73]; putative baseplate protein [n=33]; putative baseplate assembly protein [n=28]; baseplate assembly protein V [n=19]; baseplate assembly protein [n=14]; No annotation provided [n=9]; baseplate protein [n=9]; P2 gpV-like protein [n=4]; virion protein [n=4]; phage baseplate assembly protein V [n=3]; gpV [n=3]; tail protein [n=3]; putative phage baseplate assembly protein …
mmseqs_cluster_171062	7.81792	VOG4615	hypothetical protein [n=42]; Tgl [n=5]; transglycosylase [n=5]; SceD-like transglycosylase [n=4]; peptidoglycan-binding LysM [n=3]; secreted LysM/SCP-PR1 domain protein [n=3]; immunodominant staphylococcal antigen A precursor [n=2]; putative transglycosylase [n=2]; putative transglycosylase IsaA [n=1]; ORF054 [n=1]; extracellular transglycosylase [n=1]; bidirectional terminator [n=1]; ORF051 [n=1…
mmseqs_cluster_993319	7.81447	VOG1072	EPS-depolymerase [n=5]; EPS depolymerase [n=2]; hypothetical protein [n=1]; putative EPS-depolymerase [n=1]; putative tail fiber protein/putative EPSdepolymerase [n=1]; tail spike protein [n=1]; putative tail fiber protein/putative EPS depolymerase [n=1];
mmseqs_cluster_404693	7.80272	VOG0198	hypothetical protein [n=64]; transcriptional regulator [n=9]; transcriptional activator RinA [n=8]; ArpU-like transcriptional regulator [n=7]; DUF1492 domain protein [n=7]; ArpU family transcriptional regulator [n=5]; ORF030 [n=4]; RinA family transcriptional regulator [n=4]; unknown [n=4]; transcriptional activator [n=3]; RinA [n=3]; transcriptional regulator ArpU family [n=3]; putative transcri…
mmseqs_cluster_442647	7.79966	VOG3433	hypothetical protein [n=4]; gp57 [n=1]; Orf56 [n=1]; No annotation provided [n=1]; ORF37 [n=1];
mmseqs_cluster_847504	7.79492	VOG0765	holin [n=9]; hypothetical protein [n=7]; lysis protein [n=7]; putative holin [n=7]; lysis protein S [n=6]; possible holin [n=3]; No annotation provided [n=2]; holin lysis protein S [n=2]; class II holin [n=2]; lysis protein, holin [n=2]; putative S protein [n=1]; phage Lysis protein S. [n=1]; gp13 [n=1]; porin [n=1]; S [n=1]; Gp13 [n=1]; gp24 [n=1]; gp59 [n=1]; putative transmembrane protein [n=1…
mmseqs_cluster_884247	7.77419	VOG6163	putative tape measure protein [n=4]; tape measure protein [n=3]; phage tape measure protein [n=1]; putative major tail protein [n=1];
mmseqs_cluster_87335	7.76997	VOG4699	hypothetical protein [n=94]; structural protein [n=12]; No annotation provided [n=10]; putative structural protein [n=9]; putative structural protein 2 [n=3]; tail tube protein [n=2]; putative tail tube [n=1]; gp74 [n=1]; Phage conserved protein [n=1]; gp63 [n=1]; phage protein [n=1]; putative phage structural protein [n=1]; tail tube protein [Escherichia phage vB_EcoM_FFH2] [n=1]; gp15 [n=1]; ph…
mmseqs_cluster_52229	7.76785	VOG0534	hypothetical protein [n=36]; phi PVL orf 39-like protein [n=3]; ORF054 [n=2]; No annotation provided [n=2]; ORF056 [n=2]; ORF048 [n=2]; ORF049 [n=1]; ORF050 [n=1]; ORF058 [n=1]; ORF062 [n=1]; ORF053 [n=1]; conserved hypothetical protein [n=1]; ORF044 [n=1]; ORF059 [n=1]; phi PVL ORF 39 analogue [n=1]; ORF060 [n=1]; similar to phage phi PVL ORF39 [n=1]; Phi92_gp176 [n=1]; 77ORF043 [n=1];
mmseqs_cluster_169121	7.75671	VOG6512	hypothetical protein [n=7];
mmseqs_cluster_700561	7.7512	VOG6373	minor tail protein [n=5]; tail protein [n=1]; putative tail fiber protein [n=1]; hypothetical protein [n=1];
mmseqs_cluster_863705	7.74855	VOG4565	lysozyme [n=68]; endolysin [n=51]; putative endolysin [n=41]; lysin [n=30]; putative lysozyme [n=30]; lysozyme murein hydrolase [n=28]; hypothetical protein [n=26]; Phage lysozyme [n=8]; SAR endolysin [n=6]; putative phage lysozyme [n=6]; e Lysozyme murein hydrolase [n=5]; putative endolysin/autolysin [n=4]; soluble lysozyme [n=4]; T4-like lyzozyme [n=3]; putative phage-related lysozyme [n=3]; No…
mmseqs_cluster_173916	7.71872	VOG5620	hypothetical protein [n=10]; phage protein [n=1]; No annotation provided [n=1];
mmseqs_cluster_77040	7.71467	VOG0573	hypothetical protein [n=73]; putative baseplate protein [n=33]; putative baseplate assembly protein [n=28]; baseplate assembly protein V [n=19]; baseplate assembly protein [n=14]; No annotation provided [n=9]; baseplate protein [n=9]; P2 gpV-like protein [n=4]; virion protein [n=4]; phage baseplate assembly protein V [n=3]; gpV [n=3]; tail protein [n=3]; putative phage baseplate assembly protein …
mmseqs_cluster_68580	7.71321	VOG3258	hypothetical protein [n=3]; putative virion structural protein [n=2]; putative virion structural protein 5 [n=2]; virion structural protein [n=2]; putative virion stractural protein [n=1]; phage virion structural protein [n=1]; ORF090 [n=1];
mmseqs_cluster_681814	7.68499	VOG0125	hypothetical protein [n=18]; putative transcriptional regulator [n=15]; helix-turn-helix binding domain protein [n=5]; Rep protein [n=5]; winged helix-turn-helix domain-containing protein [n=4]; HTH binding domain protein [n=3]; transcriptional regulator [n=3]; putative Rep protein [n=3]; winged helix-turn-helix domain containing [n=3]; winged helix-turn-helix domain containing protein [n=2]; DNA…
mmseqs_cluster_557695	7.65422	VOG0647	putative minor structural protein [n=16]; hypothetical protein [n=15]; minor tail protein [n=10]; minor structural protein [n=7]; structural protein [n=5]; putative minor structural protein 2 [n=3]; tail protein [n=2]; putative tail protein [n=2]; putative minor tail protein [n=2]; No annotation provided [n=1]; DUF859 domain protein [n=1]; minor structural protein 2 [n=1]; holin family protein [n…
mmseqs_cluster_266145	7.61018	VOG2386	portal protein [n=34]; hypothetical protein [n=22]; putative portal protein [n=18]; N4 gp59-like protein [n=3]; 94 kDa protein [n=2]; portal (connector) protein [n=2]; hypothetical protein ORF047 [n=1]; PfWMP4_39 [n=1]; putative structural protein [n=1]; poly(3-hydroxybutyrate) depolymerase [n=1];
mmseqs_cluster_978792	7.60906	VOG0278	hypothetical protein [n=36]; eae-like protein [n=2]; EaE protein [n=2]; putative EaE-like protein [n=2]; Eae-like protein [n=1]; gp43 [n=1]; Eae [n=1]; EaE [n=1]; putative EaE protein [n=1]; Gp37 [n=1]; ORF9 [n=1]; TMP domain-containing protein [n=1]; putative eae protein [n=1]; similar to Eae protein [n=1];
mmseqs_cluster_679976	7.60717	VOG2386	portal protein [n=34]; hypothetical protein [n=22]; putative portal protein [n=18]; N4 gp59-like protein [n=3]; 94 kDa protein [n=2]; portal (connector) protein [n=2]; hypothetical protein ORF047 [n=1]; PfWMP4_39 [n=1]; putative structural protein [n=1]; poly(3-hydroxybutyrate) depolymerase [n=1];
mmseqs_cluster_473337	7.58407	VOG0704	hypothetical protein [n=122]; head-tail joining protein [n=10]; DUF3168 domain protein [n=4]; conserved phage protein [n=3]; conserved structural protein [n=2]; conserved hypothetical protein [n=2]; ORF029 [n=2]; putative structure protein [n=2]; gp10 [n=2]; prohead protease [n=2]; No annotation provided [n=1]; aminopeptidase [n=1]; putative structural component [n=1]; Gp11 [n=1]; gp45 [n=1]; 77O…
mmseqs_cluster_268049	7.58181	VOG0275	integrase [n=365]; putative integrase [n=46]; hypothetical protein [n=28]; site-specific recombinase [n=18]; phage integrase [n=18]; No annotation provided [n=11]; putative phage integrase [n=10]; Int [n=9]; gp41 [n=9]; gp33 [n=8]; putative tyrosine recombinase [n=7]; gp40 [n=6]; gp36 [n=6]; gp32 [n=6]; ORF011 [n=6]; putative integrase protein [n=6]; integrase domain protein [n=6]; gp38 [n=5]; gp…
mmseqs_cluster_713779	7.58092	VOG9754	hypothetical protein [n=3];
mmseqs_cluster_165150	7.57917	VOG10957	putative tail protein [n=1]; putative tail fibre protein [n=1]; tail fiber [n=1];
mmseqs_cluster_121511	7.57629	VOG0850	tail protein [n=20]; minor tail protein [n=16]; putative minor tail protein [n=11]; tail assembly protein [n=10]; hypothetical protein [n=9]; minor tail protein K [n=9]; tail component protein [n=3]; phage tail assembly protein [n=3]; gp19 [n=3]; tail assembly protein K [n=2]; NlpC/P60 family protein [n=2]; bacteriophage tail tip assembly protein; Lambda gpK homolog [n=2]; putative tail assembly …
mmseqs_cluster_54399	7.57385	VOG4556	portal protein [n=269]; putative portal protein [n=111]; hypothetical protein [n=32]; phage portal protein [n=20]; portal vertex protein [n=14]; phage portal protein, HK97 family [n=11]; putative phage portal protein [n=7]; gp4 [n=7]; gp11 [n=7]; gp12 [n=4]; gp10 [n=4]; head portal protein [n=4]; No annotation provided [n=4]; putative head portal protein [n=3]; gp34 [n=3]; capsid packaging protei…
mmseqs_cluster_237526	7.55924	VOG6163	putative tape measure protein [n=4]; tape measure protein [n=3]; phage tape measure protein [n=1]; putative major tail protein [n=1];
mmseqs_cluster_373315	7.5297	VOG0831	terminase small subunit nu1 [n=4]; DNA packaging protein [n=2]; terminase small subunit [n=2]; putative terminase small subunit [n=1]; putative small terminase subunit [n=1]; small terminase subunit [n=1]; gp1 [n=1]; putative terminase, small subunit [n=1]; DNA packaging protein; small terminase subunit; Lambda Nu1 homolog [n=1];
mmseqs_cluster_488358	7.51407	VOG4548	helicase [n=252]; putative helicase [n=120]; DNA helicase [n=86]; hypothetical protein [n=76]; RNA-DNA + DNA-DNA helicase [n=53]; putative ATP-dependent helicase [n=26]; gp52 [n=24]; UvsW helicase [n=19]; putative DNA helicase [n=19]; RNA-DNA and DNA-DNA helicase ATPase [n=15]; gp53 [n=14]; superfamily II DNA/RNA helicase [n=13]; No annotation provided [n=11]; ATP-dependent helicase [n=10]; UvsW …
mmseqs_cluster_778475	7.51369	VOG0001	V protein [n=4]; single-stranded DNA binding protein [n=2]; V [n=2]; hypothetical protein [n=2]; protein V [n=2]; No annotation provided [n=1]; helix destabilising protein [n=1]; hypotheical protein [n=1]; G V protein [n=1];
mmseqs_cluster_519771	7.50795	VOG4548	helicase [n=252]; putative helicase [n=120]; DNA helicase [n=86]; hypothetical protein [n=76]; RNA-DNA + DNA-DNA helicase [n=53]; putative ATP-dependent helicase [n=26]; gp52 [n=24]; UvsW helicase [n=19]; putative DNA helicase [n=19]; RNA-DNA and DNA-DNA helicase ATPase [n=15]; gp53 [n=14]; superfamily II DNA/RNA helicase [n=13]; No annotation provided [n=11]; ATP-dependent helicase [n=10]; UvsW …
mmseqs_cluster_565361	7.49617	VOG0848	minor tail protein [n=29]; tail protein [n=25]; minor tail protein L [n=13]; putative minor tail protein [n=10]; hypothetical protein [n=9]; putative minor tail protein L [n=3]; tail protein L [n=3]; minor tail protein l [n=2]; bacteriophage tail tip assembly protein; Lambda gpL homolog [n=2]; gp18 [n=2]; tail component [n=2]; minor tail protein L. [n=1]; putative bacteriophage minor tail protein…
mmseqs_cluster_513133	7.4944	VOG3488	hypothetical protein [n=27]; No annotation provided [n=3]; GNAT family acetyltransferase [n=1]; hypotthetical protein [n=1];
mmseqs_cluster_218243	7.48245	VOG6495	hypothetical protein [n=3]; putative XRE regulator [n=1]; transcriptional regulator [n=1]; putative DNA-binding protein [n=1]; putative DNA binding protein, XRE family [n=1];
mmseqs_cluster_565186	7.47983	VOG4565	lysozyme [n=68]; endolysin [n=51]; putative endolysin [n=41]; lysin [n=30]; putative lysozyme [n=30]; lysozyme murein hydrolase [n=28]; hypothetical protein [n=26]; Phage lysozyme [n=8]; SAR endolysin [n=6]; putative phage lysozyme [n=6]; e Lysozyme murein hydrolase [n=5]; putative endolysin/autolysin [n=4]; soluble lysozyme [n=4]; T4-like lyzozyme [n=3]; putative phage-related lysozyme [n=3]; No…
mmseqs_cluster_125594	7.47145	VOG6163	putative tape measure protein [n=4]; tape measure protein [n=3]; phage tape measure protein [n=1]; putative major tail protein [n=1];
mmseqs_cluster_367085	7.42717	VOG0985	ParA [n=13]; ParA-like protein [n=6]; gp37 [n=4]; putative para [n=4]; hypothetical protein [n=3]; plasmid partition protein SopA [n=3]; ParA dsDNA partitioning protein [n=3]; chromosome partitioning ATPase [n=2]; putative ParA protein [n=2]; dsDNA partitioning protein [n=2]; partitioning protein [n=2]; chromosome partitioning protein ParA [n=2]; regulatory protein [n=1]; gp36 [n=1]; putative cob…
mmseqs_cluster_546854	7.42407	VOG3153	hypothetical protein [n=20]; No annotation provided [n=3]; conserved uncharacterized protein [n=1];
mmseqs_cluster_313746	7.39883	VOG9378	tail sheath protein Gp22 [n=1]; Upf55.8 [n=1]; gp22 [n=1];
mmseqs_cluster_261677	7.38799	VOG0299	endopeptidase [n=16]; phage lambda Rz-like lysis protein [n=14]; lysis protein Rz [n=12]; endopeptidase Rz [n=11]; hypothetical protein [n=11]; outer membrane lytic protein Rz [n=7]; lysis protein [n=7]; Rz lysis protein [n=6]; Rz-like lysis protein [n=5]; gp18.5 [n=4]; Rz [n=4]; Rz protein [n=4]; bacteriophage lysis protein [n=3]; putative endopeptidase [n=3]; i-spanin [n=2]; Rz-like phage lysis…
mmseqs_cluster_825117	7.37759	VOG4724	hypothetical protein [n=16]; 3D domain-containing protein [n=9]; L-alanoyl-D-glutamate peptidase [n=4]; putative cell wall-binding, peptidase-related domain protein [n=4]; putative L-alanoyl-D-glutamate peptidase [n=2]; 3D domain containing protein [n=2]; 3D domain protein [n=2]; peptidoglycan-binding protein [n=2]; peptidoglycan binding protein [n=1]; YorM-like protein [n=1]; cell-wall binding p…
mmseqs_cluster_536763	7.36707	VOG6879	lytic protein Rz [n=4]; putative lytic protein Rz [n=1]; hypothetical protein [n=1];
mmseqs_cluster_526980	7.36614	VOG6163	putative tape measure protein [n=4]; tape measure protein [n=3]; phage tape measure protein [n=1]; putative major tail protein [n=1];
mmseqs_cluster_853324	7.36314	VOG0189	DNA replication protein [n=27]; hypothetical protein [n=15]; DnaC [n=12]; DNA replication protein DnaC [n=12]; putative DNA replication protein [n=11]; DnaC-like protein [n=7]; putative DnaC [n=6]; putative DnaC protein [n=4]; gp195 [n=4]; IstB-like ATP binding protein [n=4]; ORF017 [n=3]; ORF015 [n=3]; putative replication protein DnaC [n=3]; gp200 [n=3]; gp201 [n=2]; replication initiator prote…
mmseqs_cluster_997401	7.36053	VOG4612	hypothetical protein [n=34]; ORF005 [n=13]; tail protein [n=7]; putative minor tail protein [n=2]; putative long tail fiber [n=2]; Gp15 protein [n=2]; minor tail protein [n=2]; gp20 [n=2]; conserved phage protein [n=2]; ORF007 [n=1]; gp18 [n=1]; gp19 [n=1]; receptor-binding protein [n=1]; ORF004 [n=1]; No annotation provided [n=1]; DUF2479 domain containing protein [n=1]; similar to phage phi105 …
mmseqs_cluster_318796	7.33718	VOG0562	hypothetical protein [n=9]; No annotation provided [n=2]; Gp6 protein [n=2]; gp7 [n=1]; 77ORF042 [n=1]; ORF036 [n=1]; putative head-tail connector protein [n=1];
mmseqs_cluster_497794	7.33229	VOG5118	gp50 [n=2]; putative endolysin [n=1];
mmseqs_cluster_568152	7.32478	VOG6002	hypothetical protein [n=9];
mmseqs_cluster_87514	7.32266	VOG4966	hypothetical protein [n=8];
mmseqs_cluster_585997	7.31885	VOG0944	transposase [n=9]; mobile element protein [n=5]; transposase-like protein [n=5]; putative transposase OrfB [n=4]; No annotation provided [n=2]; hypothetical protein [n=2]; integrase core domain protein [n=1]; ISEhe3 orfB [n=1]; transposase for IS629 [n=1]; ISSod13 family transposase [n=1]; putative transposase [n=1];
mmseqs_cluster_459810	7.31614	VOG6404	hypothetical protein [n=7];
mmseqs_cluster_70334	7.31585	VOG2117	hypothetical protein [n=17]; No annotation provided [n=4]; conserved hypothetical protein [n=1];
mmseqs_cluster_417852	7.31549	VOG2096	hypothetical protein [n=24]; antitermination protein Q [n=18]; Q protein [n=4]; putative antitermination protein Q [n=4]; antiterminator Q [n=2]; late gene regulator Q [n=2]; antitermination protein [n=2]; phage antitermination protein Q [n=1]; Gp23 [n=1]; antiterminator Q protein [n=1]; P5 [n=1]; putative anti-termination protein Q [n=1]; Q [n=1]; Q antitermination protein [n=1]; gene 59 protein…
mmseqs_cluster_174958	7.30009	VOG4737	hypothetical protein [n=41]; DNA-binding protein [n=2]; putative DNA binding protein [n=1]; putative homeodomain-like proetin [n=1]; gp169 [n=1]; ORF088 [n=1]; transposase domain containing protein [n=1]; gp141 [n=1]; DNA binding protein [n=1];
mmseqs_cluster_211858	7.29861	VOG9315	terminase large subunit [n=4];
mmseqs_cluster_534583	7.29365	VOG6418	hypothetical protein [n=7];
mmseqs_cluster_1002014	7.24988	VOG8023	putative virion protein and lysozyme murein [n=3]; baseplate hub subunit and tail lysozyme [n=1]; lysozyme [n=1];
mmseqs_cluster_934474	7.23988	VOG6982	hypothetical protein [n=4]; No annotation provided [n=1]; hyphothetical protein [n=1];
mmseqs_cluster_51227	7.23507	VOG3981	pore-forming tail tip protein [n=5]; tape measure protein [n=4]; phage tail length tape-measure protein [n=1]; putative pore forming tail tip protein [n=1]; putative pore forming tail tip protein Pb2 [n=1]; pore-forming tail protein [n=1]; putative pore-forming tail tip protein [n=1]; pore-forming tail tip protein pb2 [n=1];
mmseqs_cluster_821593	7.21805	VOG0979	retron-type RNA-directed DNA polymerase [n=2]; No annotation provided [n=2]; reverse transcriptase [n=1]; putative reverse transcriptase [n=1]; gp20 protein [n=1]; ORF37 [n=1];
mmseqs_cluster_533519	7.20868	VOG6133	tail protein [n=5]; minor tail protein [n=2]; putative structural protein [n=1]; hypothetical protein [n=1];
mmseqs_cluster_684233	7.19263	VOG4449	hypothetical protein [n=8];
mmseqs_cluster_72347	7.17886	VOG4589	hypothetical protein [n=48]; coat protein [n=25]; head-tail adaptor [n=17]; head-tail adaptor protein [n=17]; putative head-tail adaptor [n=17]; head-tail connector II [n=10]; putative head-tail adaptor protein [n=5]; putative phage head-tail adaptor [n=5]; head-tail joining protein [n=3]; putative phage head-tail joining protein [n=3]; No annotation provided [n=3]; gp8 [n=3]; head tail joining p…
mmseqs_cluster_550856	7.16984	VOG6163	putative tape measure protein [n=4]; tape measure protein [n=3]; phage tape measure protein [n=1]; putative major tail protein [n=1];
mmseqs_cluster_158399	7.07325	VOG1356	hypothetical protein [n=96]; portal protein [n=43]; putative portal protein [n=9]; No annotation provided [n=5]; structural protein [n=3]; DUF935-like protein [n=3]; PF06074 family protein [n=2]; gp3 [n=2]; virion protein [n=1]; portal [n=1]; hyphothetical protein [n=1]; putative structural protein [n=1]; gp29 [n=1]; hypothetical protein RDJLphi1_gp67 [n=1]; gp017 [n=1]; gp6 [n=1]; hypothetical p…
mmseqs_cluster_793412	7.06131	VOG3349	hypothetical protein [n=35]; putative repressor [n=10]; ribbon-helix-helix domain containing protein [n=6]; repressor [n=3]; CopG-like RHH protein [n=2]; Conserved protein [n=1]; ORF F62 [n=1]; ORF 61 [n=1];
mmseqs_cluster_82977	7.03857	VOG0051	terminase large subunit [n=78]; terminase [n=13]; hypothetical protein [n=13]; putative terminase large subunit [n=9]; large terminase subunit [n=6]; putative large terminase [n=5]; No annotation provided [n=3]; putative large terminase subunit [n=3]; DNA packaging protein [n=3]; terminase large subunit A [n=3]; Ter [n=2]; putative terminase, large subunit [n=2]; putative terminase large subunit …
mmseqs_cluster_372025	6.9914	VOG10955	hypothetical protein [n=3];
mmseqs_cluster_47418	6.97688	VOG4066	hypothetical protein [n=67]; gp224 [n=4]; hypothetical cyanophage protein [n=2]; Hypothetical-Protein [n=1];
mmseqs_cluster_379944	6.97606	VOG3227	putative tail fiber [n=5]; tail fiber protein [n=4]; putative tail fiber protein [n=2]; tail fiber [n=1]; hypothetical protein [n=1]; phage tail fiber protein [n=1]; hypothetical tail fiber [n=1];
mmseqs_cluster_166514	6.97203	VOG10547	hypothetical protein [n=3];
mmseqs_cluster_759381	6.96746	VOG0275	integrase [n=365]; putative integrase [n=46]; hypothetical protein [n=28]; site-specific recombinase [n=18]; phage integrase [n=18]; No annotation provided [n=11]; putative phage integrase [n=10]; Int [n=9]; gp41 [n=9]; gp33 [n=8]; putative tyrosine recombinase [n=7]; gp40 [n=6]; gp36 [n=6]; gp32 [n=6]; ORF011 [n=6]; putative integrase protein [n=6]; integrase domain protein [n=6]; gp38 [n=5]; gp…
mmseqs_cluster_172837	6.9624	VOG0573	hypothetical protein [n=73]; putative baseplate protein [n=33]; putative baseplate assembly protein [n=28]; baseplate assembly protein V [n=19]; baseplate assembly protein [n=14]; No annotation provided [n=9]; baseplate protein [n=9]; P2 gpV-like protein [n=4]; virion protein [n=4]; phage baseplate assembly protein V [n=3]; gpV [n=3]; tail protein [n=3]; putative phage baseplate assembly protein …
mmseqs_cluster_20724	6.95839	VOG0691	portal protein [n=6]; minor capsid protein [n=3]; putative phage portal protein [n=3]; putative minor capsid protein [n=2]; Minor capsid protein [n=2]; putative portal protein [n=2]; portal [n=1]; gp3 [n=1]; phage GP6 protein [n=1]; phage portal protein [n=1]; hypothetical protein [n=1]; minor structural protein [n=1]; minor structural protein gp61 [n=1]; putative minor capsid protein 1 [n=1];
mmseqs_cluster_908129	6.95034	VOG5779	hypothetical protein [n=4]; terminase large subunit [n=3]; terminase DNA packaging enzyme large subunit [n=2]; phage terminase, large subunit [n=1]; No annotation provided [n=1];
mmseqs_cluster_507508	6.92613	VOG5197	hypothetical protein [n=12]; gp214 [n=3]; gp215 [n=2]; gp217 [n=2]; gp209 [n=2]; gp224 [n=2]; gp210 [n=2]; gp208 [n=2]; gp203 [n=1]; gp200 [n=1]; gp220 [n=1]; gp204 [n=1]; gp216 [n=1]; gp206 [n=1];
mmseqs_cluster_938419	6.92407	VOG11019	hypothetical protein [n=3];
mmseqs_cluster_245560	6.91452	VOG2119	hypothetical protein [n=80]; minor tail protein [n=9]; tail protein [n=3]; No annotation provided [n=3]; tail terminator protein [n=2]; structural protein [n=2]; putative structural protein [n=2]; virion protein [n=2]; gp46 [n=1]; putative tail terminator protein [n=1]; gp13 [n=1]; hypothetical protein ORF026 [n=1]; gp77 [n=1]; putative minor tail protein [n=1]; gp41 [n=1]; hypothetical protein O…
mmseqs_cluster_363775	6.91231	VOG5532	hypothetical protein [n=3]; transposase-like protein [n=2]; No annotation provided [n=2]; transposase [n=2]; ISEhe3 orfA [n=1]; putative transposase A [n=1]; gene 56 protein [n=1];
mmseqs_cluster_110052	6.90692	VOG0362	hypothetical protein [n=3]; putative virion-associated RNA polymerase beta' subunit [n=1]; putative phage DNA-directed RNA polymerase beta subunit [n=1]; hypothetical RNA polymerase beta' subunit [n=1]; putative DNA-directed RNA polymerase beta subunit [n=1]; putative DNA-directed RNA polymerase beta subunit 2 [n=1]; putative RNA polymerase beta subunit [n=1]; putative RNA polymerase beta prime s…
mmseqs_cluster_17957	6.89289	VOG4669	tailspike 63D sialidase [n=2]; tail fiber protein H [n=2]; endosialidase [n=1]; endosialidase tailspike protein [n=1]; K1 endosialidase [n=1]; Phi92_gp143 [n=1]; tail fiber protein [n=1]; tail spike protein endosialidase (endo-N-acetylneuraminidase) [n=1]; endo-N-acetylneuraminidase [n=1];
mmseqs_cluster_541092	6.89288	VOG1165	minor tail protein [n=176]; minor tail subunit [n=28]; gp27 [n=19]; gp16 [n=18]; gp28 [n=17]; gp24 [n=16]; hypothetical protein [n=12]; gp18 [n=10]; gp23 [n=8]; gp31 [n=8]; gp26 [n=8]; gp29 [n=7]; gp19 [n=6]; gp17 [n=6]; gp30 [n=5]; putative minor tail protein [n=5]; tail protein [n=4]; gp25 [n=3]; Minor tail protein [n=3]; gp22 [n=2]; putative structural protein [n=2]; gp34 [n=2]; Putative minor…
mmseqs_cluster_603387	6.89228	VOG8487	transcription regulatory protein [n=1]; transcription termination factor [n=1]; Nun [n=1]; transcription termination factor Nun [n=1];
mmseqs_cluster_635348	6.88896	VOG4566	hypothetical protein [n=72]; DNA replication protein O [n=18]; replication protein [n=18]; DNA replication protein [n=16]; putative replication protein [n=12]; replication protein O [n=11]; putative DNA replication protein [n=11]; primosome component-like protein [n=8]; putative phage replication protein [n=8]; replication initiation protein [n=8]; recombinase [n=7]; putative replisome organizer …
mmseqs_cluster_580388	6.86164	VOG5118	gp50 [n=2]; putative endolysin [n=1];
mmseqs_cluster_296750	6.8426	VOG4171	hypothetical protein [n=12];
mmseqs_cluster_146111	6.84206	VOG10343	tail fiber protein [n=1]; side tail fiber protein [n=1]; side tail fiber [n=1];
mmseqs_cluster_803672	6.8332	VOG4633	hypothetical protein [n=15]; putative tail component [n=6]; tail protein [n=5]; putative phage tail protein [n=5]; putative phage tail component [n=4]; Tail component protein [n=2]; gp14 [n=1]; putative tail component domain-containing protein [n=1]; Orf53 [n=1]; neck protein [n=1]; Gp13 protein [n=1]; putative Tail component protein [n=1]; Gp14 protein [n=1]; tail component protein [n=1]; putati…
mmseqs_cluster_690340	6.82307	VOG3890	putative tail sheath protein [n=7]; tail sheath protein [n=5]; hypothetical protein [n=5]; xkdK-like tail sheath protein [n=3]; putative sheath tail protein [n=2]; tail sheath [n=2]; XkdK [n=2]; putative phage sheath tail protein [n=2]; sheath tail protein [n=2]; XkdK protein [n=1];
mmseqs_cluster_698167	6.81252	VOG6488	terminase large subunit [n=4]; putative DNA packaging protein [n=1]; terminase [n=1]; putative terminase [n=1];
mmseqs_cluster_55838	6.79073	VOG0010	hypothetical protein [n=15]; No annotation provided [n=3]; 18.2K protein [n=1]; regulatory protein [n=1]; gp24, hypothetical protein [n=1]; putative regulator protein [n=1]; helix-turn-helix domain protein [n=1];
mmseqs_cluster_906538	6.78579	VOG10343	tail fiber protein [n=1]; side tail fiber protein [n=1]; side tail fiber [n=1];
mmseqs_cluster_804293	6.78051	VOG10343	tail fiber protein [n=1]; side tail fiber protein [n=1]; side tail fiber [n=1];
mmseqs_cluster_282217	6.77203	VOG4652	virion morphogenesis protein [n=6]; hypothetical protein [n=4]; head morphogenesis protein [n=2]; putative virion morphogenesis protein [n=2]; putative morphogenesis protein [n=1]; virion morphogenesis late F orf [n=1]; virion morphogenesis [n=1]; F protein [n=1]; putative head morphogenesis protein [n=1]; phage Mu protein F-like protein [n=1]; gp4 [n=1]; gp30 [n=1]; protein F-like protein [n=1];…
mmseqs_cluster_69209	6.74862	VOG3764	hypothetical protein [n=2]; hypothetical protein phage protein [n=1]; p19 [n=1]; P17 [n=1]; conserved phage protein [n=1];
mmseqs_cluster_143937	6.73857	VOG0321	hypothetical protein [n=52]; No annotation provided [n=4]; Gp157 family protein [n=2]; Gp157-like protein [n=2]; putative bacteriophage resistance factor [n=2]; ORF027 [n=2]; Gp46 protein [n=2]; conserved hypothetical protein (Gp157-like) [n=2]; ORF029 [n=1]; gp034 [n=1]; gp157-like protein [n=1]; orf35 [n=1]; gp56 [n=1]; putative ATPase [n=1]; Siphovirus Gp157-like protein [n=1]; gp157 [n=1]; gp…
mmseqs_cluster_542967	6.70838	VOG4554	hypothetical protein [n=190]; minor tail protein [n=113]; structural protein [n=33]; gp33 [n=32]; gp5 [n=31]; gp32 [n=29]; minor tail subunit [n=20]; gp20 [n=15]; gp28 [n=15]; gp24 [n=15]; gp21 [n=14]; gp6 [n=11]; gp29 [n=10]; gp8 [n=10]; gp36 [n=10]; gp34 [n=9]; gp31 [n=8]; gp7 [n=8]; gp25 [n=8]; gp35 [n=7]; gp30 [n=6]; gp4 [n=5]; putative structural protein [n=4]; gp38 [n=4]; gp37 [n=3]; gp22 […
mmseqs_cluster_630519	6.70107	VOG0574	tail formation protein I [n=8]; tail protein [n=5]; tail protein I [n=5]; tail fibers protein [n=5]; phage tail protein I [n=4]; hypothetical protein [n=3]; gpI [n=3]; gp24 [n=2]; putative phage tail protein [n=1]; gp15 protein [n=1]; ORF33 [n=1]; phage tail protein gpI [n=1]; gp25, tail fiber [n=1]; phage tail protein [n=1]; P2 gpI-like baseplate assembly protein [n=1]; bacteriophage protein [n=…
mmseqs_cluster_1012365	6.69896	VOG0905	hypothetical protein [n=66]; e14 [n=1];
mmseqs_cluster_69459	6.68649	VOG4599	minor structural protein [n=15]; phage minor structural protein [n=13]; structural protein [n=10]; hypothetical protein [n=8]; host specificity protein [n=5]; putative receptor binding protein [n=3]; minor tail protein [n=3]; putative tail-host specificity protein [n=3]; putative minor tail protein [n=3]; tail fiber [n=3]; tail-host specificity protein [n=3]; host interaction protein [n=2]; gp17 …
mmseqs_cluster_109540	6.66055	VOG11071	putative tape measure protein [n=3];
mmseqs_cluster_654817	6.65833	VOG8651	putative lysozyme-peptidase [n=3]; lysozyme-peptidase [n=1];
mmseqs_cluster_179694	6.6564	VOG3480	hypothetical protein [n=4]; gp7 [n=2]; ORF37 [n=1]; SAP domain protein [n=1]; unknown [n=1];
mmseqs_cluster_365326	6.65479	VOG4862	hypothetical protein [n=22]; phage-like element PBSX protein [n=4]; XkdT [n=2]; xkdU-like tail protein [n=1]; putative phage-like element PBSX [n=1]; putative tail fiber protein [n=1]; phage like element PBSX xkdT-like protein [n=1]; XkdT-related protein [n=1]; portal protein [n=1];
mmseqs_cluster_206791	6.64647	VOG0641	holin [n=36]; putative holin [n=24]; hypothetical protein [n=5]; holin_4 domain protein [n=4]; holin I [n=2]; putative phage holin [n=2]; holin/anti-holin [n=2]; putative holin protein [n=2]; lysis protein [n=2]; Holin [n=1]; holin family protein [n=1]; ORF013 [n=1]; putative holin 1 [n=1]; class I holin [n=1]; phage holin [n=1]; holin_I [n=1]; putative lysis protein [n=1]; holin protein [n=1]; H…
mmseqs_cluster_161268	6.64318	VOG4672	head maturation protease [n=2]; putative protease/scaffold protein [n=2]; Putative Clp protease [n=1]; putative major head protein [n=1]; prohead protease and major capsid protein [n=1]; bacteriophage Clp protease involved in capsid processing [n=1]; putative Clp protease [n=1]; prophage Clp protease-like protein [n=1];
mmseqs_cluster_92650	6.63346	VOG9762	hypothetical protein [n=3];
mmseqs_cluster_36958	6.61396	VOG1356	hypothetical protein [n=96]; portal protein [n=43]; putative portal protein [n=9]; No annotation provided [n=5]; structural protein [n=3]; DUF935-like protein [n=3]; PF06074 family protein [n=2]; gp3 [n=2]; virion protein [n=1]; portal [n=1]; hyphothetical protein [n=1]; putative structural protein [n=1]; gp29 [n=1]; hypothetical protein RDJLphi1_gp67 [n=1]; gp017 [n=1]; gp6 [n=1]; hypothetical p…
mmseqs_cluster_221117	6.58884	VOG4584	baseplate hub subunit and tail lysozyme [n=50]; baseplate hub + tail lysozyme [n=44]; hypothetical protein [n=32]; base plate hub subunit and lysozyme [n=12]; gp5 baseplate hub subunit and tail lysozyme [n=11]; Gp5 baseplate hub subunit and tail lysozyme [n=8]; putative base plate hub subunit and tail lysozyme [n=6]; putative baseplate hub subunit and tail lysozyme [n=5]; endolysin [n=4]; No anno…
mmseqs_cluster_98762	6.5852	VOG0368	hypothetical protein [n=5]; putative RNA polymerase beta prime subunit [n=1]; ORF080 [n=1]; phage putative RNA polymerase beta subunit 3 [n=1]; putative DNA-directed RNA polymerase beta subunit 3 [n=1]; putative RNA polymerase beta subunit [n=1]; DNA-directed RNA-polymerase beta-subunit [n=1]; putative DNA-directed RNA polymerase beta' subunit 2 [n=1]; putative virion-associated RNA polymerase be…
mmseqs_cluster_909274	6.5783	VOG0573	hypothetical protein [n=73]; putative baseplate protein [n=33]; putative baseplate assembly protein [n=28]; baseplate assembly protein V [n=19]; baseplate assembly protein [n=14]; No annotation provided [n=9]; baseplate protein [n=9]; P2 gpV-like protein [n=4]; virion protein [n=4]; phage baseplate assembly protein V [n=3]; gpV [n=3]; tail protein [n=3]; putative phage baseplate assembly protein …
mmseqs_cluster_115401	6.57784	VOG5793	tapemeasure [n=5]; gp17 [n=3]; gp20 [n=1]; tail length tape-measure protein [n=1]; tapemeasure protein [n=1];
mmseqs_cluster_725833	6.57436	VOG0020	hypothetical protein [n=152]; deoxynucleoside monophosphate kinase [n=52]; dNMP kinase [n=49]; deoxynucleotide monophosphate kinase [n=17]; putative deoxynucleotide monophosphate kinase [n=16]; putative dNMP kinase [n=15]; putative deoxynucleoside monophosphate kinase [n=9]; deoxynucleoside-5'-monophosphate kinase [n=9]; gp1 dNMP kinase [n=8]; adenylate kinase [n=7]; putative adenylate kinase-lik…
mmseqs_cluster_710730	6.57106	VOG0980	hypothetical protein [n=37]; ORF38 [n=1]; gp21 protein [n=1];
mmseqs_cluster_184990	6.55795	VOG4692	exonuclease [n=48]; RecB-like protein [n=38]; putative exonuclease [n=37]; hypothetical protein [n=35]; RecB [n=22]; helicase [n=12]; gp69 [n=10]; RecB exonuclease [n=8]; RecB family exonuclease [n=7]; RecB-like exonuclease [n=7]; gp73 [n=7]; gp72 [n=6]; gp66 [n=6]; PD-(D/E)XK nuclease [n=6]; gp71 [n=6]; gp67 [n=6]; RecB-like nuclease [n=6]; gp65 [n=5]; RecB-like recombinase [n=5]; gp68 [n=5]; gp…
mmseqs_cluster_104665	6.55469	VOG0327	hypothetical protein [n=129]; putative type III restriction endonuclease [n=26]; No annotation provided [n=12]; VRR-NUC domain-containing protein [n=9]; VRR-NUC domain protein [n=9]; endonuclease [n=9]; VRR-NUC domain containing protein [n=5]; Vsr endonuclease [n=4]; putative restriction endonuclease [n=4]; nuclease [n=2]; gp104 [n=2]; Holliday-junction resolvase [n=2]; type III restriction endon…
mmseqs_cluster_28473	6.54219	VOG4548	helicase [n=252]; putative helicase [n=120]; DNA helicase [n=86]; hypothetical protein [n=76]; RNA-DNA + DNA-DNA helicase [n=53]; putative ATP-dependent helicase [n=26]; gp52 [n=24]; UvsW helicase [n=19]; putative DNA helicase [n=19]; RNA-DNA and DNA-DNA helicase ATPase [n=15]; gp53 [n=14]; superfamily II DNA/RNA helicase [n=13]; No annotation provided [n=11]; ATP-dependent helicase [n=10]; UvsW …
mmseqs_cluster_843876	6.53595	VOG4985	putative minor structural protein [n=3]; minor tail protein [n=2]; putative tail protein [n=1]; putative minor tail protein; contains lysozyme and Chap domain [n=1];
mmseqs_cluster_532547	6.5138	VOG1606	hypothetical protein [n=73]; metallophosphoesterase [n=39]; phosphoesterase [n=20]; RDF protein [n=12]; gp52 [n=9]; gp51 [n=7]; gp58 [n=6]; constituent protein [n=6]; gp53 [n=5]; gp54 [n=5]; gp55 [n=5]; gp50 [n=5]; metallophosphoesterase RDF [n=4]; recombination directionality factor [n=4]; gp48 [n=3]; gp49 [n=2]; gp47 [n=2]; No annotation provided [n=2]; gp57 [n=2]; serine/threonine phosphatase …
mmseqs_cluster_695476	6.51258	VOG1165	minor tail protein [n=176]; minor tail subunit [n=28]; gp27 [n=19]; gp16 [n=18]; gp28 [n=17]; gp24 [n=16]; hypothetical protein [n=12]; gp18 [n=10]; gp23 [n=8]; gp31 [n=8]; gp26 [n=8]; gp29 [n=7]; gp19 [n=6]; gp17 [n=6]; gp30 [n=5]; putative minor tail protein [n=5]; tail protein [n=4]; gp25 [n=3]; Minor tail protein [n=3]; gp22 [n=2]; putative structural protein [n=2]; gp34 [n=2]; Putative minor…
mmseqs_cluster_756244	6.50104	VOG4757	hypothetical protein [n=13]; putative assembly protein [n=9]; zonula occludens toxin [n=4]; zot-like protein [n=1]; ORF7 [n=1]; Zot protein [n=1]; Zot-like protein [n=1]; VSK tox2 [n=1]; putative zonula occludens toxin [n=1]; putative phage assembly protein [n=1]; Vpf380 [n=1]; Zot [n=1];
mmseqs_cluster_270308	6.49573	VOG2096	hypothetical protein [n=24]; antitermination protein Q [n=18]; Q protein [n=4]; putative antitermination protein Q [n=4]; antiterminator Q [n=2]; late gene regulator Q [n=2]; antitermination protein [n=2]; phage antitermination protein Q [n=1]; Gp23 [n=1]; antiterminator Q protein [n=1]; P5 [n=1]; putative anti-termination protein Q [n=1]; Q [n=1]; Q antitermination protein [n=1]; gene 59 protein…
mmseqs_cluster_673124	6.45033	VOG10980	hypothetical protein [n=1]; phage tail length tape-measure protein [n=1]; putative DNA segregation protein [n=1];
mmseqs_cluster_86192	6.43262	VOG4565	lysozyme [n=68]; endolysin [n=51]; putative endolysin [n=41]; lysin [n=30]; putative lysozyme [n=30]; lysozyme murein hydrolase [n=28]; hypothetical protein [n=26]; Phage lysozyme [n=8]; SAR endolysin [n=6]; putative phage lysozyme [n=6]; e Lysozyme murein hydrolase [n=5]; putative endolysin/autolysin [n=4]; soluble lysozyme [n=4]; T4-like lyzozyme [n=3]; putative phage-related lysozyme [n=3]; No…
mmseqs_cluster_270970	6.42516	VOG2119	hypothetical protein [n=80]; minor tail protein [n=9]; tail protein [n=3]; No annotation provided [n=3]; tail terminator protein [n=2]; structural protein [n=2]; putative structural protein [n=2]; virion protein [n=2]; gp46 [n=1]; putative tail terminator protein [n=1]; gp13 [n=1]; hypothetical protein ORF026 [n=1]; gp77 [n=1]; putative minor tail protein [n=1]; gp41 [n=1]; hypothetical protein O…
mmseqs_cluster_176124	6.41973	VOG0299	endopeptidase [n=16]; phage lambda Rz-like lysis protein [n=14]; lysis protein Rz [n=12]; endopeptidase Rz [n=11]; hypothetical protein [n=11]; outer membrane lytic protein Rz [n=7]; lysis protein [n=7]; Rz lysis protein [n=6]; Rz-like lysis protein [n=5]; gp18.5 [n=4]; Rz [n=4]; Rz protein [n=4]; bacteriophage lysis protein [n=3]; putative endopeptidase [n=3]; i-spanin [n=2]; Rz-like phage lysis…
mmseqs_cluster_202071	6.41691	VOG4772	N-acetylmuramoyl-L-alanine amidase [n=3]; mannosyl-glycoprotein endo-beta-N-acetylglucosamidase protein [n=2]; mannosyl-glycoprotein endo-beta-N-acetylglucosamidase [n=2]; P5 [n=1]; putative muramidase [n=1]; putative lysozyme [n=1]; glucosaminidase /N-acetylmuramoyl-L-alanine amidase [n=1]; mannosyl-glycoprotein endo-beta-N-acetlyglucosamidase [n=1]; glucosaminidase [n=1]; putative lytic enzyme …
mmseqs_cluster_230634	6.4136	VOG0339	hypothetical protein [n=2]; putative protein 18 [n=1]; major capsid protein [n=1]; putative major capsid protein [n=1];
mmseqs_cluster_22206	6.3911	VOG0085	deoxyuridine 5'-triphosphate nucleotidohydrolase [n=40]; dUTPase [n=33]; putative deoxyuridine 5'-triphosphate nucleotidohydrolase [n=25]; hypothetical protein [n=23]; putative dUTP pyrophosphatase [n=16]; deoxycytidine triphosphate deaminase [n=15]; putative dUTPase [n=13]; dCTP deaminase [n=12]; dUTP nucleotidohydrolase [n=10]; dUTP pyrophosphatase [n=8]; putative deoxyUTP pyrophosphatase [n=6]…
mmseqs_cluster_102232	6.38382	VOG0647	putative minor structural protein [n=16]; hypothetical protein [n=15]; minor tail protein [n=10]; minor structural protein [n=7]; structural protein [n=5]; putative minor structural protein 2 [n=3]; tail protein [n=2]; putative tail protein [n=2]; putative minor tail protein [n=2]; No annotation provided [n=1]; DUF859 domain protein [n=1]; minor structural protein 2 [n=1]; holin family protein [n…
mmseqs_cluster_60337	6.37569	VOG6163	putative tape measure protein [n=4]; tape measure protein [n=3]; phage tape measure protein [n=1]; putative major tail protein [n=1];
mmseqs_cluster_233037	6.37061	VOG4546	hypothetical protein [n=220]; tail fiber protein [n=97]; putative tail fiber protein [n=95]; structural protein [n=46]; long tail fiber proximal subunit [n=45]; putative receptor binding protein [n=42]; tail fiber [n=42]; receptor binding protein [n=39]; tail protein [n=31]; gp4 [n=31]; No annotation provided [n=19]; short tail fibers [n=19]; short tail fiber [n=17]; long tail fiber, proximal sub…
mmseqs_cluster_423223	6.36268	VOG4565	lysozyme [n=68]; endolysin [n=51]; putative endolysin [n=41]; lysin [n=30]; putative lysozyme [n=30]; lysozyme murein hydrolase [n=28]; hypothetical protein [n=26]; Phage lysozyme [n=8]; SAR endolysin [n=6]; putative phage lysozyme [n=6]; e Lysozyme murein hydrolase [n=5]; putative endolysin/autolysin [n=4]; soluble lysozyme [n=4]; T4-like lyzozyme [n=3]; putative phage-related lysozyme [n=3]; No…
mmseqs_cluster_867281	6.33452	VOG6163	putative tape measure protein [n=4]; tape measure protein [n=3]; phage tape measure protein [n=1]; putative major tail protein [n=1];
mmseqs_cluster_14913	6.332	VOG0582	tail protein [n=12]; tail protein D [n=6]; gene D protein [n=4]; late control D protein [n=4]; late control protein [n=2]; hypothetical protein [n=2]; putative transcriptional regulator [n=2]; late control D family protein [n=2]; phage tail protein D [n=2]; transcriptional regulator [n=1]; gp15 [n=1]; putative phage control protein D [n=1]; gp10 [n=1]; late control gene D protein [n=1]; phage tai…
mmseqs_cluster_1044547	6.32723	VOG4605	hypothetical protein [n=16]; tail protein [n=12]; putative tail protein [n=9]; tail component [n=8]; putative tail component [n=6]; tail fiber protein [n=6]; tail component protein [n=5]; distal tail protein [n=4]; putative minor structural protein [n=4]; phage tail fiber protein [n=3]; putative phage tail protein [n=3]; minor structural protein [n=3]; putative tail component protein [n=3]; phi P…
mmseqs_cluster_238300	6.32579	VOG4616	hypothetical protein [n=19]; endolysin [n=13]; muramidase [n=7]; No annotation provided [n=5]; putative peptidoglycan binding domain protein [n=3]; gp27 [n=3]; phage-encoded peptidoglycan binding protein [n=3]; peptidoglycan binding protein [n=3]; putative peptidoglycan binding protein [n=3]; gp33 [n=2]; Putative peptidoglycan binding protein [n=2]; putative endolysin [n=2]; putative peptidoglyca…
mmseqs_cluster_68974	6.32156	VOG5023	hypothetical protein [n=5]; putative head assembly cofactor [n=1];
mmseqs_cluster_68740	6.3129	VOG6163	putative tape measure protein [n=4]; tape measure protein [n=3]; phage tape measure protein [n=1]; putative major tail protein [n=1];
mmseqs_cluster_48155	6.30773	VOG4558	minor tail protein [n=183]; hypothetical protein [n=63]; gp31 [n=44]; minor tail subunit [n=28]; gp32 [n=22]; structural protein [n=19]; gp18 [n=17]; gp30 [n=16]; gp33 [n=15]; gp28 [n=13]; gp27 [n=11]; gp26 [n=11]; gp34 [n=10]; gp19 [n=9]; gp20 [n=7]; gp29 [n=5]; putative structural protein [n=4]; gp22 [n=4]; gp36 [n=3]; gp24 [n=3]; gp21 [n=3]; gp37 [n=2]; gp35 [n=2]; gp25 [n=2]; Minor tail prote…
mmseqs_cluster_58574	6.30015	VOG4077	hypothetical protein [n=67]; gp136 [n=4]; hypothetical cyanophage protein [n=1]; Hypothetical-Protein [n=1];
mmseqs_cluster_796083	6.29548	VOG6163	putative tape measure protein [n=4]; tape measure protein [n=3]; phage tape measure protein [n=1]; putative major tail protein [n=1];
mmseqs_cluster_831650	6.27437	VOG4772	N-acetylmuramoyl-L-alanine amidase [n=3]; mannosyl-glycoprotein endo-beta-N-acetylglucosamidase protein [n=2]; mannosyl-glycoprotein endo-beta-N-acetylglucosamidase [n=2]; P5 [n=1]; putative muramidase [n=1]; putative lysozyme [n=1]; glucosaminidase /N-acetylmuramoyl-L-alanine amidase [n=1]; mannosyl-glycoprotein endo-beta-N-acetlyglucosamidase [n=1]; glucosaminidase [n=1]; putative lytic enzyme …
mmseqs_cluster_376143	6.27431	VOG5985	hypothetical protein [n=9]; gp133 [n=1];
mmseqs_cluster_529822	6.27309	VOG1800	hypothetical protein [n=6];
mmseqs_cluster_1015033	6.26285	VOG0850	tail protein [n=20]; minor tail protein [n=16]; putative minor tail protein [n=11]; tail assembly protein [n=10]; hypothetical protein [n=9]; minor tail protein K [n=9]; tail component protein [n=3]; phage tail assembly protein [n=3]; gp19 [n=3]; tail assembly protein K [n=2]; NlpC/P60 family protein [n=2]; bacteriophage tail tip assembly protein; Lambda gpK homolog [n=2]; putative tail assembly …
mmseqs_cluster_340557	6.25675	VOG4691	hypothetical protein [n=103]; baseplate assembly protein [n=26]; baseplate J-like protein [n=24]; putative baseplate component [n=21]; putative baseplate protein [n=15]; baseplate assembly protein J [n=15]; baseplate J family protein [n=14]; putative baseplate assembly protein [n=11]; No annotation provided [n=9]; baseplate protein [n=9]; putative baseplate J-like protein [n=8]; tail protein [n=7…
mmseqs_cluster_4653	6.25574	VOG0731	holin [n=8]; putative holin [n=2]; putative holin protein [n=1]; phage holin [n=1]; putative phage holin [n=1];
mmseqs_cluster_180983	6.25497	VOG4558	minor tail protein [n=183]; hypothetical protein [n=63]; gp31 [n=44]; minor tail subunit [n=28]; gp32 [n=22]; structural protein [n=19]; gp18 [n=17]; gp30 [n=16]; gp33 [n=15]; gp28 [n=13]; gp27 [n=11]; gp26 [n=11]; gp34 [n=10]; gp19 [n=9]; gp20 [n=7]; gp29 [n=5]; putative structural protein [n=4]; gp22 [n=4]; gp36 [n=3]; gp24 [n=3]; gp21 [n=3]; gp37 [n=2]; gp35 [n=2]; gp25 [n=2]; Minor tail prote…
mmseqs_cluster_690334	6.25406	VOG0009	putative transcription regulator [n=4]; No annotation provided [n=3]; putative transcriptional regulator LysR family protein [n=1]; hypothetical protein [n=1];
mmseqs_cluster_153772	6.22734	VOG2111	hypothetical protein [n=10]; putative outer membrane protein [n=5]; No annotation provided [n=3]; outer membrane protein [n=1];
mmseqs_cluster_761466	6.19119	VOG4711	major capsid protein [n=25]; hypothetical protein [n=15]; major head protein [n=8]; capsid protein [n=5]; ORF013 [n=4]; major capsid subunit [n=4]; putative major capsid protein [n=3]; gp6 [n=2]; ORF014 [n=2]; ORF015 [n=2]; major structural protein 4 [n=1]; MHP [n=1]; putative major head protein [n=1]; Cps [n=1]; capsid subunit [n=1]; putative phage major capsid protein [n=1]; similar to phage B1…
mmseqs_cluster_606609	6.18301	VOG6163	putative tape measure protein [n=4]; tape measure protein [n=3]; phage tape measure protein [n=1]; putative major tail protein [n=1];
mmseqs_cluster_616384	6.17081	VOG0758	hypothetical protein [n=2]; unknown [n=1];
mmseqs_cluster_1017799	6.17056	VOG10343	tail fiber protein [n=1]; side tail fiber protein [n=1]; side tail fiber [n=1];
mmseqs_cluster_711770	6.16509	VOG6300	hypothetical protein [n=7]; hyphothetical protein [n=1];
mmseqs_cluster_601499	6.15827	VOG0585	hypothetical protein [n=50]; DksA-like zinc finger domain containing protein [n=19]; putative zinc-finger containing protein [n=7]; No annotation provided [n=7]; DnaK suppressor protein/ C4-type zinc finger protein [n=4]; zinc finger protein [n=3]; conserved hypothetical bacterial protein [n=3]; putative C4-type zinc finger protein [n=2]; C4-type zinc finger protein [n=1]; DksA/TraR family C4-typ…
mmseqs_cluster_106346	6.15655	VOG4565	lysozyme [n=68]; endolysin [n=51]; putative endolysin [n=41]; lysin [n=30]; putative lysozyme [n=30]; lysozyme murein hydrolase [n=28]; hypothetical protein [n=26]; Phage lysozyme [n=8]; SAR endolysin [n=6]; putative phage lysozyme [n=6]; e Lysozyme murein hydrolase [n=5]; putative endolysin/autolysin [n=4]; soluble lysozyme [n=4]; T4-like lyzozyme [n=3]; putative phage-related lysozyme [n=3]; No…
mmseqs_cluster_637189	6.1366	VOG0356	tail sheath protein [n=101]; tail sheath monomer [n=40]; tail sheath monomer protein [n=31]; major tail sheath protein [n=16]; gp18 tail sheath protein [n=14]; hypothetical protein [n=13]; tail sheath [n=8]; tail sheath protein FI [n=6]; Phage tail sheath protein [n=6]; putative tail sheath protein [n=6]; phage tail sheath protein [n=5]; phage tail sheath monomer [n=3]; gp18 [n=3]; putative tail …
mmseqs_cluster_253901	6.13243	VOG0275	integrase [n=365]; putative integrase [n=46]; hypothetical protein [n=28]; site-specific recombinase [n=18]; phage integrase [n=18]; No annotation provided [n=11]; putative phage integrase [n=10]; Int [n=9]; gp41 [n=9]; gp33 [n=8]; putative tyrosine recombinase [n=7]; gp40 [n=6]; gp36 [n=6]; gp32 [n=6]; ORF011 [n=6]; putative integrase protein [n=6]; integrase domain protein [n=6]; gp38 [n=5]; gp…
mmseqs_cluster_232945	6.11621	VOG10964	hypothetical protein [n=3];
mmseqs_cluster_114631	6.11477	VOG1518	hypothetical protein [n=25]; portal protein [n=23]; putative structural protein [n=15]; putative portal protein [n=13]; structural protein [n=10]; phage structural protein [n=3]; No annotation provided [n=3]; structural phage protein [n=2]; 62 kDa structural protein [n=2]; putative minor tail protein [n=1]; hypothetical protein ORF013 [n=1]; BcepGomrgp05 [n=1]; putative phage structural protein […
mmseqs_cluster_36564	6.10542	VOG4565	lysozyme [n=68]; endolysin [n=51]; putative endolysin [n=41]; lysin [n=30]; putative lysozyme [n=30]; lysozyme murein hydrolase [n=28]; hypothetical protein [n=26]; Phage lysozyme [n=8]; SAR endolysin [n=6]; putative phage lysozyme [n=6]; e Lysozyme murein hydrolase [n=5]; putative endolysin/autolysin [n=4]; soluble lysozyme [n=4]; T4-like lyzozyme [n=3]; putative phage-related lysozyme [n=3]; No…
mmseqs_cluster_458268	6.09768	VOG10230	hypothetical protein [n=1]; amidase [n=1]; lysine [n=1];
mmseqs_cluster_78086	6.09324	VOG0573	hypothetical protein [n=73]; putative baseplate protein [n=33]; putative baseplate assembly protein [n=28]; baseplate assembly protein V [n=19]; baseplate assembly protein [n=14]; No annotation provided [n=9]; baseplate protein [n=9]; P2 gpV-like protein [n=4]; virion protein [n=4]; phage baseplate assembly protein V [n=3]; gpV [n=3]; tail protein [n=3]; putative phage baseplate assembly protein …
mmseqs_cluster_716927	6.07685	VOG0588	replication protein A [n=11]; replication protein [n=10]; putative replication protein [n=4]; gpA [n=3]; rep [n=2]; gp15, hypothetical replication protein [n=1]; A protein [n=1]; DNA replication [n=1]; P2 gpA-like protein [n=1]; Rep [n=1]; No annotation provided [n=1]; gp36 [n=1]; putative replication initiation protein P12 [n=1];
mmseqs_cluster_210613	6.07674	VOG9667	XRE family transcriptional regulator [n=2]; putative phage DNA-binding protein [n=1];
mmseqs_cluster_825	6.07564	VOG1517	putative terminase small subunit [n=31]; hypothetical protein [n=17]; putative phage terminase, small subunit [n=3]; terminase small subunit [n=2]; putative phage terminase small subunit [n=2]; putative terminase small subunit protein [n=2]; terminase large subunit [n=1]; gp1 [n=1]; putative terminase, small subunit [n=1];
mmseqs_cluster_231309	6.07032	VOG6551	lysozyme [n=3]; hypothetical protein [n=2]; No annotation provided [n=1]; Hypothetical-Protein [n=1];
mmseqs_cluster_463976	6.03798	VOG5353	hypothetical protein [n=13]; No annotation provided [n=2]; ORF114 [n=1]; putative helix-turn-helix motif [n=1]; transcriptional regulator [n=1]; helix-turn-helix motif protein [n=1];
mmseqs_cluster_614673	6.03783	VOG1103	hypothetical protein [n=54]; gp16 [n=30]; gp30 [n=4]; gp14 [n=2]; gp15 [n=2]; gp17 [n=2]; small terminase [n=1]; gp34 [n=1];
mmseqs_cluster_338869	6.03714	VOG2125	hypothetical protein [n=12]; putative holin [n=5]; holin [n=5]; gp34 [n=2]; protein of unknown function DUF754 [n=1]; No annotation provided [n=1]; holin/antiholin [n=1]; gp44, putative bacteriophage membrane protein [n=1]; phage-related transmembrane protein [n=1]; gp46, putative bacteriophage membrane protein [n=1]; gp28 [n=1]; phage-encoded membrane protein [n=1];
mmseqs_cluster_315233	6.03649	VOG1024	hypothetical protein [n=46]; putative tail fiber [n=1]; hypothetical phage protein [n=1]; gp34 [n=1];
mmseqs_cluster_100730	6.03648	VOG0647	putative minor structural protein [n=16]; hypothetical protein [n=15]; minor tail protein [n=10]; minor structural protein [n=7]; structural protein [n=5]; putative minor structural protein 2 [n=3]; tail protein [n=2]; putative tail protein [n=2]; putative minor tail protein [n=2]; No annotation provided [n=1]; DUF859 domain protein [n=1]; minor structural protein 2 [n=1]; holin family protein [n…
mmseqs_cluster_210998	6.03508	VOG3279	putative virion structural protein [n=3]; hypothetical protein [n=2]; virion structural protein [n=2]; putative virion structural protein 25 [n=1]; ORF027 [n=1]; putative virion stractural protein [n=1]; putative virion structural protein 20 [n=1];
mmseqs_cluster_184214	6.02141	VOG1165	minor tail protein [n=176]; minor tail subunit [n=28]; gp27 [n=19]; gp16 [n=18]; gp28 [n=17]; gp24 [n=16]; hypothetical protein [n=12]; gp18 [n=10]; gp23 [n=8]; gp31 [n=8]; gp26 [n=8]; gp29 [n=7]; gp19 [n=6]; gp17 [n=6]; gp30 [n=5]; putative minor tail protein [n=5]; tail protein [n=4]; gp25 [n=3]; Minor tail protein [n=3]; gp22 [n=2]; putative structural protein [n=2]; gp34 [n=2]; Putative minor…
mmseqs_cluster_684135	6.00326	VOG9762	hypothetical protein [n=3];
mmseqs_cluster_585647	5.9959	VOG4565	lysozyme [n=68]; endolysin [n=51]; putative endolysin [n=41]; lysin [n=30]; putative lysozyme [n=30]; lysozyme murein hydrolase [n=28]; hypothetical protein [n=26]; Phage lysozyme [n=8]; SAR endolysin [n=6]; putative phage lysozyme [n=6]; e Lysozyme murein hydrolase [n=5]; putative endolysin/autolysin [n=4]; soluble lysozyme [n=4]; T4-like lyzozyme [n=3]; putative phage-related lysozyme [n=3]; No…
mmseqs_cluster_174668	5.98982	VOG5793	tapemeasure [n=5]; gp17 [n=3]; gp20 [n=1]; tail length tape-measure protein [n=1]; tapemeasure protein [n=1];
mmseqs_cluster_847875	5.98738	VOG3362	hypothetical protein [n=9]; similar to DNA gyrase-like protein [n=1];
mmseqs_cluster_866501	5.93274	VOG7666	hypothetical protein [n=4]; gp231 [n=1];
mmseqs_cluster_730382	5.9292	VOG4652	virion morphogenesis protein [n=6]; hypothetical protein [n=4]; head morphogenesis protein [n=2]; putative virion morphogenesis protein [n=2]; putative morphogenesis protein [n=1]; virion morphogenesis late F orf [n=1]; virion morphogenesis [n=1]; F protein [n=1]; putative head morphogenesis protein [n=1]; phage Mu protein F-like protein [n=1]; gp4 [n=1]; gp30 [n=1]; protein F-like protein [n=1];…
mmseqs_cluster_542120	5.92497	VOG4691	hypothetical protein [n=103]; baseplate assembly protein [n=26]; baseplate J-like protein [n=24]; putative baseplate component [n=21]; putative baseplate protein [n=15]; baseplate assembly protein J [n=15]; baseplate J family protein [n=14]; putative baseplate assembly protein [n=11]; No annotation provided [n=9]; baseplate protein [n=9]; putative baseplate J-like protein [n=8]; tail protein [n=7…
mmseqs_cluster_619705	5.91236	VOG4716	hypothetical protein [n=43]; ORF040 [n=3]; putative DNA-binding protein [n=3]; ORF045 [n=2]; phi PVL orf 50-like protein [n=2]; phi PVL orf 50 family protein [n=2]; PVL phage protein [n=2]; putative leukocidin protein [n=1]; ORF038 [n=1]; ORF022 [n=1]; conserved phage protein [n=1]; ORF035 [n=1]; ORF044 [n=1]; conserved hypothetical protein [n=1]; similar to phage phi PVL ORF50 [n=1]; DNA-binding…
mmseqs_cluster_32193	5.91123	VOG1348	hypothetical protein [n=126]; putative structural protein [n=10]; No annotation provided [n=7]; structural protein [n=3]; P2 gpD-like protein [n=3]; gp38 [n=2]; Phage protein [n=1]; AB1gp82 [n=1]; BcepNY3gp38 [n=1]; hypothetical protein [Escherichia phage vB_EcoM_FFH2] [n=1]; conserved hypothetical protein [n=1]; conserved hypothetical protein ORF039 [n=1]; gp033 [n=1]; gp21 [n=1]; hyphothetical …
mmseqs_cluster_937725	5.89819	VOG2188	hypothetical protein [n=3]; DNA-damage-inducible protein DinI [n=2]; DNA damage-inducible protein [n=2]; DinI-like protein [n=1]; TumB protein [n=1]; virulence protein MsgA [n=1]; truncated Tum95.4 [n=1]; ImpC protein [n=1]; DinI-like family protein [n=1]; DinI family protein [n=1]; No annotation provided [n=1]; bacteriophage damage-inducible protein DinI [n=1]; TumB [n=1]; Tum [n=1]; Gp22 [n=1];…
mmseqs_cluster_253443	5.89193	VOG1446	hypothetical protein [n=26]; nucleoside triphosphate pyrophosphohydrolase [n=3]; putative nucleoside triphosphate pyrophosphohydrolase [n=2]; gp070 [n=1]; gp108 [n=1]; conserved uncharacterised protein [n=1];
mmseqs_cluster_204337	5.88454	VOG0847	minor tail protein [n=32]; putative minor tail protein [n=18]; tail protein [n=15]; minor tail protein M [n=14]; hypothetical protein [n=5]; bacteriophage tail tip assembly protein; Lambda gpM homolog [n=2]; putative minor tail protein M [n=2]; gp17 [n=2]; tail component [n=2]; phage minor tail [n=1]; phage minor tail protein [n=1]; minor tail protein gp14 [n=1]; tail fiber protein [n=1]; putativ…
mmseqs_cluster_996179	5.88228	VOG4565	lysozyme [n=68]; endolysin [n=51]; putative endolysin [n=41]; lysin [n=30]; putative lysozyme [n=30]; lysozyme murein hydrolase [n=28]; hypothetical protein [n=26]; Phage lysozyme [n=8]; SAR endolysin [n=6]; putative phage lysozyme [n=6]; e Lysozyme murein hydrolase [n=5]; putative endolysin/autolysin [n=4]; soluble lysozyme [n=4]; T4-like lyzozyme [n=3]; putative phage-related lysozyme [n=3]; No…
mmseqs_cluster_437026	5.85368	VOG6371	LysM [n=4]; LysM domain protein [n=2]; peptidoglycan-binding protein LysM [n=1]; peptidoglycan-binding protein [n=1];
mmseqs_cluster_789273	5.85065	VOG3905	hypothetical protein [n=3]; ORF C113 [n=1]; ORF B111 [n=1];
mmseqs_cluster_1018537	5.8419	VOG0275	integrase [n=365]; putative integrase [n=46]; hypothetical protein [n=28]; site-specific recombinase [n=18]; phage integrase [n=18]; No annotation provided [n=11]; putative phage integrase [n=10]; Int [n=9]; gp41 [n=9]; gp33 [n=8]; putative tyrosine recombinase [n=7]; gp40 [n=6]; gp36 [n=6]; gp32 [n=6]; ORF011 [n=6]; putative integrase protein [n=6]; integrase domain protein [n=6]; gp38 [n=5]; gp…
mmseqs_cluster_700074	5.841	VOG10340	hypothetical protein [n=3];
mmseqs_cluster_671015	5.83719	VOG4634	major tail subunit [n=9]; tail_3 domain protein [n=7]; putative major tail protein [n=4]; putative tail protein [n=2]; hypothetical protein [n=2]; putative phage tail protein [n=2]; putative major tail subunit [n=2]; tail protein [n=2]; tail fiber (whisker) protein [n=1]; gp14.1 [n=1]; gp14 [n=1]; gp11 [n=1]; phage major tail subunit [n=1]; Ig-like phage tail protein [n=1]; putative tail fibre [n…
mmseqs_cluster_619867	5.83161	VOG4690	transcriptional regulator [n=1]; gp103 [n=1]; gp44 [n=1]; gp65 [n=1];
mmseqs_cluster_694551	5.8302	VOG6163	putative tape measure protein [n=4]; tape measure protein [n=3]; phage tape measure protein [n=1]; putative major tail protein [n=1];
mmseqs_cluster_229578	5.8186	VOG0275	integrase [n=365]; putative integrase [n=46]; hypothetical protein [n=28]; site-specific recombinase [n=18]; phage integrase [n=18]; No annotation provided [n=11]; putative phage integrase [n=10]; Int [n=9]; gp41 [n=9]; gp33 [n=8]; putative tyrosine recombinase [n=7]; gp40 [n=6]; gp36 [n=6]; gp32 [n=6]; ORF011 [n=6]; putative integrase protein [n=6]; integrase domain protein [n=6]; gp38 [n=5]; gp…
mmseqs_cluster_178504	5.80333	VOG5793	tapemeasure [n=5]; gp17 [n=3]; gp20 [n=1]; tail length tape-measure protein [n=1]; tapemeasure protein [n=1];
mmseqs_cluster_297260	5.79422	VOG4659	putative antireceptor [n=7]; Gp14 protein [n=2]; endopeptidase/tail protein [n=1]; putative minor structural protein [n=1]; endopeptidase-endolysin [n=1]; minor structural protein 3 [n=1]; hypothetical protein [n=1]; endopeptidase [n=1]; putative tail endopeptidase [n=1]; ORF47 [n=1]; gp16 [n=1]; hypothetical phage structural protein [n=1]; putative anti-receptor protein [n=1]; structural protein…
mmseqs_cluster_393166	5.78852	VOG0572	hypothetical protein [n=16]; virion morphogenesis protein [n=14]; phage virion morphogenesis protein [n=12]; tail completion protein [n=11]; tail synthesis protein S [n=7]; putative virion morphogenesis protein [n=5]; head-to-tail connector [n=4]; gpS [n=3]; morphogensis protein [n=3]; capsid and scaffold protein [n=2]; gp29 [n=2]; head-tail connector [n=1]; minor tail protein [n=1]; tail complet…
mmseqs_cluster_32998	5.76341	VOG10980	hypothetical protein [n=1]; phage tail length tape-measure protein [n=1]; putative DNA segregation protein [n=1];
mmseqs_cluster_619407	5.75726	VOG3349	hypothetical protein [n=35]; putative repressor [n=10]; ribbon-helix-helix domain containing protein [n=6]; repressor [n=3]; CopG-like RHH protein [n=2]; Conserved protein [n=1]; ORF F62 [n=1]; ORF 61 [n=1];
mmseqs_cluster_1041633	5.7565	VOG4589	hypothetical protein [n=48]; coat protein [n=25]; head-tail adaptor [n=17]; head-tail adaptor protein [n=17]; putative head-tail adaptor [n=17]; head-tail connector II [n=10]; putative head-tail adaptor protein [n=5]; putative phage head-tail adaptor [n=5]; head-tail joining protein [n=3]; putative phage head-tail joining protein [n=3]; No annotation provided [n=3]; gp8 [n=3]; head tail joining p…
mmseqs_cluster_682139	5.75491	VOG0833	portal protein [n=34]; phage portal protein [n=4]; putative portal protein [n=3]; hypothetical protein [n=2]; capsid component [n=2]; lambda-like phage portal protein [n=2]; putative lambda family portal protein B [n=2]; portal protein B [n=1]; bacteriophage portal protein; Lambda gpB homolog [n=1]; gp04 protein [n=1]; ORF23 [n=1]; capsid portal protein [n=1]; gp4 [n=1]; portal protein gpB [n=1];…
mmseqs_cluster_9543	5.75438	VOG7452	hypothetical protein [n=4]; gp43 [n=1];
mmseqs_cluster_395680	5.75237	VOG4633	hypothetical protein [n=15]; putative tail component [n=6]; tail protein [n=5]; putative phage tail protein [n=5]; putative phage tail component [n=4]; Tail component protein [n=2]; gp14 [n=1]; putative tail component domain-containing protein [n=1]; Orf53 [n=1]; neck protein [n=1]; Gp13 protein [n=1]; putative Tail component protein [n=1]; Gp14 protein [n=1]; tail component protein [n=1]; putati…
mmseqs_cluster_404585	5.72636	VOG4763	peptidase_S74 domain protein [n=9]; gp58-like protein [n=8]; hypothetical protein [n=4]; hyaluronidase [n=1]; host specificity protein [n=1]; tail protein [n=1]; PblB [n=1]; putative endopeptidase [n=1]; tail fiber PblB-like protein [n=1];
mmseqs_cluster_427583	5.71908	VOG8249	No annotation provided [n=2]; hypothetical protein [n=1]; transcriptional regulator [n=1]; putative transcriptional regulator-HTH domain [n=1];
mmseqs_cluster_370899	5.71664	VOG7440	long tail fiber distal subunit adhesine [n=1]; No annotation provided [n=1]; gp35, bacteriophage protein [n=1]; phage tail fiber protein [n=1]; putative phage tail fiber protein [n=1];
mmseqs_cluster_613295	5.7069	VOG9046	hypothetical protein [n=4];
mmseqs_cluster_2058	5.68143	VOG7635	hypothetical protein [n=2]; No annotation provided [n=2]; peptidoglycan hydrolase [n=1];
mmseqs_cluster_11999	5.66396	VOG7497	major capsid protein [n=1]; putative phage capsid protein [n=1]; MP1 [n=1]; putative capsid protein, major protein 1 (MP1) [n=1];
mmseqs_cluster_954133	5.65206	VOG0368	hypothetical protein [n=5]; putative RNA polymerase beta prime subunit [n=1]; ORF080 [n=1]; phage putative RNA polymerase beta subunit 3 [n=1]; putative DNA-directed RNA polymerase beta subunit 3 [n=1]; putative RNA polymerase beta subunit [n=1]; DNA-directed RNA-polymerase beta-subunit [n=1]; putative DNA-directed RNA polymerase beta' subunit 2 [n=1]; putative virion-associated RNA polymerase be…
mmseqs_cluster_1038101	5.64041	VOG11071	putative tape measure protein [n=3];
mmseqs_cluster_279505	5.63437	VOG1356	hypothetical protein [n=96]; portal protein [n=43]; putative portal protein [n=9]; No annotation provided [n=5]; structural protein [n=3]; DUF935-like protein [n=3]; PF06074 family protein [n=2]; gp3 [n=2]; virion protein [n=1]; portal [n=1]; hyphothetical protein [n=1]; putative structural protein [n=1]; gp29 [n=1]; hypothetical protein RDJLphi1_gp67 [n=1]; gp017 [n=1]; gp6 [n=1]; hypothetical p…
mmseqs_cluster_72175	5.63185	VOG4630	tail protein [n=11]; tail protein E [n=8]; hypothetical protein [n=8]; gpE+E' [n=3]; gpE [n=3]; phage tail protein E [n=3]; gp16 [n=1]; gp23 [n=1]; gp31, phage tail protein E [n=1]; gp24 protein [n=1]; putative tail protein [n=1]; ORF41 [n=1]; gp23.5 [n=1]; gp14 [n=1]; gp19 [n=1]; gp18 [n=1]; gp28, phage tail protein E [n=1]; P2 gpE-like tail protein [n=1]; gp13 [n=1]; mu-like prophage FluMu gp41…
mmseqs_cluster_752305	5.62438	VOG6163	putative tape measure protein [n=4]; tape measure protein [n=3]; phage tape measure protein [n=1]; putative major tail protein [n=1];
mmseqs_cluster_820264	5.62267	VOG4574	lysin A [n=97]; gp48 [n=17]; LysA [n=16]; gp30 [n=15]; gp49 [n=12]; hypothetical protein [n=10]; lysin [n=6]; gp27 [n=6]; gp46 [n=4]; gp47 [n=4]; gp32 [n=4]; gp31 [n=4]; gp242 [n=3]; gp44 [n=3]; putative lysozyme [n=3]; gp236 [n=3]; putative lysin [n=3]; gp25 [n=3]; gp35 [n=3]; gp247 [n=3]; putative endolysin [n=2]; endolysin [n=2]; gp42 [n=2]; gp250 [n=2]; gp239 [n=2]; gp51 [n=1]; gp67 [n=1]; gp…
mmseqs_cluster_986902	5.6163	VOG6163	putative tape measure protein [n=4]; tape measure protein [n=3]; phage tape measure protein [n=1]; putative major tail protein [n=1];
mmseqs_cluster_387601	5.61086	VOG1093	hypothetical protein [n=86]; RuvC [n=53]; holiday junction endonuclease [n=33]; Holliday junction endonuclease [n=31]; gp6 [n=29]; RuvC-like resolvase [n=16]; putative holliday junction endonuclease [n=7]; crossover junction endodeoxyribonuclease [n=7]; gp9 [n=7]; gp8 [n=7]; putative RNaseH-like domain protein [n=7]; holliday junction resolvase [n=7]; RuvC resolvase [n=6]; RuvC-like protein [n=4]…
mmseqs_cluster_691637	5.61021	VOG4564	hypothetical protein [n=79]; head morphogenesis protein [n=49]; putative head morphogenesis protein [n=33]; putative head protein [n=25]; minor head protein [n=22]; phage head morphogenesis protein [n=16]; putative minor head protein [n=13]; minor capsid protein [n=13]; No annotation provided [n=7]; phage minor capsid protein [n=7]; gp4 [n=6]; ORF011 [n=6]; capsid morphogenesis protein [n=6]; put…
mmseqs_cluster_944379	5.60993	VOG0281	Abc2 protein [n=11]; Abc2 [n=5]; hypothetical protein [n=4]; anti-RecBCD protein 2 [n=2]; Putative ABC transporter ATP-binding protein [n=1]; anti-RecBCD protein [n=1]; Abc2; anti-RecBCD [n=1]; gene 25 protein [n=1]; putative ABC transporter ATP-binding protein [n=1]; putative anti-RecBCD protein 2 [n=1]; Gp39 [n=1]; gp46 [n=1];
mmseqs_cluster_815073	5.60064	VOG6427	pyruvate kinase [n=4]; hypothetical protein [n=3];
mmseqs_cluster_386098	5.58852	VOG6163	putative tape measure protein [n=4]; tape measure protein [n=3]; phage tape measure protein [n=1]; putative major tail protein [n=1];
mmseqs_cluster_302830	5.5849	VOG3649	hypothetical protein [n=5]; putative HeH/LEM protein [n=2]; gp41 [n=1];
mmseqs_cluster_883117	5.5733	VOG0292	NinB protein [n=18]; protein NinB [n=17]; hypothetical protein [n=15]; NinB [n=12]; putative recombination protein NinB [n=2]; recombination protein NinB [n=2]; NinB DNA recombination [n=2]; putative NinB [n=2]; PRK09741 superfamily protein [n=1]; putative NinB protein [n=1]; NinB DNA recombinase [n=1]; putative recombination protein [n=1]; Gp61 [n=1]; NinB recombinase [n=1]; Putative ninB protei…
mmseqs_cluster_217157	5.57316	VOG3260	hypothetical protein [n=3]; virion structural protein [n=3]; putative virion structural protein 6 [n=2]; putative virion stractural protein [n=1]; putative virion structural protein [n=1]; ORF099 [n=1]; phage virion structural protein [n=1];
mmseqs_cluster_775031	5.56134	VOG4570	hypothetical protein [n=215]; putative DNA repair nuclease [n=12]; DNA polymerase I [n=10]; gp35 [n=7]; putative DNA repair exonuclease [n=6]; DNA polymerase [n=5]; putative DNA polymerase [n=5]; DNA polymerase II small subunit [n=5]; metallophosphatase [n=5]; metal-dependent hydrolase [n=4]; putative metallo-dependent phosphatase 2 [n=4]; DNA repair exonuclease [n=4]; phosphoesterase [n=4]; gp36…
mmseqs_cluster_183250	5.53386	VOG4598	tail fiber protein [n=19]; tail protein [n=18]; hypothetical protein [n=12]; central tail fiber [n=11]; putative tail fiber protein [n=9]; host specificity protein [n=5]; host specificity protein J [n=5]; tail fiber [n=4]; central tail fiber J [n=3]; putative tail component [n=2]; putative tail fiber [n=2]; gp21 [n=2]; tail:host specificity protein [n=2]; phage host specificity protein [n=2]; put…
mmseqs_cluster_52456	5.5208	VOG0189	DNA replication protein [n=27]; hypothetical protein [n=15]; DnaC [n=12]; DNA replication protein DnaC [n=12]; putative DNA replication protein [n=11]; DnaC-like protein [n=7]; putative DnaC [n=6]; putative DnaC protein [n=4]; gp195 [n=4]; IstB-like ATP binding protein [n=4]; ORF017 [n=3]; ORF015 [n=3]; putative replication protein DnaC [n=3]; gp200 [n=3]; gp201 [n=2]; replication initiator prote…
mmseqs_cluster_886228	5.50152	VOG4554	hypothetical protein [n=190]; minor tail protein [n=113]; structural protein [n=33]; gp33 [n=32]; gp5 [n=31]; gp32 [n=29]; minor tail subunit [n=20]; gp20 [n=15]; gp28 [n=15]; gp24 [n=15]; gp21 [n=14]; gp6 [n=11]; gp29 [n=10]; gp8 [n=10]; gp36 [n=10]; gp34 [n=9]; gp31 [n=8]; gp7 [n=8]; gp25 [n=8]; gp35 [n=7]; gp30 [n=6]; gp4 [n=5]; putative structural protein [n=4]; gp38 [n=4]; gp37 [n=3]; gp22 […
mmseqs_cluster_343106	5.49718	VOG4551	DNA primase [n=259]; putative DNA primase [n=130]; DNA primase subunit [n=99]; hypothetical protein [n=76]; primase [n=22]; putative primase [n=20]; DNA primase/helicase [n=15]; gp61 DNA primase subunit [n=13]; gp54 [n=12]; gp57 [n=10]; gp55 [n=9]; gp56 [n=7]; gp61 [n=6]; gp59 [n=5]; gp53 [n=5]; putative DNA replication primase [n=5]; putative DNA primase protein [n=5]; DNA primase / DNA helicase…
mmseqs_cluster_940426	5.48986	VOG5793	tapemeasure [n=5]; gp17 [n=3]; gp20 [n=1]; tail length tape-measure protein [n=1]; tapemeasure protein [n=1];
mmseqs_cluster_772763	5.48543	VOG5361	hypothetical protein [n=15]; gp49 [n=2]; putative tail fiber protein [n=1];
mmseqs_cluster_525158	5.46541	VOG4763	peptidase_S74 domain protein [n=9]; gp58-like protein [n=8]; hypothetical protein [n=4]; hyaluronidase [n=1]; host specificity protein [n=1]; tail protein [n=1]; PblB [n=1]; putative endopeptidase [n=1]; tail fiber PblB-like protein [n=1];
mmseqs_cluster_518871	5.46226	VOG8134	putative tail fiber protein 1 [n=3]; Ig-like domain-containing protein [n=1]; hypothetical protein [n=1];
mmseqs_cluster_484011	5.45838	VOG4623	hypothetical protein [n=20]; putative DNA packaging protein [n=7]; head-tail connector protein [n=3]; head completion protein [n=2]; gp7 [n=2]; ORF050 [n=2]; ORF051 [n=2]; head-tail connector [n=2]; conserved hypothetical protein [n=2]; phage gp6-like head-tail connector protein [n=2]; ORF047 [n=2]; putative head connector protein [n=1]; ORF049 [n=1]; similar to phage Spp1 gp15 (product required …
mmseqs_cluster_256814	5.43933	VOG7499	hypothetical protein [n=4];
mmseqs_cluster_57768	5.43435	VOG0005	phage assembly protein [n=6]; IV protein [n=3]; protein IV [n=2]; IV [n=2]; No annotation provided [n=1]; phage morphogenesis protein [n=1];
mmseqs_cluster_502925	5.43139	VOG0496	dihydrofolate reductase [n=134]; putative dihydrofolate reductase [n=34]; Frd dihydrofolate reductase [n=19]; hypothetical protein [n=10]; Dihydrofolate reductase [n=5]; No annotation provided [n=2]; dihydrofolate reductase type 3 [n=2]; dihyrdofolate reductase [n=1]; dihydrofolate reducatse [n=1]; dihydrofolate reductase [Enterobacteria phage RB14] [n=1]; FolA [n=1]; gp158 [n=1]; dihydrofolate r…
mmseqs_cluster_143479	5.4305	VOG4781	putative tail protein [n=4]; No annotation provided [n=3]; hypothetical protein [n=3]; tail protein [n=2]; tail protein E' [n=1]; P2 gpE-like protein [n=1]; phage P2 GpE family protein [n=1]; tail fiber protein [n=1]; gp27, phage tail protein, P2 GpE family [n=1]; gp30, phage tail protein, P2 GpE family [n=1];
mmseqs_cluster_303531	5.42845	VOG0590	hypothetical protein [n=9]; glucosyl transferase [n=1]; No annotation provided [n=1];
mmseqs_cluster_141787	5.4278	VOG8887	hypothetical protein [n=4];
mmseqs_cluster_324858	5.42724	VOG4828	hypothetical protein [n=3]; minor structural protein [n=2]; putative structural protein [n=1]; putative phage structural protein [n=1];
mmseqs_cluster_485027	5.42179	VOG9099	putative NAD+ diphosphatase [n=2]; hypothetical protein [n=2];
mmseqs_cluster_138225	5.41059	VOG2548	hypothetical protein [n=13]; gp86 [n=2]; gp96 [n=1]; gp4 [n=1]; gp89 [n=1]; gp78 [n=1]; gp94 [n=1]; gp120 [n=1]; gp5 [n=1]; gp117 [n=1]; AAA-ATPase [n=1];
mmseqs_cluster_405323	5.38966	VOG0588	replication protein A [n=11]; replication protein [n=10]; putative replication protein [n=4]; gpA [n=3]; rep [n=2]; gp15, hypothetical replication protein [n=1]; A protein [n=1]; DNA replication [n=1]; P2 gpA-like protein [n=1]; Rep [n=1]; No annotation provided [n=1]; gp36 [n=1]; putative replication initiation protein P12 [n=1];
mmseqs_cluster_375638	5.38558	VOG9044	hypothetical protein [n=4];
mmseqs_cluster_68868	5.38426	VOG6163	putative tape measure protein [n=4]; tape measure protein [n=3]; phage tape measure protein [n=1]; putative major tail protein [n=1];
mmseqs_cluster_302999	5.38172	VOG4533	hypothetical protein [n=11];
mmseqs_cluster_606119	5.37526	VOG0705	FtsK/SpoIIIE protein [n=13]; FtsK/SpoIIIE family protein [n=7]; FtsK/SpoIIIE ATPase [n=7]; hypothetical protein [n=7]; FtsK [n=5]; putative DNA translocase [n=3]; FtsK_SpoIIIE-family protein [n=3]; putative cell division protein FtsK/SpoIIIE [n=2]; cell division FtsK/SpoIIIE protein [n=2]; DNA translocase [n=2]; putative FtsK_SpoIIIE-family protein [n=2]; FtsK/SpoIIIE-like protein [n=2]; FtsK/Spo…
mmseqs_cluster_108972	5.37493	VOG0244	hypothetical protein [n=14]; Hypothetical protein [n=1]; Upf86.8 [n=1]; ASCH domain protein [n=1]; conserved protein of unknown function [n=1]; PmgT [n=1];
mmseqs_cluster_557422	5.35595	VOG0227	tail fiber assembly protein [n=32]; hypothetical protein [n=22]; putative tail fiber assembly protein [n=15]; tail fibers protein [n=5]; gpG [n=3]; Caudovirales tail fiber assembly protein [n=3]; gp38 distal long tail fiber assembly catalyst [n=2]; putative phage tail fiber assembly protein [n=2]; tail fiber assembly [n=2]; distal long tail fiber assembly catalyst [n=2]; conserved hypothetical ta…
mmseqs_cluster_430133	5.35348	VOG5779	hypothetical protein [n=4]; terminase large subunit [n=3]; terminase DNA packaging enzyme large subunit [n=2]; phage terminase, large subunit [n=1]; No annotation provided [n=1];
mmseqs_cluster_26541	5.34928	VOG3409	hypothetical protein [n=9]; gp43 [n=1];
mmseqs_cluster_680748	5.34467	VOG9306	tail fiber protein [n=1]; Gp21 [n=1]; putative tail protein I [n=1]; tail protein [n=1];
mmseqs_cluster_90572	5.34025	VOG0299	endopeptidase [n=16]; phage lambda Rz-like lysis protein [n=14]; lysis protein Rz [n=12]; endopeptidase Rz [n=11]; hypothetical protein [n=11]; outer membrane lytic protein Rz [n=7]; lysis protein [n=7]; Rz lysis protein [n=6]; Rz-like lysis protein [n=5]; gp18.5 [n=4]; Rz [n=4]; Rz protein [n=4]; bacteriophage lysis protein [n=3]; putative endopeptidase [n=3]; i-spanin [n=2]; Rz-like phage lysis…
mmseqs_cluster_577934	5.33797	VOG8911	hypothetical protein [n=4];
mmseqs_cluster_71406	5.33156	VOG0051	terminase large subunit [n=78]; terminase [n=13]; hypothetical protein [n=13]; putative terminase large subunit [n=9]; large terminase subunit [n=6]; putative large terminase [n=5]; No annotation provided [n=3]; putative large terminase subunit [n=3]; DNA packaging protein [n=3]; terminase large subunit A [n=3]; Ter [n=2]; putative terminase, large subunit [n=2]; putative terminase large subunit …
mmseqs_cluster_808503	5.31936	VOG8308	No annotation provided [n=2]; hypothetical protein [n=1];
mmseqs_cluster_202935	5.31595	VOG2795	hypothetical protein [n=9]; tail protein [n=5]; putative tail protein [n=1];
mmseqs_cluster_1033808	5.31485	VOG6163	putative tape measure protein [n=4]; tape measure protein [n=3]; phage tape measure protein [n=1]; putative major tail protein [n=1];
mmseqs_cluster_314215	5.3101	VOG9700	hypothetical protein [n=2]; gp68 [n=1];
mmseqs_cluster_48179	5.30917	VOG1356	hypothetical protein [n=96]; portal protein [n=43]; putative portal protein [n=9]; No annotation provided [n=5]; structural protein [n=3]; DUF935-like protein [n=3]; PF06074 family protein [n=2]; gp3 [n=2]; virion protein [n=1]; portal [n=1]; hyphothetical protein [n=1]; putative structural protein [n=1]; gp29 [n=1]; hypothetical protein RDJLphi1_gp67 [n=1]; gp017 [n=1]; gp6 [n=1]; hypothetical p…
mmseqs_cluster_66245	5.30547	VOG9420	IS1 transposase B [n=1]; InsB [n=1]; transposase IS1 [n=1];
mmseqs_cluster_123978	5.30525	VOG10227	terminase large subunit [n=2]; C-terminus of phage terminase large subunit [n=1];
mmseqs_cluster_234987	5.2916	VOG4772	N-acetylmuramoyl-L-alanine amidase [n=3]; mannosyl-glycoprotein endo-beta-N-acetylglucosamidase protein [n=2]; mannosyl-glycoprotein endo-beta-N-acetylglucosamidase [n=2]; P5 [n=1]; putative muramidase [n=1]; putative lysozyme [n=1]; glucosaminidase /N-acetylmuramoyl-L-alanine amidase [n=1]; mannosyl-glycoprotein endo-beta-N-acetlyglucosamidase [n=1]; glucosaminidase [n=1]; putative lytic enzyme …
mmseqs_cluster_654668	5.28868	VOG3082	hypothetical protein [n=17];
mmseqs_cluster_21988	5.2836	VOG6163	putative tape measure protein [n=4]; tape measure protein [n=3]; phage tape measure protein [n=1]; putative major tail protein [n=1];
mmseqs_cluster_350091	5.26492	VOG5023	hypothetical protein [n=5]; putative head assembly cofactor [n=1];
mmseqs_cluster_736904	5.26057	VOG0476	baseplate hub subunit tail length determinator [n=26]; hypothetical protein [n=20]; baseplate hub subunit, tail length determinator [n=6]; baseplate hub subunit [n=5]; baseplate hub [n=4]; gp29 baseplate hub subunit [n=4]; gp29 base plate hub [n=3]; gp29 baseplate hub subunit, tail length determinator [n=3]; gp29 baseplate hub subunit tail length determinator [n=3]; phage baseplate hub [n=3]; tai…
mmseqs_cluster_628769	5.24895	VOG7168	bacterial surface protein [n=2]; N-acetylmuramoyl-L-alanine amidase [n=1]; surface protein [n=1]; putative tail fiber protein [n=1]; cell adhesion domain protein [n=1];
mmseqs_cluster_127539	5.24549	VOG4422	hypothetical protein [n=54]; gp214 [n=4]; hypothetical cyanophage protein [n=1];
mmseqs_cluster_564358	5.23543	VOG3652	hypothetical protein [n=8];
mmseqs_cluster_41614	5.23437	VOG0566	capsid-scaffolding protein [n=14]; capsid scaffolding protein [n=9]; capsid scaffolding protein O [n=7]; gp3, phage capsid scaffolding protein (GPO) [n=2]; phage capsid scaffolding protein [n=2]; hypothetical protein [n=1]; No annotation provided [n=1]; phage capsid scaffolding (GPO) serine peptidase family protein [n=1]; capsid scaffold [n=1]; O capsid scaffolding protein [n=1]; V protein [n=1];…
mmseqs_cluster_407474	5.22889	VOG6371	LysM [n=4]; LysM domain protein [n=2]; peptidoglycan-binding protein LysM [n=1]; peptidoglycan-binding protein [n=1];
mmseqs_cluster_269967	5.22595	VOG0525	hypothetical protein [n=34]; No annotation provided [n=7]; ORF083 [n=3]; ORF086 [n=2]; ORF088 [n=2]; PV83 orf 23-like protein [n=1]; ORF091 [n=1]; conserved hypothetical protein [n=1]; 77ORF080 [n=1]; ORF082 [n=1]; ORF093 [n=1]; ORF085 [n=1]; ORF090 [n=1]; ORF095 [n=1]; ORF100 [n=1]; ORF081 [n=1]; ORF079 [n=1];
mmseqs_cluster_827981	5.22066	VOG6163	putative tape measure protein [n=4]; tape measure protein [n=3]; phage tape measure protein [n=1]; putative major tail protein [n=1];
mmseqs_cluster_984173	5.21921	VOG10254	CobS porphyrin biosynthetic protein [n=2]; No annotation provided [n=1];
mmseqs_cluster_765028	5.21798	VOG4672	head maturation protease [n=2]; putative protease/scaffold protein [n=2]; Putative Clp protease [n=1]; putative major head protein [n=1]; prohead protease and major capsid protein [n=1]; bacteriophage Clp protease involved in capsid processing [n=1]; putative Clp protease [n=1]; prophage Clp protease-like protein [n=1];
mmseqs_cluster_304372	5.21589	VOG9639	Conserved hypothetical protein; putative transcriptional regulator, LuxR family [n=1]; LuxR family transcriptional regulator [n=1]; transcriptional regulator [n=1];
mmseqs_cluster_407958	5.21386	VOG6163	putative tape measure protein [n=4]; tape measure protein [n=3]; phage tape measure protein [n=1]; putative major tail protein [n=1];
mmseqs_cluster_550822	5.21219	VOG4669	tailspike 63D sialidase [n=2]; tail fiber protein H [n=2]; endosialidase [n=1]; endosialidase tailspike protein [n=1]; K1 endosialidase [n=1]; Phi92_gp143 [n=1]; tail fiber protein [n=1]; tail spike protein endosialidase (endo-N-acetylneuraminidase) [n=1]; endo-N-acetylneuraminidase [n=1];
mmseqs_cluster_553868	5.19544	VOG4757	hypothetical protein [n=13]; putative assembly protein [n=9]; zonula occludens toxin [n=4]; zot-like protein [n=1]; ORF7 [n=1]; Zot protein [n=1]; Zot-like protein [n=1]; VSK tox2 [n=1]; putative zonula occludens toxin [n=1]; putative phage assembly protein [n=1]; Vpf380 [n=1]; Zot [n=1];
mmseqs_cluster_547309	5.18977	VOG4659	putative antireceptor [n=7]; Gp14 protein [n=2]; endopeptidase/tail protein [n=1]; putative minor structural protein [n=1]; endopeptidase-endolysin [n=1]; minor structural protein 3 [n=1]; hypothetical protein [n=1]; endopeptidase [n=1]; putative tail endopeptidase [n=1]; ORF47 [n=1]; gp16 [n=1]; hypothetical phage structural protein [n=1]; putative anti-receptor protein [n=1]; structural protein…
mmseqs_cluster_316104	5.18474	VOG0573	hypothetical protein [n=73]; putative baseplate protein [n=33]; putative baseplate assembly protein [n=28]; baseplate assembly protein V [n=19]; baseplate assembly protein [n=14]; No annotation provided [n=9]; baseplate protein [n=9]; P2 gpV-like protein [n=4]; virion protein [n=4]; phage baseplate assembly protein V [n=3]; gpV [n=3]; tail protein [n=3]; putative phage baseplate assembly protein …
mmseqs_cluster_123336	5.18093	VOG6909	hypothetical protein [n=4]; No annotation provided [n=2];
mmseqs_cluster_361158	5.18062	VOG4707	putative endolysin [n=64]; putative amidase [n=14]; endolysin [n=4]; hypothetical protein [n=3]; Gp20 [n=2]; putative endolysiin [n=1]; gp20 [n=1]; gp24, lysin [n=1]; negative regulator of beta-lactamase expression [n=1]; lysin [n=1]; putative lysin [n=1];
mmseqs_cluster_708212	5.17311	VOG4564	hypothetical protein [n=79]; head morphogenesis protein [n=49]; putative head morphogenesis protein [n=33]; putative head protein [n=25]; minor head protein [n=22]; phage head morphogenesis protein [n=16]; putative minor head protein [n=13]; minor capsid protein [n=13]; No annotation provided [n=7]; phage minor capsid protein [n=7]; gp4 [n=6]; ORF011 [n=6]; capsid morphogenesis protein [n=6]; put…
mmseqs_cluster_296793	5.16429	VOG0051	terminase large subunit [n=78]; terminase [n=13]; hypothetical protein [n=13]; putative terminase large subunit [n=9]; large terminase subunit [n=6]; putative large terminase [n=5]; No annotation provided [n=3]; putative large terminase subunit [n=3]; DNA packaging protein [n=3]; terminase large subunit A [n=3]; Ter [n=2]; putative terminase, large subunit [n=2]; putative terminase large subunit …
mmseqs_cluster_73240	5.15703	VOG7407	intein-containing putative terminase large subunit precursor [n=5]; terminase large subunit precursor [n=1];
mmseqs_cluster_209252	5.14969	VOG2211	putative tail sheath protein [n=4]; hypothetical protein [n=2]; tail sheath protein [n=1]; tail sheath [n=1]; No annotation provided [n=1];
mmseqs_cluster_306622	5.14064	VOG6427	pyruvate kinase [n=4]; hypothetical protein [n=3];
mmseqs_cluster_449749	5.13167	VOG5793	tapemeasure [n=5]; gp17 [n=3]; gp20 [n=1]; tail length tape-measure protein [n=1]; tapemeasure protein [n=1];
mmseqs_cluster_374605	5.12911	VOG4811	tapemeasure [n=2]; gp33 [n=1]; gp27 [n=1]; gp31 [n=1]; tape meaure protein [n=1]; tapemeasure protein [n=1]; gp34 [n=1]; gp30 [n=1]; tape measure protein [n=1];
mmseqs_cluster_235085	5.12091	VOG4659	putative antireceptor [n=7]; Gp14 protein [n=2]; endopeptidase/tail protein [n=1]; putative minor structural protein [n=1]; endopeptidase-endolysin [n=1]; minor structural protein 3 [n=1]; hypothetical protein [n=1]; endopeptidase [n=1]; putative tail endopeptidase [n=1]; ORF47 [n=1]; gp16 [n=1]; hypothetical phage structural protein [n=1]; putative anti-receptor protein [n=1]; structural protein…
mmseqs_cluster_50160	5.10881	VOG6163	putative tape measure protein [n=4]; tape measure protein [n=3]; phage tape measure protein [n=1]; putative major tail protein [n=1];
mmseqs_cluster_1026485	5.10752	VOG5472	hypothetical protein [n=12]; No annotation provided [n=2]; hypothetical protein ORF009 [n=1];
mmseqs_cluster_897804	5.09858	VOG0275	integrase [n=365]; putative integrase [n=46]; hypothetical protein [n=28]; site-specific recombinase [n=18]; phage integrase [n=18]; No annotation provided [n=11]; putative phage integrase [n=10]; Int [n=9]; gp41 [n=9]; gp33 [n=8]; putative tyrosine recombinase [n=7]; gp40 [n=6]; gp36 [n=6]; gp32 [n=6]; ORF011 [n=6]; putative integrase protein [n=6]; integrase domain protein [n=6]; gp38 [n=5]; gp…
mmseqs_cluster_215047	5.09683	VOG4669	tailspike 63D sialidase [n=2]; tail fiber protein H [n=2]; endosialidase [n=1]; endosialidase tailspike protein [n=1]; K1 endosialidase [n=1]; Phi92_gp143 [n=1]; tail fiber protein [n=1]; tail spike protein endosialidase (endo-N-acetylneuraminidase) [n=1]; endo-N-acetylneuraminidase [n=1];
mmseqs_cluster_308198	5.09494	VOG9287	hypothetical protein [n=4];
mmseqs_cluster_1022535	5.09214	VOG6307	hypothetical protein [n=3]; SLT-domain containing protein [n=1]; DNA transfer protein [n=1]; TmpC [n=1]; lytic transglycosylase [n=1]; putative tail lysin [n=1];
mmseqs_cluster_999507	5.09022	VOG4724	hypothetical protein [n=16]; 3D domain-containing protein [n=9]; L-alanoyl-D-glutamate peptidase [n=4]; putative cell wall-binding, peptidase-related domain protein [n=4]; putative L-alanoyl-D-glutamate peptidase [n=2]; 3D domain containing protein [n=2]; 3D domain protein [n=2]; peptidoglycan-binding protein [n=2]; peptidoglycan binding protein [n=1]; YorM-like protein [n=1]; cell-wall binding p…
mmseqs_cluster_492336	5.08486	VOG5996	hypothetical protein [n=9];
mmseqs_cluster_609205	5.08242	VOG0025	putative DNA helicase [n=124]; DnaB-like helicase [n=113]; DNA primase/helicase [n=89]; hypothetical protein [n=83]; DNA helicase [n=81]; replicative DNA helicase [n=59]; DNA primase-helicase [n=56]; RecA-like protein [n=47]; RecA-like recombination protein [n=46]; helicase [n=42]; DNA primase-helicase subunit [n=37]; primase/helicase [n=32]; recombinase A [n=25]; UvsX RecA-like recombination pro…
mmseqs_cluster_80466	5.07705	VOG0698	putative minor capsid protein [n=5]; hypothetical protein [n=3]; capsid protein [n=1]; phage capsid protein [n=1]; minor capsid protein [n=1]; putative capsid protein [n=1];
mmseqs_cluster_112963	5.05913	VOG0749	unknown [n=4]; hypothetical protein [n=3]; VHS1053 protein [n=1]; capsid protein [n=1]; capsid protein gpE [n=1]; major capsid protein [n=1]; putative capsid protein [n=1]; structural protein [n=1];
mmseqs_cluster_960762	5.05755	VOG5095	gp61 [n=1]; hypothetical protein [n=1]; gp22 [n=1];
mmseqs_cluster_317153	5.05469	VOG0278	hypothetical protein [n=36]; eae-like protein [n=2]; EaE protein [n=2]; putative EaE-like protein [n=2]; Eae-like protein [n=1]; gp43 [n=1]; Eae [n=1]; EaE [n=1]; putative EaE protein [n=1]; Gp37 [n=1]; ORF9 [n=1]; TMP domain-containing protein [n=1]; putative eae protein [n=1]; similar to Eae protein [n=1];
mmseqs_cluster_273765	5.04699	VOG5532	hypothetical protein [n=3]; transposase-like protein [n=2]; No annotation provided [n=2]; transposase [n=2]; ISEhe3 orfA [n=1]; putative transposase A [n=1]; gene 56 protein [n=1];
mmseqs_cluster_622372	5.04549	VOG4551	DNA primase [n=259]; putative DNA primase [n=130]; DNA primase subunit [n=99]; hypothetical protein [n=76]; primase [n=22]; putative primase [n=20]; DNA primase/helicase [n=15]; gp61 DNA primase subunit [n=13]; gp54 [n=12]; gp57 [n=10]; gp55 [n=9]; gp56 [n=7]; gp61 [n=6]; gp59 [n=5]; gp53 [n=5]; putative DNA replication primase [n=5]; putative DNA primase protein [n=5]; DNA primase / DNA helicase…
mmseqs_cluster_441872	5.03994	VOG4704	hypothetical protein [n=68]; structural protein [n=5]; head-tail joining protein [n=4]; putative head-tail joining protein [n=3]; virion structural protein [n=3]; No annotation provided [n=2]; virion protein [n=2]; ribonucleoside-triphosphate reductase [n=1]; Putative neck protein [n=1]; hypothetical protein ORF025 [n=1]; glutamate 5-kinase [n=1]; putative structural protein 2 [n=1]; structural p…
mmseqs_cluster_269637	5.03862	VOG0618	hypothetical protein [n=30]; DUF1364 domain-containing protein [n=2]; protein of unknown function (DUF1364) [n=1]; gp63 [n=1]; gp5 [n=1]; DUF1364 containing protein [n=1]; Gp66 [n=1]; gp74 [n=1];
mmseqs_cluster_913559	5.03262	VOG4763	peptidase_S74 domain protein [n=9]; gp58-like protein [n=8]; hypothetical protein [n=4]; hyaluronidase [n=1]; host specificity protein [n=1]; tail protein [n=1]; PblB [n=1]; putative endopeptidase [n=1]; tail fiber PblB-like protein [n=1];
mmseqs_cluster_325329	5.03082	VOG7428	scaffolding protein [n=4]; gp17 [n=1]; gp29 [n=1];
mmseqs_cluster_873204	5.02427	VOG0051	terminase large subunit [n=78]; terminase [n=13]; hypothetical protein [n=13]; putative terminase large subunit [n=9]; large terminase subunit [n=6]; putative large terminase [n=5]; No annotation provided [n=3]; putative large terminase subunit [n=3]; DNA packaging protein [n=3]; terminase large subunit A [n=3]; Ter [n=2]; putative terminase, large subunit [n=2]; putative terminase large subunit …
mmseqs_cluster_70362	5.02136	VOG2791	tail sheath protein [n=10]; tail sheath protein gpL [n=1]; MuL-like protein [n=1]; tail protein [n=1]; putative tail protein [n=1]; hypothetical protein [n=1]; tail sheat protein [n=1]; major tail subunit [n=1]; Tail Sheath protein [n=1]; putative sheath protein [n=1];
mmseqs_cluster_312553	5.01631	VOG8993	hypothetical protein [n=4];
mmseqs_cluster_557291	5.01171	VOG4811	tapemeasure [n=2]; gp33 [n=1]; gp27 [n=1]; gp31 [n=1]; tape meaure protein [n=1]; tapemeasure protein [n=1]; gp34 [n=1]; gp30 [n=1]; tape measure protein [n=1];
mmseqs_cluster_914245	5.00659	VOG4598	tail fiber protein [n=19]; tail protein [n=18]; hypothetical protein [n=12]; central tail fiber [n=11]; putative tail fiber protein [n=9]; host specificity protein [n=5]; host specificity protein J [n=5]; tail fiber [n=4]; central tail fiber J [n=3]; putative tail component [n=2]; putative tail fiber [n=2]; gp21 [n=2]; tail:host specificity protein [n=2]; phage host specificity protein [n=2]; put…
mmseqs_cluster_581584	4.99901	VOG0152	hypothetical protein [n=58]; DUF1642 domain protein [n=9]; No annotation provided [n=5]; unknown [n=5]; conserved hypothetical protein [n=4]; DUF1642 domain containing protein [n=4]; DUF1642 domain-containing protein [n=4]; gp45 [n=2]; Orf27 [n=2]; asch domain protein [n=1]; gp31 [n=1]; Gp35 protein [n=1]; ORF15 [n=1]; gp124 [n=1]; phage protein [n=1]; ORF19 [n=1]; gp51 [n=1]; Orf23 [n=1]; gp49 […
mmseqs_cluster_1038532	4.99581	VOG5055	gp10 [n=1]; hypothetical protein [n=1]; gp12 [n=1]; No annotation provided [n=1];
mmseqs_cluster_317102	4.97639	VOG4707	putative endolysin [n=64]; putative amidase [n=14]; endolysin [n=4]; hypothetical protein [n=3]; Gp20 [n=2]; putative endolysiin [n=1]; gp20 [n=1]; gp24, lysin [n=1]; negative regulator of beta-lactamase expression [n=1]; lysin [n=1]; putative lysin [n=1];
mmseqs_cluster_39895	4.97539	VOG10569	hypothetical protein [n=2]; gp71 [n=1];
mmseqs_cluster_789493	4.9715	VOG7620	hypothetical protein [n=5];
mmseqs_cluster_432214	4.97079	VOG4556	portal protein [n=269]; putative portal protein [n=111]; hypothetical protein [n=32]; phage portal protein [n=20]; portal vertex protein [n=14]; phage portal protein, HK97 family [n=11]; putative phage portal protein [n=7]; gp4 [n=7]; gp11 [n=7]; gp12 [n=4]; gp10 [n=4]; head portal protein [n=4]; No annotation provided [n=4]; putative head portal protein [n=3]; gp34 [n=3]; capsid packaging protei…
mmseqs_cluster_241675	4.96702	VOG7507	hypothetical protein [n=2]; tail fibers protein [n=1]; tailspike protein [n=1]; gp50 [n=1];
mmseqs_cluster_896543	4.96208	VOG1900	hypothetical protein [n=9]; structural protein [n=3];
mmseqs_cluster_966645	4.94828	VOG2165	hypothetical protein [n=36]; PF07030 family protein [n=2]; Mu-like prophage protein gp36 [n=1]; gp10, conserved hypothetical protein [n=1]; putative head-tail connector protein [n=1]; gp36 [n=1]; conserved phage protein [n=1];
mmseqs_cluster_430533	4.93794	VOG3281	hypothetical protein [n=11]; putative virion structural protein [n=1]; ORF032 [n=1];
mmseqs_cluster_849293	4.93752	VOG4430	hypothetical protein [n=8]; No annotation provided [n=1];
mmseqs_cluster_68976	4.93691	VOG4599	minor structural protein [n=15]; phage minor structural protein [n=13]; structural protein [n=10]; hypothetical protein [n=8]; host specificity protein [n=5]; putative receptor binding protein [n=3]; minor tail protein [n=3]; putative tail-host specificity protein [n=3]; putative minor tail protein [n=3]; tail fiber [n=3]; tail-host specificity protein [n=3]; host interaction protein [n=2]; gp17 …
mmseqs_cluster_303014	4.93445	VOG8392	hypothetical protein [n=4];
mmseqs_cluster_510078	4.93313	VOG6163	putative tape measure protein [n=4]; tape measure protein [n=3]; phage tape measure protein [n=1]; putative major tail protein [n=1];
mmseqs_cluster_63370	4.91563	VOG3669	gp62 [n=1]; BcepNY3gp61 [n=1]; gp59 [n=1]; Pas74 [n=1]; gp60 [n=1]; Bbp44 [n=1];
mmseqs_cluster_207771	4.90923	VOG10227	terminase large subunit [n=2]; C-terminus of phage terminase large subunit [n=1];
mmseqs_cluster_897934	4.89561	VOG0615	holin [n=36]; hypothetical protein [n=14]; putative holin [n=8]; bacteriophage lysis protein; holin [n=3]; No annotation provided [n=3]; gp29 [n=2]; gp30 [n=2]; holin protein [n=2]; anti-holin [n=2]; Holin (lambda-like) [n=1]; P11 [n=1]; lambda-like group I holin [n=1]; Putative Holin [n=1]; holin S' [n=1]; Holin, possible dual-start motif [n=1]; cell lysis protein [n=1]; anti-holin S [n=1]; phag…
mmseqs_cluster_576593	4.89315	VOG4691	hypothetical protein [n=103]; baseplate assembly protein [n=26]; baseplate J-like protein [n=24]; putative baseplate component [n=21]; putative baseplate protein [n=15]; baseplate assembly protein J [n=15]; baseplate J family protein [n=14]; putative baseplate assembly protein [n=11]; No annotation provided [n=9]; baseplate protein [n=9]; putative baseplate J-like protein [n=8]; tail protein [n=7…
mmseqs_cluster_123169	4.88979	VOG9667	XRE family transcriptional regulator [n=2]; putative phage DNA-binding protein [n=1];
mmseqs_cluster_509337	4.88808	VOG0226	hypothetical protein [n=142]; single-stranded DNA-binding protein [n=50]; ssDNA binding protein [n=35]; putative early protein [n=28]; SSB protein [n=27]; single-stranded DNA binding protein [n=23]; putative single-stranded DNA binding protein [n=15]; ssDNA-binding protein [n=14]; single-strand binding protein [n=9]; single stranded DNA binding protein [n=9]; putative single-strand binding protei…
mmseqs_cluster_421101	4.88555	VOG4005	hypothetical protein [n=6]; PF11985 family protein [n=2]; gp27 [n=1]; small terminase subunit [n=1]; putative terminase, small subunit [n=1]; gp1 [n=1];
mmseqs_cluster_87296	4.87305	VOG4559	hypothetical protein [n=385]; putative early protein [n=28]; No annotation provided [n=13]; gp1.7 [n=7]; putative phage-related protein [n=4]; PF11753 family protein [n=3]; DUF3310 protein [n=2]; gp154 [n=2]; protein of unknown function DUF3310 [n=2]; unknown [n=2]; Gp52 protein [n=2]; 1.7 protein [n=1]; gp97 [n=1]; gp1.65 [n=1]; gp29 [n=1]; putative 3'-phosphatase, 5'-polynucleotide kinase [n=1]…
mmseqs_cluster_43248	4.87252	VOG3653	tail protein [n=17]; hypothetical protein [n=16]; tail structural protein [n=1]; minor tail protein [n=1]; putative phage tail protein [n=1]; gp037 [n=1]; gp036 [n=1];
mmseqs_cluster_805351	4.85576	VOG4616	hypothetical protein [n=19]; endolysin [n=13]; muramidase [n=7]; No annotation provided [n=5]; putative peptidoglycan binding domain protein [n=3]; gp27 [n=3]; phage-encoded peptidoglycan binding protein [n=3]; peptidoglycan binding protein [n=3]; putative peptidoglycan binding protein [n=3]; gp33 [n=2]; Putative peptidoglycan binding protein [n=2]; putative endolysin [n=2]; putative peptidoglyca…
mmseqs_cluster_619273	4.85428	VOG6163	putative tape measure protein [n=4]; tape measure protein [n=3]; phage tape measure protein [n=1]; putative major tail protein [n=1];
mmseqs_cluster_268283	4.84961	VOG6163	putative tape measure protein [n=4]; tape measure protein [n=3]; phage tape measure protein [n=1]; putative major tail protein [n=1];
mmseqs_cluster_546378	4.83447	VOG0647	putative minor structural protein [n=16]; hypothetical protein [n=15]; minor tail protein [n=10]; minor structural protein [n=7]; structural protein [n=5]; putative minor structural protein 2 [n=3]; tail protein [n=2]; putative tail protein [n=2]; putative minor tail protein [n=2]; No annotation provided [n=1]; DUF859 domain protein [n=1]; minor structural protein 2 [n=1]; holin family protein [n…
mmseqs_cluster_419002	4.8283	VOG0848	minor tail protein [n=29]; tail protein [n=25]; minor tail protein L [n=13]; putative minor tail protein [n=10]; hypothetical protein [n=9]; putative minor tail protein L [n=3]; tail protein L [n=3]; minor tail protein l [n=2]; bacteriophage tail tip assembly protein; Lambda gpL homolog [n=2]; gp18 [n=2]; tail component [n=2]; minor tail protein L. [n=1]; putative bacteriophage minor tail protein…
mmseqs_cluster_160321	4.82596	VOG4737	hypothetical protein [n=41]; DNA-binding protein [n=2]; putative DNA binding protein [n=1]; putative homeodomain-like proetin [n=1]; gp169 [n=1]; ORF088 [n=1]; transposase domain containing protein [n=1]; gp141 [n=1]; DNA binding protein [n=1];
mmseqs_cluster_798578	4.82385	VOG4837	gp31 [n=2]; tail fiber protein [n=1]; hypothetical protein [n=1]; gp33 [n=1]; putative tail-fiber protein [n=1];
mmseqs_cluster_12611	4.8229	VOG1792	hypothetical protein [n=5];
mmseqs_cluster_368728	4.8229	VOG7001	hypothetical protein [n=4]; gp064 [n=1]; gp065 [n=1];
mmseqs_cluster_947619	4.81942	VOG6952	hypothetical protein [n=6];
mmseqs_cluster_484013	4.81474	VOG0720	portal protein [n=279]; putative portal protein [n=56]; gp3 [n=28]; gp12 [n=22]; hypothetical protein [n=20]; phage portal protein [n=14]; gp14 [n=13]; putative portal [n=12]; putative phage portal protein [n=11]; gp13 [n=9]; gp4 [n=9]; gp10 [n=9]; SPP1 family portal protein [n=9]; gp11 [n=8]; gp9 [n=7]; ORF006 [n=7]; portal [n=7]; gp16 [n=7]; ORF007 [n=6]; portal protein, SPP1 family [n=4]; gp5 …
mmseqs_cluster_45884	4.81147	VOG1502	hypothetical protein [n=13]; i-spanin [n=3]; No annotation provided [n=2]; putative i-spanin [n=1]; phage conserved protein [n=1]; gp099 [n=1]; conserved hypothetical protein [n=1];
mmseqs_cluster_994639	4.81036	VOG4649	lysin [n=9]; putative lysin [n=8]; putative endolysin [n=4]; hypothetical protein [n=3]; ORF44 [n=1]; gp56 [n=1]; orf28 [n=1]; tail lysin [n=1]; endolysin [n=1];
mmseqs_cluster_631225	4.80303	VOG9315	terminase large subunit [n=4];
mmseqs_cluster_80116	4.80152	VOG4572	major capsid protein [n=107]; capsid protein [n=35]; hypothetical protein [n=28]; putative major capsid protein [n=21]; gp6 [n=19]; putative capsid protein [n=18]; capsid and scaffold protein [n=11]; coat protein [n=10]; minor capsid protein [n=7]; major capsid-like protein [n=7]; gp8 [n=4]; P22 coat protein [n=4]; predicted major capsid protein [n=3]; main capsid protein [n=3]; major capsid prot…
mmseqs_cluster_486099	4.79805	VOG4618	gp1 [n=19]; hypothetical protein [n=9]; DNA binding protein [n=8]; ParB-like nuclease domain protein [n=5]; ParB-like protein [n=5]; ParB [n=4]; transcriptional regulator [n=3]; putative ParB nuclease [n=3]; putative ParB-like nuclease domain-containing protein [n=2]; DNA modification methylase [n=2]; putative ParB protein [n=2]; DNA methylase [n=2]; DNA methyltransferase [n=1]; ParB-like nucleas…
mmseqs_cluster_870084	4.78706	VOG1489	hypothetical protein [n=18]; hyphothetical protein [n=1]; No annotation provided [n=1]; gp90 [n=1];
mmseqs_cluster_225171	4.77791	VOG0574	tail formation protein I [n=8]; tail protein [n=5]; tail protein I [n=5]; tail fibers protein [n=5]; phage tail protein I [n=4]; hypothetical protein [n=3]; gpI [n=3]; gp24 [n=2]; putative phage tail protein [n=1]; gp15 protein [n=1]; ORF33 [n=1]; phage tail protein gpI [n=1]; gp25, tail fiber [n=1]; phage tail protein [n=1]; P2 gpI-like baseplate assembly protein [n=1]; bacteriophage protein [n=…
mmseqs_cluster_187540	4.7732	VOG4623	hypothetical protein [n=20]; putative DNA packaging protein [n=7]; head-tail connector protein [n=3]; head completion protein [n=2]; gp7 [n=2]; ORF050 [n=2]; ORF051 [n=2]; head-tail connector [n=2]; conserved hypothetical protein [n=2]; phage gp6-like head-tail connector protein [n=2]; ORF047 [n=2]; putative head connector protein [n=1]; ORF049 [n=1]; similar to phage Spp1 gp15 (product required …
mmseqs_cluster_840209	4.76231	VOG4630	tail protein [n=11]; tail protein E [n=8]; hypothetical protein [n=8]; gpE+E' [n=3]; gpE [n=3]; phage tail protein E [n=3]; gp16 [n=1]; gp23 [n=1]; gp31, phage tail protein E [n=1]; gp24 protein [n=1]; putative tail protein [n=1]; ORF41 [n=1]; gp23.5 [n=1]; gp14 [n=1]; gp19 [n=1]; gp18 [n=1]; gp28, phage tail protein E [n=1]; P2 gpE-like tail protein [n=1]; gp13 [n=1]; mu-like prophage FluMu gp41…
mmseqs_cluster_143867	4.75089	VOG0850	tail protein [n=20]; minor tail protein [n=16]; putative minor tail protein [n=11]; tail assembly protein [n=10]; hypothetical protein [n=9]; minor tail protein K [n=9]; tail component protein [n=3]; phage tail assembly protein [n=3]; gp19 [n=3]; tail assembly protein K [n=2]; NlpC/P60 family protein [n=2]; bacteriophage tail tip assembly protein; Lambda gpK homolog [n=2]; putative tail assembly …
mmseqs_cluster_992483	4.73657	VOG3334	hypothetical protein [n=4]; ORF9 [n=1]; putative rep protein [n=1];
mmseqs_cluster_111528	4.73313	VOG2234	major capsid protein VP1 [n=15]; major capsid protein [n=6]; putative major capsid protein [n=2]; putative major coat protein [n=1]; hypothetical protein [n=1]; structural protein [n=1];
mmseqs_cluster_12590	4.73293	VOG7111	hypothetical protein [n=6];
mmseqs_cluster_684955	4.71772	VOG8294	No annotation provided [n=2]; amidase [n=1]; truncated amidase [n=1];
mmseqs_cluster_675397	4.71745	VOG1406	hypothetical protein [n=50]; gp35 [n=1]; conserved hypothetical phage protein [n=1];
mmseqs_cluster_539229	4.71312	VOG4564	hypothetical protein [n=79]; head morphogenesis protein [n=49]; putative head morphogenesis protein [n=33]; putative head protein [n=25]; minor head protein [n=22]; phage head morphogenesis protein [n=16]; putative minor head protein [n=13]; minor capsid protein [n=13]; No annotation provided [n=7]; phage minor capsid protein [n=7]; gp4 [n=6]; ORF011 [n=6]; capsid morphogenesis protein [n=6]; put…
mmseqs_cluster_901800	4.70975	VOG2080	Cor protein [n=15]; hypothetical protein [n=5]; super-infection exclusion protein [n=3]; cor protein [n=2]; Cor [n=1]; phage superinfection exclusion protein Cor like protein [n=1]; putative superinfection exclusion protein [n=1]; phage superinfection exclusion protein Cor [n=1]; gp32 [n=1]; putative phage superinfection exclusion protein Cor-like protein [n=1]; superinfection exclusion protein […
mmseqs_cluster_64845	4.70905	VOG0370	hypothetical protein [n=40]; Phage conserved protein [n=1]; phage conserved protein [n=1]; gp47 [n=1]; holin [n=1];
mmseqs_cluster_698600	4.70062	VOG0583	hypothetical protein [n=6]; Ogr [n=4]; transcriptional regulator [n=2]; zinc-finger protein [n=2]; gp14, hypothetical-acquired protein [n=1]; transcriptional regulator, Ogr/Delta [n=1]; putative positive regulator of late gene transcription [n=1]; B protein [n=1]; P2 gpOgr-like protein (acttivation of late gene expression) [n=1]; ogr/Delta-like zinc finger family protein [n=1]; gp8 [n=1]; Pag [n=…
mmseqs_cluster_679563	4.70046	VOG5660	hypothetical protein [n=11]; gp9 [n=1];
mmseqs_cluster_478499	4.69647	VOG6163	putative tape measure protein [n=4]; tape measure protein [n=3]; phage tape measure protein [n=1]; putative major tail protein [n=1];
mmseqs_cluster_810775	4.68615	VOG4588	D-ala-D-ala carboxypeptidase [n=29]; minor tail protein [n=28]; gp19 [n=17]; D-ala-D-ala-carboxypeptidase [n=10]; gp33 [n=9]; gp31 [n=8]; gp20 [n=8]; gp32 [n=8]; gp27 [n=7]; gp34 [n=4]; D-Ala-D-Ala carboxypeptidase [n=4]; gp171 [n=3]; carboxypeptidase [n=3]; hypothetical protein [n=3]; gp29 [n=3]; gp169 [n=3]; gp174 [n=3]; D-alanyl-D-alanine carboxypeptidase [n=3]; gp25 [n=3]; gp30 [n=3]; D-ala-D…
mmseqs_cluster_584900	4.68559	VOG10980	hypothetical protein [n=1]; phage tail length tape-measure protein [n=1]; putative DNA segregation protein [n=1];
mmseqs_cluster_70173	4.68501	VOG3890	putative tail sheath protein [n=7]; tail sheath protein [n=5]; hypothetical protein [n=5]; xkdK-like tail sheath protein [n=3]; putative sheath tail protein [n=2]; tail sheath [n=2]; XkdK [n=2]; putative phage sheath tail protein [n=2]; sheath tail protein [n=2]; XkdK protein [n=1];
mmseqs_cluster_665302	4.68416	VOG6163	putative tape measure protein [n=4]; tape measure protein [n=3]; phage tape measure protein [n=1]; putative major tail protein [n=1];
mmseqs_cluster_876215	4.68154	VOG7741	hypothetical protein [n=4]; No annotation provided [n=1];
mmseqs_cluster_80514	4.67413	VOG1165	minor tail protein [n=176]; minor tail subunit [n=28]; gp27 [n=19]; gp16 [n=18]; gp28 [n=17]; gp24 [n=16]; hypothetical protein [n=12]; gp18 [n=10]; gp23 [n=8]; gp31 [n=8]; gp26 [n=8]; gp29 [n=7]; gp19 [n=6]; gp17 [n=6]; gp30 [n=5]; putative minor tail protein [n=5]; tail protein [n=4]; gp25 [n=3]; Minor tail protein [n=3]; gp22 [n=2]; putative structural protein [n=2]; gp34 [n=2]; Putative minor…
mmseqs_cluster_771428	4.67235	VOG0299	endopeptidase [n=16]; phage lambda Rz-like lysis protein [n=14]; lysis protein Rz [n=12]; endopeptidase Rz [n=11]; hypothetical protein [n=11]; outer membrane lytic protein Rz [n=7]; lysis protein [n=7]; Rz lysis protein [n=6]; Rz-like lysis protein [n=5]; gp18.5 [n=4]; Rz [n=4]; Rz protein [n=4]; bacteriophage lysis protein [n=3]; putative endopeptidase [n=3]; i-spanin [n=2]; Rz-like phage lysis…
mmseqs_cluster_234001	4.66628	VOG0569	tail synthesis protein X [n=8]; hypothetical protein [n=7]; tail protein [n=6]; tail component protein [n=4]; tail completion protein [n=4]; gpX [n=3]; No annotation provided [n=2]; phage tail X [n=2]; gp36 [n=2]; gp46 [n=1]; gp20, phage Tail Protein X [n=1]; phage tail protein [n=1]; gp27 protein [n=1]; putative phage tail protein [n=1]; phage late control protein D [n=1]; phage Tail Protein X f…
mmseqs_cluster_881460	4.6654	VOG4860	internal (core) protein [n=10]; putative tail protein [n=8]; putative lytic tail protein [n=5]; virion protein [n=4]; No annotation provided [n=2]; Sit [n=2]; putative transglycosylase [n=2]; SLT domain-containing tail protein [n=1]; Phage internal core protein [n=1]; soluble lytic murein transglycosylase [n=1]; putative tail protein containing transglycosylase [n=1]; putative internal (core) pro…
mmseqs_cluster_610161	4.66332	VOG0574	tail formation protein I [n=8]; tail protein [n=5]; tail protein I [n=5]; tail fibers protein [n=5]; phage tail protein I [n=4]; hypothetical protein [n=3]; gpI [n=3]; gp24 [n=2]; putative phage tail protein [n=1]; gp15 protein [n=1]; ORF33 [n=1]; phage tail protein gpI [n=1]; gp25, tail fiber [n=1]; phage tail protein [n=1]; P2 gpI-like baseplate assembly protein [n=1]; bacteriophage protein [n=…
mmseqs_cluster_470552	4.65317	VOG0573	hypothetical protein [n=73]; putative baseplate protein [n=33]; putative baseplate assembly protein [n=28]; baseplate assembly protein V [n=19]; baseplate assembly protein [n=14]; No annotation provided [n=9]; baseplate protein [n=9]; P2 gpV-like protein [n=4]; virion protein [n=4]; phage baseplate assembly protein V [n=3]; gpV [n=3]; tail protein [n=3]; putative phage baseplate assembly protein …
mmseqs_cluster_469865	4.64277	VOG1024	hypothetical protein [n=46]; putative tail fiber [n=1]; hypothetical phage protein [n=1]; gp34 [n=1];
mmseqs_cluster_79345	4.64228	VOG0574	tail formation protein I [n=8]; tail protein [n=5]; tail protein I [n=5]; tail fibers protein [n=5]; phage tail protein I [n=4]; hypothetical protein [n=3]; gpI [n=3]; gp24 [n=2]; putative phage tail protein [n=1]; gp15 protein [n=1]; ORF33 [n=1]; phage tail protein gpI [n=1]; gp25, tail fiber [n=1]; phage tail protein [n=1]; P2 gpI-like baseplate assembly protein [n=1]; bacteriophage protein [n=…
mmseqs_cluster_620537	4.64193	VOG4666	lysin A [n=8]; gp29 [n=2]; Lysin A [n=1]; LysA [n=1]; hypothetical protein [n=1]; gp39 [n=1]; lysinA [n=1]; lysin A amidase domain [n=1];
mmseqs_cluster_516148	4.62156	VOG0833	portal protein [n=34]; phage portal protein [n=4]; putative portal protein [n=3]; hypothetical protein [n=2]; capsid component [n=2]; lambda-like phage portal protein [n=2]; putative lambda family portal protein B [n=2]; portal protein B [n=1]; bacteriophage portal protein; Lambda gpB homolog [n=1]; gp04 protein [n=1]; ORF23 [n=1]; capsid portal protein [n=1]; gp4 [n=1]; portal protein gpB [n=1];…
mmseqs_cluster_479108	4.62121	VOG0352	hypothetical protein [n=27]; plate protein [n=9]; peptidase [n=7]; peptidase M15 [n=5]; peptidase M15 family protein [n=2]; peptidase M15A [n=2]; putative peptidase [n=2]; K1E myramoyl peptidase [n=1]; peptidase M15A domain-containing protein [n=1]; phage K1E myramoyl peptidase [n=1]; endolysin gp23 [n=1]; No annotation provided [n=1]; gp46 [n=1]; peptidase m15a [n=1]; carboxypeptidase [n=1]; 43 …
mmseqs_cluster_519986	4.6204	VOG4572	major capsid protein [n=107]; capsid protein [n=35]; hypothetical protein [n=28]; putative major capsid protein [n=21]; gp6 [n=19]; putative capsid protein [n=18]; capsid and scaffold protein [n=11]; coat protein [n=10]; minor capsid protein [n=7]; major capsid-like protein [n=7]; gp8 [n=4]; P22 coat protein [n=4]; predicted major capsid protein [n=3]; main capsid protein [n=3]; major capsid prot…
mmseqs_cluster_539620	4.61604	VOG6420	hypothetical protein [n=6]; No annotation provided [n=1];
mmseqs_cluster_985657	4.61118	VOG9587	hypothetical protein [n=1]; putative tail component [n=1]; tail assembly protein [n=1];
mmseqs_cluster_864729	4.6097	VOG6750	hypothetical protein [n=4]; No annotation provided [n=3];
mmseqs_cluster_823919	4.60596	VOG5260	tail fiber [n=10]; side tail fiber protein [n=2]; hypothetical protein [n=2]; putative tail fiber [n=2]; tail fibers protein [n=2]; tail fiber protein of complex nature [n=1]; phage tail protein [n=1]; tail fiber protein [n=1]; phage tail protein 1 [n=1]; minor tail protein [n=1];
mmseqs_cluster_793076	4.60277	VOG9315	terminase large subunit [n=4];
mmseqs_cluster_788198	4.60193	VOG2215	CI [n=3]; CI repressor protein [n=2]; repressor [n=2]; CI repressor [n=2]; No annotation provided [n=1]; P2 CI-like protein [n=1]; HTH-type transcriptional regulator PrtR [n=1]; cI repressor [n=1];
mmseqs_cluster_106641	4.59207	VOG1405	high light inducible protein [n=99]; hypothetical protein [n=21]; No annotation provided [n=18]; high-light inducible protein [n=5]; Hli03 high light inducible protein [n=4]; putative high light inducible protein [n=4]; hgh-light inducible protein [n=3]; High Light Inducible Proteins [n=2]; HLIP [n=2]; putative high-light inducible protein [n=1]; Hli04 high light inducible protein [n=1]; Hli04 [n…
mmseqs_cluster_28028	4.58208	VOG6465	Rz [n=3]; hypothetical protein [n=2]; hypothetical protein ORF004 [n=1]; putative Rz protein [n=1];
mmseqs_cluster_49766	4.56794	VOG0574	tail formation protein I [n=8]; tail protein [n=5]; tail protein I [n=5]; tail fibers protein [n=5]; phage tail protein I [n=4]; hypothetical protein [n=3]; gpI [n=3]; gp24 [n=2]; putative phage tail protein [n=1]; gp15 protein [n=1]; ORF33 [n=1]; phage tail protein gpI [n=1]; gp25, tail fiber [n=1]; phage tail protein [n=1]; P2 gpI-like baseplate assembly protein [n=1]; bacteriophage protein [n=…
mmseqs_cluster_12498	4.55569	VOG3891	hypothetical protein [n=6]; core tail protein [n=6]; putative core tail protein [n=2]; XkdM [n=2]; XkdM protein [n=2]; putative core tail [n=2]; XkdM-related protein [n=2]; putative tail core protein [n=1]; XkdM-like protein [n=1]; putative sheath tail protein [n=1]; xkdM-like portal protein [n=1]; putative portal protein [n=1]; putative phage core tail protein [n=1]; conserved hypothetical prote…
mmseqs_cluster_734782	4.55201	VOG5216	hypothetical protein [n=12]; helix-turn-helix binding domain protein [n=5]; conserved phage protein [n=4]; HTH binding domain protein [n=2]; gp43 [n=1]; transcription regulator [n=1]; transcriptional regulator [n=1]; DNA binding protein [n=1]; putative transcriptional regulator 2 [n=1]; putative cytosolic protein [n=1]; DNA replication protein, HTH and DnaB-like domains [n=1];
mmseqs_cluster_373477	4.55148	VOG0572	hypothetical protein [n=16]; virion morphogenesis protein [n=14]; phage virion morphogenesis protein [n=12]; tail completion protein [n=11]; tail synthesis protein S [n=7]; putative virion morphogenesis protein [n=5]; head-to-tail connector [n=4]; gpS [n=3]; morphogensis protein [n=3]; capsid and scaffold protein [n=2]; gp29 [n=2]; head-tail connector [n=1]; minor tail protein [n=1]; tail complet…
mmseqs_cluster_745120	4.54936	VOG0583	hypothetical protein [n=6]; Ogr [n=4]; transcriptional regulator [n=2]; zinc-finger protein [n=2]; gp14, hypothetical-acquired protein [n=1]; transcriptional regulator, Ogr/Delta [n=1]; putative positive regulator of late gene transcription [n=1]; B protein [n=1]; P2 gpOgr-like protein (acttivation of late gene expression) [n=1]; ogr/Delta-like zinc finger family protein [n=1]; gp8 [n=1]; Pag [n=…
mmseqs_cluster_318045	4.54746	VOG6452	gpB [n=3]; replication gene B protein [n=2]; DNA replication protein [n=1]; hypothetical protein [n=1];
mmseqs_cluster_623164	4.53985	VOG4672	head maturation protease [n=2]; putative protease/scaffold protein [n=2]; Putative Clp protease [n=1]; putative major head protein [n=1]; prohead protease and major capsid protein [n=1]; bacteriophage Clp protease involved in capsid processing [n=1]; putative Clp protease [n=1]; prophage Clp protease-like protein [n=1];
mmseqs_cluster_909376	4.52586	VOG5472	hypothetical protein [n=12]; No annotation provided [n=2]; hypothetical protein ORF009 [n=1];
mmseqs_cluster_542310	4.52266	VOG3721	virion structural protein [n=1]; putative tail fiber protein [n=1]; putative murein lytic transglycosylase [n=1]; glycoside hydrolase family protein [n=1]; ORF181 [n=1]; putative phage-related lysozyme domain [n=1]; putative tail fibre protein [n=1]; tail fibre protein [n=1]; putative soluble lytic murein transglycosylase [n=1]; putative phage tail fiber protein [n=1]; putative structural lysozym…
mmseqs_cluster_237323	4.51741	VOG0574	tail formation protein I [n=8]; tail protein [n=5]; tail protein I [n=5]; tail fibers protein [n=5]; phage tail protein I [n=4]; hypothetical protein [n=3]; gpI [n=3]; gp24 [n=2]; putative phage tail protein [n=1]; gp15 protein [n=1]; ORF33 [n=1]; phage tail protein gpI [n=1]; gp25, tail fiber [n=1]; phage tail protein [n=1]; P2 gpI-like baseplate assembly protein [n=1]; bacteriophage protein [n=…
mmseqs_cluster_516238	4.51499	VOG7440	long tail fiber distal subunit adhesine [n=1]; No annotation provided [n=1]; gp35, bacteriophage protein [n=1]; phage tail fiber protein [n=1]; putative phage tail fiber protein [n=1];
mmseqs_cluster_164837	4.5132	VOG6163	putative tape measure protein [n=4]; tape measure protein [n=3]; phage tape measure protein [n=1]; putative major tail protein [n=1];
mmseqs_cluster_408062	4.50688	VOG0275	integrase [n=365]; putative integrase [n=46]; hypothetical protein [n=28]; site-specific recombinase [n=18]; phage integrase [n=18]; No annotation provided [n=11]; putative phage integrase [n=10]; Int [n=9]; gp41 [n=9]; gp33 [n=8]; putative tyrosine recombinase [n=7]; gp40 [n=6]; gp36 [n=6]; gp32 [n=6]; ORF011 [n=6]; putative integrase protein [n=6]; integrase domain protein [n=6]; gp38 [n=5]; gp…
mmseqs_cluster_119225	4.50627	VOG10343	tail fiber protein [n=1]; side tail fiber protein [n=1]; side tail fiber [n=1];
mmseqs_cluster_539951	4.50263	VOG4691	hypothetical protein [n=103]; baseplate assembly protein [n=26]; baseplate J-like protein [n=24]; putative baseplate component [n=21]; putative baseplate protein [n=15]; baseplate assembly protein J [n=15]; baseplate J family protein [n=14]; putative baseplate assembly protein [n=11]; No annotation provided [n=9]; baseplate protein [n=9]; putative baseplate J-like protein [n=8]; tail protein [n=7…
mmseqs_cluster_217529	4.48948	VOG10894	hypothetical protein [n=2]; gp49 [n=1];
mmseqs_cluster_499696	4.47817	VOG7428	scaffolding protein [n=4]; gp17 [n=1]; gp29 [n=1];
mmseqs_cluster_139478	4.46845	VOG6163	putative tape measure protein [n=4]; tape measure protein [n=3]; phage tape measure protein [n=1]; putative major tail protein [n=1];
mmseqs_cluster_399776	4.46077	VOG1834	hypothetical protein [n=5];
mmseqs_cluster_157750	4.45332	VOG6163	putative tape measure protein [n=4]; tape measure protein [n=3]; phage tape measure protein [n=1]; putative major tail protein [n=1];
mmseqs_cluster_730637	4.4506	VOG2119	hypothetical protein [n=80]; minor tail protein [n=9]; tail protein [n=3]; No annotation provided [n=3]; tail terminator protein [n=2]; structural protein [n=2]; putative structural protein [n=2]; virion protein [n=2]; gp46 [n=1]; putative tail terminator protein [n=1]; gp13 [n=1]; hypothetical protein ORF026 [n=1]; gp77 [n=1]; putative minor tail protein [n=1]; gp41 [n=1]; hypothetical protein O…
mmseqs_cluster_666356	4.44165	VOG8134	putative tail fiber protein 1 [n=3]; Ig-like domain-containing protein [n=1]; hypothetical protein [n=1];
mmseqs_cluster_508010	4.44076	VOG0796	terminase small subunit [n=87]; hypothetical protein [n=31]; putative terminase small subunit [n=21]; phage terminase small subunit [n=9]; terminase_2 domain protein [n=8]; TerS [n=8]; putative phage terminase small subunit [n=6]; putative small terminase subunit [n=6]; terminase, small subunit [n=4]; putative small terminase [n=4]; gp1 [n=4]; putative TerS small-subunit terminase [n=3]; putative…
mmseqs_cluster_203092	4.43652	VOG4669	tailspike 63D sialidase [n=2]; tail fiber protein H [n=2]; endosialidase [n=1]; endosialidase tailspike protein [n=1]; K1 endosialidase [n=1]; Phi92_gp143 [n=1]; tail fiber protein [n=1]; tail spike protein endosialidase (endo-N-acetylneuraminidase) [n=1]; endo-N-acetylneuraminidase [n=1];
mmseqs_cluster_746808	4.43127	VOG6163	putative tape measure protein [n=4]; tape measure protein [n=3]; phage tape measure protein [n=1]; putative major tail protein [n=1];
mmseqs_cluster_463485	4.42788	VOG6488	terminase large subunit [n=4]; putative DNA packaging protein [n=1]; terminase [n=1]; putative terminase [n=1];
mmseqs_cluster_205603	4.425	VOG6672	minor structural protein [n=2]; putative structural protein [n=2]; hypothetical protein [n=1]; hypothetical structural protein [n=1]; putative minor structural protein [n=1];
mmseqs_cluster_196604	4.41416	VOG1886	putative terminase large subunit [n=5]; terminase large subunit [n=5]; putative large terminase subunit [n=4]; ORF22 [n=1]; terminase [n=1]; putative terminase [n=1]; VHS1091 protein [n=1]; hypothetical protein [n=1]; DNA terminase [n=1]; TerL [n=1];
mmseqs_cluster_224450	4.40277	VOG9667	XRE family transcriptional regulator [n=2]; putative phage DNA-binding protein [n=1];
mmseqs_cluster_444414	4.40076	VOG3676	major head protein [n=15]; major capsid protein [n=3]; putative capsid and scaffold protein [n=2]; hypothetical protein [n=2]; capsid and scaffold protein [n=2]; putative major head protein [n=1]; head protein [n=1]; No annotation provided [n=1]; major capsid [n=1];
mmseqs_cluster_508451	4.39897	VOG5793	tapemeasure [n=5]; gp17 [n=3]; gp20 [n=1]; tail length tape-measure protein [n=1]; tapemeasure protein [n=1];
mmseqs_cluster_191268	4.38893	VOG4885	late control D protein [n=4]; hypothetical protein [n=3]; putative late control D protein [n=2]; XkdQ protein [n=1]; putative late control protein [n=1]; phage late control gene D protein GPD [n=1]; xkdP-like protein [n=1]; cell wall hydrolase [n=1]; xkdQ protein [n=1];
mmseqs_cluster_278983	4.38619	VOG6163	putative tape measure protein [n=4]; tape measure protein [n=3]; phage tape measure protein [n=1]; putative major tail protein [n=1];
mmseqs_cluster_359820	4.38352	VOG5338	hypothetical protein [n=19];
mmseqs_cluster_290193	4.38032	VOG4573	hypothetical protein [n=31]; Clp protease [n=28]; ClpP ATP-dependent protease subunit [n=14]; ATP-dependent Clp protease proteolytic subunit [n=12]; putative head maturation protease [n=11]; capsid maturation protease [n=11]; Clp protease-like protein [n=11]; putative Clp protease [n=10]; protease [n=9]; prohead protease [n=9]; putative ATP-dependent Clp protease [n=8]; ClpP protease [n=8]; head …
mmseqs_cluster_146027	4.37688	VOG0189	DNA replication protein [n=27]; hypothetical protein [n=15]; DnaC [n=12]; DNA replication protein DnaC [n=12]; putative DNA replication protein [n=11]; DnaC-like protein [n=7]; putative DnaC [n=6]; putative DnaC protein [n=4]; gp195 [n=4]; IstB-like ATP binding protein [n=4]; ORF017 [n=3]; ORF015 [n=3]; putative replication protein DnaC [n=3]; gp200 [n=3]; gp201 [n=2]; replication initiator prote…
mmseqs_cluster_584995	4.3739	VOG0647	putative minor structural protein [n=16]; hypothetical protein [n=15]; minor tail protein [n=10]; minor structural protein [n=7]; structural protein [n=5]; putative minor structural protein 2 [n=3]; tail protein [n=2]; putative tail protein [n=2]; putative minor tail protein [n=2]; No annotation provided [n=1]; DUF859 domain protein [n=1]; minor structural protein 2 [n=1]; holin family protein [n…
mmseqs_cluster_788663	4.37387	VOG5532	hypothetical protein [n=3]; transposase-like protein [n=2]; No annotation provided [n=2]; transposase [n=2]; ISEhe3 orfA [n=1]; putative transposase A [n=1]; gene 56 protein [n=1];
mmseqs_cluster_913513	4.36006	VOG5793	tapemeasure [n=5]; gp17 [n=3]; gp20 [n=1]; tail length tape-measure protein [n=1]; tapemeasure protein [n=1];
mmseqs_cluster_788090	4.35437	VOG0571	tail protein [n=7]; tail completion protein R [n=7]; tail completion protein [n=4]; gpR [n=3]; hypothetical protein [n=2]; gp30 [n=2]; phage tail completion protein [n=2]; P2 phage tail completion R family protein [n=1]; gp24 [n=1]; phage tail protein [n=1]; gp13 [n=1]; tail completion protein-like protein [n=1]; P2 gpR-like tail completion protein [n=1]; N protein [n=1]; gp40, P2 phage tail comp…
mmseqs_cluster_676633	4.35415	VOG0275	integrase [n=365]; putative integrase [n=46]; hypothetical protein [n=28]; site-specific recombinase [n=18]; phage integrase [n=18]; No annotation provided [n=11]; putative phage integrase [n=10]; Int [n=9]; gp41 [n=9]; gp33 [n=8]; putative tyrosine recombinase [n=7]; gp40 [n=6]; gp36 [n=6]; gp32 [n=6]; ORF011 [n=6]; putative integrase protein [n=6]; integrase domain protein [n=6]; gp38 [n=5]; gp…
mmseqs_cluster_159566	4.35381	VOG4862	hypothetical protein [n=22]; phage-like element PBSX protein [n=4]; XkdT [n=2]; xkdU-like tail protein [n=1]; putative phage-like element PBSX [n=1]; putative tail fiber protein [n=1]; phage like element PBSX xkdT-like protein [n=1]; XkdT-related protein [n=1]; portal protein [n=1];
mmseqs_cluster_64563	4.35066	VOG5787	hypothetical protein [n=10]; VHS1069 protein [n=1];
mmseqs_cluster_148285	4.34359	VOG6012	hypothetical protein [n=6]; bacteriophage protein [n=1]; Virion structural protein [n=1]; virion structural protein [n=1];
mmseqs_cluster_561635	4.33965	VOG3490	hypothetical protein [n=6]; LexA-like protein [n=4]; putative LexA-like repressor [n=2]; LexA DNA binding domain protein [n=2]; RecA-mediated autopeptidases [n=1]; regulation protein [n=1]; DNA binding protein [n=1]; putative LexA-like protein [n=1]; SOS-response repressor and protease LexA [n=1]; LexA-like DNA binding domain protein [n=1]; gp13 [n=1]; putative protein 6 [n=1];
mmseqs_cluster_765643	4.3384	VOG0198	hypothetical protein [n=64]; transcriptional regulator [n=9]; transcriptional activator RinA [n=8]; ArpU-like transcriptional regulator [n=7]; DUF1492 domain protein [n=7]; ArpU family transcriptional regulator [n=5]; ORF030 [n=4]; RinA family transcriptional regulator [n=4]; unknown [n=4]; transcriptional activator [n=3]; RinA [n=3]; transcriptional regulator ArpU family [n=3]; putative transcri…
mmseqs_cluster_34496	4.32595	VOG10915	capsid decoration protein [n=1]; tail fiber protein H [n=1]; putative structural protein [n=1];
mmseqs_cluster_1005651	4.3224	VOG6358	hypothetical protein [n=8];
mmseqs_cluster_12007	4.31555	VOG9377	upf54.2 [n=1]; tail tube protein Gp21 [n=1]; gp21 [n=1];
mmseqs_cluster_726229	4.30403	VOG2779	hypothetical protein [n=40]; putative zonula occludens toxin [n=1]; HtjA [n=1]; gp54 [n=1];
mmseqs_cluster_120670	4.30214	VOG2188	hypothetical protein [n=3]; DNA-damage-inducible protein DinI [n=2]; DNA damage-inducible protein [n=2]; DinI-like protein [n=1]; TumB protein [n=1]; virulence protein MsgA [n=1]; truncated Tum95.4 [n=1]; ImpC protein [n=1]; DinI-like family protein [n=1]; DinI family protein [n=1]; No annotation provided [n=1]; bacteriophage damage-inducible protein DinI [n=1]; TumB [n=1]; Tum [n=1]; Gp22 [n=1];…
mmseqs_cluster_563715	4.29707	VOG4757	hypothetical protein [n=13]; putative assembly protein [n=9]; zonula occludens toxin [n=4]; zot-like protein [n=1]; ORF7 [n=1]; Zot protein [n=1]; Zot-like protein [n=1]; VSK tox2 [n=1]; putative zonula occludens toxin [n=1]; putative phage assembly protein [n=1]; Vpf380 [n=1]; Zot [n=1];
mmseqs_cluster_849925	4.29426	VOG0275	integrase [n=365]; putative integrase [n=46]; hypothetical protein [n=28]; site-specific recombinase [n=18]; phage integrase [n=18]; No annotation provided [n=11]; putative phage integrase [n=10]; Int [n=9]; gp41 [n=9]; gp33 [n=8]; putative tyrosine recombinase [n=7]; gp40 [n=6]; gp36 [n=6]; gp32 [n=6]; ORF011 [n=6]; putative integrase protein [n=6]; integrase domain protein [n=6]; gp38 [n=5]; gp…
mmseqs_cluster_182341	4.29	VOG9315	terminase large subunit [n=4];
mmseqs_cluster_682528	4.27413	VOG7498	hypothetical protein [n=5];
mmseqs_cluster_408907	4.26779	VOG0352	hypothetical protein [n=27]; plate protein [n=9]; peptidase [n=7]; peptidase M15 [n=5]; peptidase M15 family protein [n=2]; peptidase M15A [n=2]; putative peptidase [n=2]; K1E myramoyl peptidase [n=1]; peptidase M15A domain-containing protein [n=1]; phage K1E myramoyl peptidase [n=1]; endolysin gp23 [n=1]; No annotation provided [n=1]; gp46 [n=1]; peptidase m15a [n=1]; carboxypeptidase [n=1]; 43 …
mmseqs_cluster_25230	4.26742	VOG6927	ORF7 [n=2]; hypothetical protein [n=2]; unkown [n=1]; gp6 [n=1];
mmseqs_cluster_349534	4.26396	VOG0720	portal protein [n=279]; putative portal protein [n=56]; gp3 [n=28]; gp12 [n=22]; hypothetical protein [n=20]; phage portal protein [n=14]; gp14 [n=13]; putative portal [n=12]; putative phage portal protein [n=11]; gp13 [n=9]; gp4 [n=9]; gp10 [n=9]; SPP1 family portal protein [n=9]; gp11 [n=8]; gp9 [n=7]; ORF006 [n=7]; portal [n=7]; gp16 [n=7]; ORF007 [n=6]; portal protein, SPP1 family [n=4]; gp5 …
mmseqs_cluster_13074	4.24485	VOG6438	hypothetical protein [n=7];
mmseqs_cluster_381114	4.24164	VOG0227	tail fiber assembly protein [n=32]; hypothetical protein [n=22]; putative tail fiber assembly protein [n=15]; tail fibers protein [n=5]; gpG [n=3]; Caudovirales tail fiber assembly protein [n=3]; gp38 distal long tail fiber assembly catalyst [n=2]; putative phage tail fiber assembly protein [n=2]; tail fiber assembly [n=2]; distal long tail fiber assembly catalyst [n=2]; conserved hypothetical ta…
mmseqs_cluster_28434	4.24084	VOG4711	major capsid protein [n=25]; hypothetical protein [n=15]; major head protein [n=8]; capsid protein [n=5]; ORF013 [n=4]; major capsid subunit [n=4]; putative major capsid protein [n=3]; gp6 [n=2]; ORF014 [n=2]; ORF015 [n=2]; major structural protein 4 [n=1]; MHP [n=1]; putative major head protein [n=1]; Cps [n=1]; capsid subunit [n=1]; putative phage major capsid protein [n=1]; similar to phage B1…
mmseqs_cluster_568245	4.23857	VOG0275	integrase [n=365]; putative integrase [n=46]; hypothetical protein [n=28]; site-specific recombinase [n=18]; phage integrase [n=18]; No annotation provided [n=11]; putative phage integrase [n=10]; Int [n=9]; gp41 [n=9]; gp33 [n=8]; putative tyrosine recombinase [n=7]; gp40 [n=6]; gp36 [n=6]; gp32 [n=6]; ORF011 [n=6]; putative integrase protein [n=6]; integrase domain protein [n=6]; gp38 [n=5]; gp…
mmseqs_cluster_820455	4.23687	VOG6163	putative tape measure protein [n=4]; tape measure protein [n=3]; phage tape measure protein [n=1]; putative major tail protein [n=1];
mmseqs_cluster_63676	4.23576	VOG7407	intein-containing putative terminase large subunit precursor [n=5]; terminase large subunit precursor [n=1];
mmseqs_cluster_931871	4.23548	VOG4773	capsid portal protein Q [n=7]; putative portal protein [n=5]; portal protein [n=3]; hypothetical protein [n=2]; VHS1104 protein [n=1]; portal vertex protein [n=1]; capsid portal protein [n=1]; capsid protein [n=1];
mmseqs_cluster_281102	4.2338	VOG6163	putative tape measure protein [n=4]; tape measure protein [n=3]; phage tape measure protein [n=1]; putative major tail protein [n=1];
mmseqs_cluster_805688	4.22925	VOG0697	putative minor capsid protein [n=6]; hypothetical protein [n=6]; unknown [n=4]; minor capsid protein [n=2]; gp10 [n=2]; putative minor capsid protein 2 [n=1]; minor_capsid_2 domain protein [n=1]; phage capsid protein [n=1]; putative capsid protein [n=1]; putative minor capsid protein 3 [n=1];
mmseqs_cluster_260774	4.229	VOG8134	putative tail fiber protein 1 [n=3]; Ig-like domain-containing protein [n=1]; hypothetical protein [n=1];
mmseqs_cluster_431958	4.22784	VOG2215	CI [n=3]; CI repressor protein [n=2]; repressor [n=2]; CI repressor [n=2]; No annotation provided [n=1]; P2 CI-like protein [n=1]; HTH-type transcriptional regulator PrtR [n=1]; cI repressor [n=1];
mmseqs_cluster_315178	4.22626	VOG2149	hypothetical protein [n=4]; host-nuclease inhibitor protein Gam2C putative [n=2]; host-nuclease inhibitor protein [n=2]; host nuclease inhibitor protein [n=2]; Gam [n=2]; host-nuclease inhibitor Gam [n=1]; putative host-nuclease inhibitor protein [n=1]; Gam-like protein [n=1];
mmseqs_cluster_209629	4.22415	VOG0189	DNA replication protein [n=27]; hypothetical protein [n=15]; DnaC [n=12]; DNA replication protein DnaC [n=12]; putative DNA replication protein [n=11]; DnaC-like protein [n=7]; putative DnaC [n=6]; putative DnaC protein [n=4]; gp195 [n=4]; IstB-like ATP binding protein [n=4]; ORF017 [n=3]; ORF015 [n=3]; putative replication protein DnaC [n=3]; gp200 [n=3]; gp201 [n=2]; replication initiator prote…
mmseqs_cluster_411837	4.22355	VOG4605	hypothetical protein [n=16]; tail protein [n=12]; putative tail protein [n=9]; tail component [n=8]; putative tail component [n=6]; tail fiber protein [n=6]; tail component protein [n=5]; distal tail protein [n=4]; putative minor structural protein [n=4]; phage tail fiber protein [n=3]; putative phage tail protein [n=3]; minor structural protein [n=3]; putative tail component protein [n=3]; phi P…
mmseqs_cluster_378604	4.22192	VOG8584	hypothetical protein [n=4];
mmseqs_cluster_67858	4.21225	VOG6163	putative tape measure protein [n=4]; tape measure protein [n=3]; phage tape measure protein [n=1]; putative major tail protein [n=1];
mmseqs_cluster_213136	4.20666	VOG5946	tail protein [n=6]; peptidoglycan hydrolase [n=1]; hypothetical protein [n=1]; CHAP domain protein [n=1]; putative hydrolase [n=1];
mmseqs_cluster_163799	4.20514	VOG9866	hypothetical protein [n=3];
mmseqs_cluster_763592	4.19589	VOG6823	Cro-like protein [n=2]; No annotation provided [n=1]; DNA-binding protein [n=1]; hypothetical protein [n=1]; resolvase [n=1]; resolvase domain-containing protein [n=1];
mmseqs_cluster_453383	4.17798	VOG4586	major tail protein [n=89]; hypothetical protein [n=27]; putative major tail protein [n=19]; major capsid protein [n=18]; major tail protein extension [n=10]; major structural protein [n=5]; putative major capsid protein [n=4]; phi13 family phage major tail protein [n=3]; major tail protein, phi13 family [n=3]; major tail shaft protein [n=2]; putative phage major tail protein [n=2]; Orf50 [n=2]; p…
mmseqs_cluster_611534	4.17698	VOG1912	putative portal protein [n=22]; hypothetical protein [n=22]; portal protein [n=20]; No annotation provided [n=10]; putative minor head protein [n=9]; virion protein [n=4]; putative head protein [n=3]; minor head protein [n=3]; gp17 [n=2]; putative structural protein [n=2]; putative phage head portal protein [n=2]; gp3 [n=1]; gp56 [n=1]; PorT [n=1]; Phage-related protein [n=1]; NUDIX hydrolase [n=…
mmseqs_cluster_355258	4.17683	VOG0833	portal protein [n=34]; phage portal protein [n=4]; putative portal protein [n=3]; hypothetical protein [n=2]; capsid component [n=2]; lambda-like phage portal protein [n=2]; putative lambda family portal protein B [n=2]; portal protein B [n=1]; bacteriophage portal protein; Lambda gpB homolog [n=1]; gp04 protein [n=1]; ORF23 [n=1]; capsid portal protein [n=1]; gp4 [n=1]; portal protein gpB [n=1];…
mmseqs_cluster_596539	4.17648	VOG0641	holin [n=36]; putative holin [n=24]; hypothetical protein [n=5]; holin_4 domain protein [n=4]; holin I [n=2]; putative phage holin [n=2]; holin/anti-holin [n=2]; putative holin protein [n=2]; lysis protein [n=2]; Holin [n=1]; holin family protein [n=1]; ORF013 [n=1]; putative holin 1 [n=1]; class I holin [n=1]; phage holin [n=1]; holin_I [n=1]; putative lysis protein [n=1]; holin protein [n=1]; H…
mmseqs_cluster_537383	4.17567	VOG0002	major coat protein [n=4]; VIII protein [n=3]; VIII [n=2]; protein VIII [n=2]; No annotation provided [n=1];
mmseqs_cluster_706594	4.17545	VOG4862	hypothetical protein [n=22]; phage-like element PBSX protein [n=4]; XkdT [n=2]; xkdU-like tail protein [n=1]; putative phage-like element PBSX [n=1]; putative tail fiber protein [n=1]; phage like element PBSX xkdT-like protein [n=1]; XkdT-related protein [n=1]; portal protein [n=1];
mmseqs_cluster_265551	4.17032	VOG4616	hypothetical protein [n=19]; endolysin [n=13]; muramidase [n=7]; No annotation provided [n=5]; putative peptidoglycan binding domain protein [n=3]; gp27 [n=3]; phage-encoded peptidoglycan binding protein [n=3]; peptidoglycan binding protein [n=3]; putative peptidoglycan binding protein [n=3]; gp33 [n=2]; Putative peptidoglycan binding protein [n=2]; putative endolysin [n=2]; putative peptidoglyca…
mmseqs_cluster_280376	4.15501	VOG5083	DarB [n=2]; putative DNA adenine methyltransferase and helicase, darB [n=1];
mmseqs_cluster_105475	4.15057	VOG4599	minor structural protein [n=15]; phage minor structural protein [n=13]; structural protein [n=10]; hypothetical protein [n=8]; host specificity protein [n=5]; putative receptor binding protein [n=3]; minor tail protein [n=3]; putative tail-host specificity protein [n=3]; putative minor tail protein [n=3]; tail fiber [n=3]; tail-host specificity protein [n=3]; host interaction protein [n=2]; gp17 …
mmseqs_cluster_973721	4.14996	VOG7379	hypothetical protein [n=6];
mmseqs_cluster_18912	4.1498	VOG1036	putative co-chaperonin GroES [n=3]; hypothetical protein [n=2]; co-chaperonin GroES [n=1]; chaperonin Cpn10-like protein [n=1]; hypothetical phage protein [n=1];
mmseqs_cluster_531215	4.14372	VOG4724	hypothetical protein [n=16]; 3D domain-containing protein [n=9]; L-alanoyl-D-glutamate peptidase [n=4]; putative cell wall-binding, peptidase-related domain protein [n=4]; putative L-alanoyl-D-glutamate peptidase [n=2]; 3D domain containing protein [n=2]; 3D domain protein [n=2]; peptidoglycan-binding protein [n=2]; peptidoglycan binding protein [n=1]; YorM-like protein [n=1]; cell-wall binding p…
mmseqs_cluster_480850	4.14165	VOG3722	thymidylate kinase [n=7]; putative thymidylate kinase [n=7]; TMP kinase [n=3]; hypothetical protein [n=2]; ORF188 [n=1]; gp694 [n=1]; thymidine kinase [n=1]; putative dTMP kinase [n=1]; deoxynucleoside kinase [n=1];
mmseqs_cluster_587425	4.13548	VOG10298	hypothetical protein [n=1]; hypothetical phage protein [n=1]; radical SAM domain-containing protein [n=1];
mmseqs_cluster_847645	4.11718	VOG6916	hypothetical protein [n=4]; ORF067 [n=1];
mmseqs_cluster_389788	4.11262	VOG6163	putative tape measure protein [n=4]; tape measure protein [n=3]; phage tape measure protein [n=1]; putative major tail protein [n=1];
mmseqs_cluster_616045	4.11055	VOG6495	hypothetical protein [n=3]; putative XRE regulator [n=1]; transcriptional regulator [n=1]; putative DNA-binding protein [n=1]; putative DNA binding protein, XRE family [n=1];
mmseqs_cluster_777693	4.11026	VOG4691	hypothetical protein [n=103]; baseplate assembly protein [n=26]; baseplate J-like protein [n=24]; putative baseplate component [n=21]; putative baseplate protein [n=15]; baseplate assembly protein J [n=15]; baseplate J family protein [n=14]; putative baseplate assembly protein [n=11]; No annotation provided [n=9]; baseplate protein [n=9]; putative baseplate J-like protein [n=8]; tail protein [n=7…
mmseqs_cluster_509240	4.10932	VOG4751	hypothetical protein [n=14]; virion protein [n=8]; lysis protein A [n=4]; putative structural protein [n=3]; structural protein P5 [n=2]; endolysin [n=2]; putative endolysin [n=1]; putative lysis protein A [n=1]; head-tail assembly protein [n=1]; putative endolysin 1 [n=1]; No annotation provided [n=1];
mmseqs_cluster_425826	4.1008	VOG4691	hypothetical protein [n=103]; baseplate assembly protein [n=26]; baseplate J-like protein [n=24]; putative baseplate component [n=21]; putative baseplate protein [n=15]; baseplate assembly protein J [n=15]; baseplate J family protein [n=14]; putative baseplate assembly protein [n=11]; No annotation provided [n=9]; baseplate protein [n=9]; putative baseplate J-like protein [n=8]; tail protein [n=7…
mmseqs_cluster_575998	4.09976	VOG0166	maturation protein [n=5]; putative maturation/attachment protein [n=2]; maturation/assembly protein [n=1]; No annotation provided [n=1];
mmseqs_cluster_44905	4.09757	VOG0275	integrase [n=365]; putative integrase [n=46]; hypothetical protein [n=28]; site-specific recombinase [n=18]; phage integrase [n=18]; No annotation provided [n=11]; putative phage integrase [n=10]; Int [n=9]; gp41 [n=9]; gp33 [n=8]; putative tyrosine recombinase [n=7]; gp40 [n=6]; gp36 [n=6]; gp32 [n=6]; ORF011 [n=6]; putative integrase protein [n=6]; integrase domain protein [n=6]; gp38 [n=5]; gp…
mmseqs_cluster_240161	4.09706	VOG9146	hypothetical protein [n=3]; No annotation provided [n=1];
mmseqs_cluster_991852	4.09571	VOG4605	hypothetical protein [n=16]; tail protein [n=12]; putative tail protein [n=9]; tail component [n=8]; putative tail component [n=6]; tail fiber protein [n=6]; tail component protein [n=5]; distal tail protein [n=4]; putative minor structural protein [n=4]; phage tail fiber protein [n=3]; putative phage tail protein [n=3]; minor structural protein [n=3]; putative tail component protein [n=3]; phi P…
mmseqs_cluster_621916	4.09443	VOG4828	hypothetical protein [n=3]; minor structural protein [n=2]; putative structural protein [n=1]; putative phage structural protein [n=1];
mmseqs_cluster_883192	4.08704	VOG4811	tapemeasure [n=2]; gp33 [n=1]; gp27 [n=1]; gp31 [n=1]; tape meaure protein [n=1]; tapemeasure protein [n=1]; gp34 [n=1]; gp30 [n=1]; tape measure protein [n=1];
mmseqs_cluster_51825	4.07948	VOG6200	VP4 precursor [n=3]; VP5 precursor [n=2]; VP1 [n=1]; VP2 precursor [n=1]; gp4 [n=1];
mmseqs_cluster_44924	4.078	VOG7407	intein-containing putative terminase large subunit precursor [n=5]; terminase large subunit precursor [n=1];
mmseqs_cluster_303746	4.07761	VOG1125	hypothetical protein [n=43]; gp41 [n=34]; structural protein [n=9]; gp42 [n=5]; gp39 [n=3]; gp36 [n=3]; gp40 [n=2]; gp38 [n=1]; gp43 [n=1]; putative tail fiber [n=1]; gp37 [n=1];
mmseqs_cluster_842719	4.07239	VOG4006	gp35 [n=1]; gp9 [n=1]; hypothetical protein [n=1];
mmseqs_cluster_884948	4.06558	VOG9769	hypothetical protein [n=1]; gp06 protein [n=1]; ORF25 [n=1];
mmseqs_cluster_135686	4.06403	VOG6163	putative tape measure protein [n=4]; tape measure protein [n=3]; phage tape measure protein [n=1]; putative major tail protein [n=1];
mmseqs_cluster_199577	4.06095	VOG4555	scaffolding protein [n=107]; scaffold protein [n=97]; hypothetical protein [n=95]; putative scaffold protein [n=29]; gp5 [n=24]; gp14 [n=24]; putative head assembly scaffold [n=17]; putative scaffolding protein [n=14]; gp12 [n=13]; gp15 [n=13]; gp6 [n=13]; gp13 [n=12]; putative head assembly scaffold protein [n=12]; gp16 [n=8]; minor structural protein [n=8]; gp18 [n=6]; phage minor structural pr…
mmseqs_cluster_1021356	4.05967	VOG9340	tail fiber protein [n=1]; structural protein [n=1]; hypothetical protein [n=1]; putative gpH protein [n=1];
mmseqs_cluster_679433	4.05507	VOG4568	hypothetical protein [n=55]; putative prohead protease [n=51]; prohead protease [n=50]; coat protein [n=28]; protease [n=26]; capsid maturation protease [n=24]; putative protease [n=21]; head maturation protease [n=15]; putative phage prohead protease [n=10]; phage prohead protease protein [n=6]; putative ClpP protease [n=6]; putative head protease [n=5]; gp5 [n=4]; No annotation provided [n=4]; …
mmseqs_cluster_1029672	4.05507	VOG4860	internal (core) protein [n=10]; putative tail protein [n=8]; putative lytic tail protein [n=5]; virion protein [n=4]; No annotation provided [n=2]; Sit [n=2]; putative transglycosylase [n=2]; SLT domain-containing tail protein [n=1]; Phage internal core protein [n=1]; soluble lytic murein transglycosylase [n=1]; putative tail protein containing transglycosylase [n=1]; putative internal (core) pro…
mmseqs_cluster_384649	4.05393	VOG3354	hypothetical protein [n=7];
mmseqs_cluster_297036	4.05086	VOG5545	hypothetical protein [n=12];
mmseqs_cluster_444311	4.04453	VOG0051	terminase large subunit [n=78]; terminase [n=13]; hypothetical protein [n=13]; putative terminase large subunit [n=9]; large terminase subunit [n=6]; putative large terminase [n=5]; No annotation provided [n=3]; putative large terminase subunit [n=3]; DNA packaging protein [n=3]; terminase large subunit A [n=3]; Ter [n=2]; putative terminase, large subunit [n=2]; putative terminase large subunit …
mmseqs_cluster_947309	4.03963	VOG7453	hypothetical protein [n=5];
mmseqs_cluster_481393	4.03833	VOG6163	putative tape measure protein [n=4]; tape measure protein [n=3]; phage tape measure protein [n=1]; putative major tail protein [n=1];
mmseqs_cluster_802875	4.03368	VOG5532	hypothetical protein [n=3]; transposase-like protein [n=2]; No annotation provided [n=2]; transposase [n=2]; ISEhe3 orfA [n=1]; putative transposase A [n=1]; gene 56 protein [n=1];
mmseqs_cluster_141413	4.01791	VOG6163	putative tape measure protein [n=4]; tape measure protein [n=3]; phage tape measure protein [n=1]; putative major tail protein [n=1];
mmseqs_cluster_990066	4.01726	VOG4763	peptidase_S74 domain protein [n=9]; gp58-like protein [n=8]; hypothetical protein [n=4]; hyaluronidase [n=1]; host specificity protein [n=1]; tail protein [n=1]; PblB [n=1]; putative endopeptidase [n=1]; tail fiber PblB-like protein [n=1];
mmseqs_cluster_272225	4.01534	VOG4827	putative baseplate wedge protein [n=2]; Possible phage baseplate wedge protein [n=2]; hypothetical protein [n=1]; gp6 baseplate wedge subunit [n=1]; putative baseplate wedge protein (T4 gp06-like) [n=1]; putative baseplate wedge subunit [n=1];
mmseqs_cluster_224627	4.01494	VOG0221	integrase [n=57]; serine integrase [n=15]; serine recombinase [n=13]; hypothetical protein [n=11]; gp38 [n=10]; gp33 [n=9]; resolvase [n=9]; recombinase [n=8]; gp37 [n=7]; putative recombinase [n=7]; putative integrase [n=7]; DNA invertase [n=5]; integrase (S-int) [n=4]; site-specific recombinase [n=4]; gp34 [n=4]; integrase (S-Int) [n=4]; putative resolvase [n=3]; gp39 [n=3]; Resolvase domain pr…
mmseqs_cluster_668806	4.01071	VOG0582	tail protein [n=12]; tail protein D [n=6]; gene D protein [n=4]; late control D protein [n=4]; late control protein [n=2]; hypothetical protein [n=2]; putative transcriptional regulator [n=2]; late control D family protein [n=2]; phage tail protein D [n=2]; transcriptional regulator [n=1]; gp15 [n=1]; putative phage control protein D [n=1]; gp10 [n=1]; late control gene D protein [n=1]; phage tai…
mmseqs_cluster_95380	4.00808	VOG6758	hypothetical protein [n=7];
mmseqs_cluster_246808	4.00714	VOG4652	virion morphogenesis protein [n=6]; hypothetical protein [n=4]; head morphogenesis protein [n=2]; putative virion morphogenesis protein [n=2]; putative morphogenesis protein [n=1]; virion morphogenesis late F orf [n=1]; virion morphogenesis [n=1]; F protein [n=1]; putative head morphogenesis protein [n=1]; phage Mu protein F-like protein [n=1]; gp4 [n=1]; gp30 [n=1]; protein F-like protein [n=1];…
mmseqs_cluster_108556	4.00665	VOG4668	assembly protein [n=5]; I protein [n=3]; I [n=2]; protein I [n=2]; phage morphogenesis protein [n=1]; No annotation provided [n=1];
mmseqs_cluster_536630	4.00339	VOG5299	hypothetical protein [n=20]; No annotation provided [n=1];
mmseqs_cluster_24716	3.99977	VOG4772	N-acetylmuramoyl-L-alanine amidase [n=3]; mannosyl-glycoprotein endo-beta-N-acetylglucosamidase protein [n=2]; mannosyl-glycoprotein endo-beta-N-acetylglucosamidase [n=2]; P5 [n=1]; putative muramidase [n=1]; putative lysozyme [n=1]; glucosaminidase /N-acetylmuramoyl-L-alanine amidase [n=1]; mannosyl-glycoprotein endo-beta-N-acetlyglucosamidase [n=1]; glucosaminidase [n=1]; putative lytic enzyme …
mmseqs_cluster_137636	3.99617	VOG4640	tailspike protein [n=17]; tailspike [n=6]; Gp9 [n=2]; putative tailspike protein [n=2]; hypothetical protein [n=2]; tail spike protein [n=2]; putative tailspike [n=1]; receptor-binding protein [n=1]; phage tailspike protein [n=1]; gp9 [n=1]; tail protein [n=1]; tail fibers protein [n=1]; P22-like tail spike fragment [n=1]; gluconolaconase [n=1];
mmseqs_cluster_444926	3.99614	VOG9762	hypothetical protein [n=3];
mmseqs_cluster_376097	3.99016	VOG0275	integrase [n=365]; putative integrase [n=46]; hypothetical protein [n=28]; site-specific recombinase [n=18]; phage integrase [n=18]; No annotation provided [n=11]; putative phage integrase [n=10]; Int [n=9]; gp41 [n=9]; gp33 [n=8]; putative tyrosine recombinase [n=7]; gp40 [n=6]; gp36 [n=6]; gp32 [n=6]; ORF011 [n=6]; putative integrase protein [n=6]; integrase domain protein [n=6]; gp38 [n=5]; gp…
mmseqs_cluster_114833	3.98899	VOG5168	hypothetical protein [n=15]; gp236 [n=3]; gp241 [n=3]; gp230 [n=2]; gp233 [n=2]; gp244 [n=2]; gp243 [n=1]; gp240 [n=1]; gp242 [n=1]; putative integral membrane protein [n=1]; gp248 [n=1]; gp250 [n=1]; gp234 [n=1]; gp251 [n=1];
mmseqs_cluster_200614	3.97762	VOG3776	hypothetical protein [n=7]; p49 [n=1];
mmseqs_cluster_175037	3.9753	VOG0010	hypothetical protein [n=15]; No annotation provided [n=3]; 18.2K protein [n=1]; regulatory protein [n=1]; gp24, hypothetical protein [n=1]; putative regulator protein [n=1]; helix-turn-helix domain protein [n=1];
mmseqs_cluster_155143	3.97109	VOG0572	hypothetical protein [n=16]; virion morphogenesis protein [n=14]; phage virion morphogenesis protein [n=12]; tail completion protein [n=11]; tail synthesis protein S [n=7]; putative virion morphogenesis protein [n=5]; head-to-tail connector [n=4]; gpS [n=3]; morphogensis protein [n=3]; capsid and scaffold protein [n=2]; gp29 [n=2]; head-tail connector [n=1]; minor tail protein [n=1]; tail complet…
mmseqs_cluster_922898	3.96653	VOG0275	integrase [n=365]; putative integrase [n=46]; hypothetical protein [n=28]; site-specific recombinase [n=18]; phage integrase [n=18]; No annotation provided [n=11]; putative phage integrase [n=10]; Int [n=9]; gp41 [n=9]; gp33 [n=8]; putative tyrosine recombinase [n=7]; gp40 [n=6]; gp36 [n=6]; gp32 [n=6]; ORF011 [n=6]; putative integrase protein [n=6]; integrase domain protein [n=6]; gp38 [n=5]; gp…
mmseqs_cluster_646584	3.96391	VOG4564	hypothetical protein [n=79]; head morphogenesis protein [n=49]; putative head morphogenesis protein [n=33]; putative head protein [n=25]; minor head protein [n=22]; phage head morphogenesis protein [n=16]; putative minor head protein [n=13]; minor capsid protein [n=13]; No annotation provided [n=7]; phage minor capsid protein [n=7]; gp4 [n=6]; ORF011 [n=6]; capsid morphogenesis protein [n=6]; put…
mmseqs_cluster_815768	3.96211	VOG11071	putative tape measure protein [n=3];
mmseqs_cluster_458647	3.952	VOG4691	hypothetical protein [n=103]; baseplate assembly protein [n=26]; baseplate J-like protein [n=24]; putative baseplate component [n=21]; putative baseplate protein [n=15]; baseplate assembly protein J [n=15]; baseplate J family protein [n=14]; putative baseplate assembly protein [n=11]; No annotation provided [n=9]; baseplate protein [n=9]; putative baseplate J-like protein [n=8]; tail protein [n=7…
mmseqs_cluster_625613	3.94909	VOG6163	putative tape measure protein [n=4]; tape measure protein [n=3]; phage tape measure protein [n=1]; putative major tail protein [n=1];
mmseqs_cluster_540522	3.93547	VOG6163	putative tape measure protein [n=4]; tape measure protein [n=3]; phage tape measure protein [n=1]; putative major tail protein [n=1];
mmseqs_cluster_668985	3.93487	VOG7614	hypothetical protein [n=3]; No annotation provided [n=1];
mmseqs_cluster_457991	3.93243	VOG7740	hypothetical protein [n=3];
mmseqs_cluster_353025	3.93185	VOG0221	integrase [n=57]; serine integrase [n=15]; serine recombinase [n=13]; hypothetical protein [n=11]; gp38 [n=10]; gp33 [n=9]; resolvase [n=9]; recombinase [n=8]; gp37 [n=7]; putative recombinase [n=7]; putative integrase [n=7]; DNA invertase [n=5]; integrase (S-int) [n=4]; site-specific recombinase [n=4]; gp34 [n=4]; integrase (S-Int) [n=4]; putative resolvase [n=3]; gp39 [n=3]; Resolvase domain pr…
mmseqs_cluster_17973	3.92983	VOG4573	hypothetical protein [n=31]; Clp protease [n=28]; ClpP ATP-dependent protease subunit [n=14]; ATP-dependent Clp protease proteolytic subunit [n=12]; putative head maturation protease [n=11]; capsid maturation protease [n=11]; Clp protease-like protein [n=11]; putative Clp protease [n=10]; protease [n=9]; prohead protease [n=9]; putative ATP-dependent Clp protease [n=8]; ClpP protease [n=8]; head …
mmseqs_cluster_42158	3.92916	VOG4806	putative ribonuclease H [n=3]; hypothetical protein [n=2]; ORF155 [n=1]; RnhA [n=1]; putative RnhA [n=1]; ribonuclease H [n=1]; ribonuclease HI [n=1]; putative RNase H [n=1];
mmseqs_cluster_717133	3.92895	VOG6163	putative tape measure protein [n=4]; tape measure protein [n=3]; phage tape measure protein [n=1]; putative major tail protein [n=1];
mmseqs_cluster_156216	3.92564	VOG7629	putative phage structural protein [n=1]; hypothetical protein [n=1]; structural protein [n=1]; putative structural protein [n=1];
mmseqs_cluster_950264	3.92353	VOG4669	tailspike 63D sialidase [n=2]; tail fiber protein H [n=2]; endosialidase [n=1]; endosialidase tailspike protein [n=1]; K1 endosialidase [n=1]; Phi92_gp143 [n=1]; tail fiber protein [n=1]; tail spike protein endosialidase (endo-N-acetylneuraminidase) [n=1]; endo-N-acetylneuraminidase [n=1];
mmseqs_cluster_918002	3.91987	VOG4966	hypothetical protein [n=8];
mmseqs_cluster_426186	3.91867	VOG0452	baseplate wedge subunit [n=83]; base plate wedge component [n=46]; hypothetical protein [n=19]; baseplate wedge component [n=11]; gp53 baseplate wedge subunit [n=10]; Base plate wedge protein 53 [n=6]; phage baseplate wedge [n=5]; baseplate wedge protein [n=4]; baseplate structural protein [n=2]; putative base plate wedge component [n=2]; baseplate wedge subunit protein [n=2]; No annotation provi…
mmseqs_cluster_733561	3.91553	VOG0833	portal protein [n=34]; phage portal protein [n=4]; putative portal protein [n=3]; hypothetical protein [n=2]; capsid component [n=2]; lambda-like phage portal protein [n=2]; putative lambda family portal protein B [n=2]; portal protein B [n=1]; bacteriophage portal protein; Lambda gpB homolog [n=1]; gp04 protein [n=1]; ORF23 [n=1]; capsid portal protein [n=1]; gp4 [n=1]; portal protein gpB [n=1];…
mmseqs_cluster_103942	3.91082	VOG5290	hypothetical protein [n=19]; Phi92_gp082 [n=1]; hyphothetical protein [n=1]; hypothetical protein [Escherichia phage vB_EcoM_FFH2] [n=1];
mmseqs_cluster_243299	3.90177	VOG6350	terminase large subunit [n=2]; terminase large subunit [Enterobacteria phage vB_EcoM-FV3] [n=1]; terminase-like family protein [n=1]; putative recombinase endonuclease [n=1]; Terminase-like family protein [n=1]; hypothetical protein [n=1]; putative large terminase subunit [n=1];
mmseqs_cluster_1013891	3.8995	VOG7637	hypothetical protein [n=4]; helix-turn-helix DNA-binding domain-containing protein [n=1];
mmseqs_cluster_412569	3.8843	VOG4691	hypothetical protein [n=103]; baseplate assembly protein [n=26]; baseplate J-like protein [n=24]; putative baseplate component [n=21]; putative baseplate protein [n=15]; baseplate assembly protein J [n=15]; baseplate J family protein [n=14]; putative baseplate assembly protein [n=11]; No annotation provided [n=9]; baseplate protein [n=9]; putative baseplate J-like protein [n=8]; tail protein [n=7…
mmseqs_cluster_260628	3.88336	VOG10227	terminase large subunit [n=2]; C-terminus of phage terminase large subunit [n=1];
mmseqs_cluster_77126	3.88085	VOG5779	hypothetical protein [n=4]; terminase large subunit [n=3]; terminase DNA packaging enzyme large subunit [n=2]; phage terminase, large subunit [n=1]; No annotation provided [n=1];
mmseqs_cluster_40737	3.87792	VOG9667	XRE family transcriptional regulator [n=2]; putative phage DNA-binding protein [n=1];
mmseqs_cluster_870360	3.87781	VOG4909	tail protein [n=10]; tail fiber assembly protein [n=2]; putative tail fiber assembly protein [n=2];
mmseqs_cluster_52002	3.87687	VOG2464	hypothetical protein [n=9]; portal protein [n=6]; putative portal protein [n=2]; methyl-accepting chemotaxis protein [n=1]; gp5 [n=1];
mmseqs_cluster_15485	3.87676	VOG4544	terminase large subunit [n=695]; terminase [n=256]; putative terminase large subunit [n=176]; hypothetical protein [n=154]; gp2 [n=57]; large terminase protein [n=45]; phage terminase large subunit [n=37]; putative terminase [n=35]; terminase DNA packaging enzyme large subunit [n=34]; putative phage terminase large subunit [n=30]; large terminase subunit [n=29]; putative large terminase subunit […
mmseqs_cluster_107729	3.8739	VOG4652	virion morphogenesis protein [n=6]; hypothetical protein [n=4]; head morphogenesis protein [n=2]; putative virion morphogenesis protein [n=2]; putative morphogenesis protein [n=1]; virion morphogenesis late F orf [n=1]; virion morphogenesis [n=1]; F protein [n=1]; putative head morphogenesis protein [n=1]; phage Mu protein F-like protein [n=1]; gp4 [n=1]; gp30 [n=1]; protein F-like protein [n=1];…
mmseqs_cluster_654121	3.87152	VOG7550	hypothetical protein [n=5];
mmseqs_cluster_170021	3.87144	VOG8625	terminase small subunit [n=3]; putative terminase small subunit [n=1];
mmseqs_cluster_916871	3.86942	VOG1350	hypothetical protein [n=65]; No annotation provided [n=5]; tape-measure chaperone [n=4]; tape measure chaperone [n=3]; putative structural protein [n=3]; tail assembly chaperone [n=2]; hypothetical protein [Enterobacteria phage vB_EcoM-FV3] [n=1]; gp64 [n=1]; Phi92_gp132 [n=1]; structural protein [n=1]; hyphothetical protein [n=1]; gp029 [n=1]; protein of unknown function [n=1];
mmseqs_cluster_248045	3.86833	VOG2120	putative major tail protein [n=14]; hypothetical protein [n=12]; major tail protein [n=10]; tail protein [n=2]; Phage tail protein [n=2]; tail protein/depolymerase [n=1]; TsbA [n=1]; P12 [n=1]; conserved phage protein [n=1]; p14 [n=1]; phage tail protein [n=1]; gp44 [n=1]; tail fiber protein [n=1]; gp14 [n=1]; putative phage major tail protein [n=1];
mmseqs_cluster_679855	3.86826	VOG0001	V protein [n=4]; single-stranded DNA binding protein [n=2]; V [n=2]; hypothetical protein [n=2]; protein V [n=2]; No annotation provided [n=1]; helix destabilising protein [n=1]; hypotheical protein [n=1]; G V protein [n=1];
mmseqs_cluster_871274	3.86131	VOG4570	hypothetical protein [n=215]; putative DNA repair nuclease [n=12]; DNA polymerase I [n=10]; gp35 [n=7]; putative DNA repair exonuclease [n=6]; DNA polymerase [n=5]; putative DNA polymerase [n=5]; DNA polymerase II small subunit [n=5]; metallophosphatase [n=5]; metal-dependent hydrolase [n=4]; putative metallo-dependent phosphatase 2 [n=4]; DNA repair exonuclease [n=4]; phosphoesterase [n=4]; gp36…
mmseqs_cluster_94231	3.86013	VOG4645	LysB [n=4]; lysis regulatory protein LysB [n=2]; spanin Rz [n=2]; conserved hypothetical predicted membrane protein [n=2]; hypothetical protein [n=1]; gp26 [n=1]; P2 LysB-like protein [n=1]; lysin [n=1]; protein LysB [n=1]; lysozyme subunit B [n=1]; control of lysis protein [n=1]; predicted lysis [n=1]; gp44, putative bacteriophage protein [n=1]; gp11 [n=1]; Orf27 [n=1]; putative phage protein [n…
mmseqs_cluster_963097	3.85832	VOG0765	holin [n=9]; hypothetical protein [n=7]; lysis protein [n=7]; putative holin [n=7]; lysis protein S [n=6]; possible holin [n=3]; No annotation provided [n=2]; holin lysis protein S [n=2]; class II holin [n=2]; lysis protein, holin [n=2]; putative S protein [n=1]; phage Lysis protein S. [n=1]; gp13 [n=1]; porin [n=1]; S [n=1]; Gp13 [n=1]; gp24 [n=1]; gp59 [n=1]; putative transmembrane protein [n=1…
mmseqs_cluster_281596	3.84836	VOG0275	integrase [n=365]; putative integrase [n=46]; hypothetical protein [n=28]; site-specific recombinase [n=18]; phage integrase [n=18]; No annotation provided [n=11]; putative phage integrase [n=10]; Int [n=9]; gp41 [n=9]; gp33 [n=8]; putative tyrosine recombinase [n=7]; gp40 [n=6]; gp36 [n=6]; gp32 [n=6]; ORF011 [n=6]; putative integrase protein [n=6]; integrase domain protein [n=6]; gp38 [n=5]; gp…
mmseqs_cluster_1012810	3.84129	VOG1518	hypothetical protein [n=25]; portal protein [n=23]; putative structural protein [n=15]; putative portal protein [n=13]; structural protein [n=10]; phage structural protein [n=3]; No annotation provided [n=3]; structural phage protein [n=2]; 62 kDa structural protein [n=2]; putative minor tail protein [n=1]; hypothetical protein ORF013 [n=1]; BcepGomrgp05 [n=1]; putative phage structural protein […
mmseqs_cluster_810451	3.83632	VOG4573	hypothetical protein [n=31]; Clp protease [n=28]; ClpP ATP-dependent protease subunit [n=14]; ATP-dependent Clp protease proteolytic subunit [n=12]; putative head maturation protease [n=11]; capsid maturation protease [n=11]; Clp protease-like protein [n=11]; putative Clp protease [n=10]; protease [n=9]; prohead protease [n=9]; putative ATP-dependent Clp protease [n=8]; ClpP protease [n=8]; head …
mmseqs_cluster_213734	3.83117	VOG6042	putative tail fiber protein [n=6]; putative tail-fiber protein [n=1]; tail fiber protein-like protein [n=1]; AB1gp77 [n=1];
mmseqs_cluster_644684	3.82765	VOG10059	antirepressor [n=2]; putative phage antirepressor [n=1];
mmseqs_cluster_547105	3.82199	VOG0574	tail formation protein I [n=8]; tail protein [n=5]; tail protein I [n=5]; tail fibers protein [n=5]; phage tail protein I [n=4]; hypothetical protein [n=3]; gpI [n=3]; gp24 [n=2]; putative phage tail protein [n=1]; gp15 protein [n=1]; ORF33 [n=1]; phage tail protein gpI [n=1]; gp25, tail fiber [n=1]; phage tail protein [n=1]; P2 gpI-like baseplate assembly protein [n=1]; bacteriophage protein [n=…
mmseqs_cluster_56651	3.82072	VOG7054	adhesin [n=2]; agglutinating adhesin [n=2]; hypothetical protein [n=1]; STEC autoagglutinating adhesin [n=1];
mmseqs_cluster_622508	3.81722	VOG6430	hypothetical protein [n=3]; helix turn helix protein [n=1]; No annotation provided [n=1]; helix-turn-helix DNA-binding domain-containing protein [n=1]; ankyrin repeat protein [n=1];
mmseqs_cluster_1031150	3.81377	VOG0944	transposase [n=9]; mobile element protein [n=5]; transposase-like protein [n=5]; putative transposase OrfB [n=4]; No annotation provided [n=2]; hypothetical protein [n=2]; integrase core domain protein [n=1]; ISEhe3 orfB [n=1]; transposase for IS629 [n=1]; ISSod13 family transposase [n=1]; putative transposase [n=1];
mmseqs_cluster_260159	3.80683	VOG4548	helicase [n=252]; putative helicase [n=120]; DNA helicase [n=86]; hypothetical protein [n=76]; RNA-DNA + DNA-DNA helicase [n=53]; putative ATP-dependent helicase [n=26]; gp52 [n=24]; UvsW helicase [n=19]; putative DNA helicase [n=19]; RNA-DNA and DNA-DNA helicase ATPase [n=15]; gp53 [n=14]; superfamily II DNA/RNA helicase [n=13]; No annotation provided [n=11]; ATP-dependent helicase [n=10]; UvsW …
mmseqs_cluster_614565	3.79948	VOG7103	No annotation provided [n=1]; Cra [n=1]; putative Cre-associated protein [n=1]; Cre-associated protein [n=1]; Upf0.2 [n=1]; hypothetical protein [n=1];
mmseqs_cluster_994560	3.79804	VOG0275	integrase [n=365]; putative integrase [n=46]; hypothetical protein [n=28]; site-specific recombinase [n=18]; phage integrase [n=18]; No annotation provided [n=11]; putative phage integrase [n=10]; Int [n=9]; gp41 [n=9]; gp33 [n=8]; putative tyrosine recombinase [n=7]; gp40 [n=6]; gp36 [n=6]; gp32 [n=6]; ORF011 [n=6]; putative integrase protein [n=6]; integrase domain protein [n=6]; gp38 [n=5]; gp…
mmseqs_cluster_1004227	3.79638	VOG6163	putative tape measure protein [n=4]; tape measure protein [n=3]; phage tape measure protein [n=1]; putative major tail protein [n=1];
mmseqs_cluster_891271	3.79395	VOG0013	DNA replication initiation protein [n=8]; hypothetical protein [n=5]; RstA [n=4]; phage replication protein [n=3]; putative replication protein [n=1]; RstA protein [n=1]; Vpf402 [n=1]; No annotation provided [n=1]; putative phage DNA replicase [n=1];
mmseqs_cluster_361784	3.79077	VOG3992	hypothetical protein [n=9]; PF11363 family protein [n=2]; gp36 [n=1]; phage capsid protein [n=1]; gp05 [n=1];
mmseqs_cluster_416925	3.78279	VOG3899	hypothetical protein [n=8]; gp45 [n=1]; AB1gp01 [n=1]; BcepNY3gp46 [n=1];
mmseqs_cluster_719732	3.77416	VOG10933	No annotation provided [n=2]; repressor protein [n=1];
mmseqs_cluster_918310	3.76702	VOG8593	hypothetical protein [n=3]; GtrC; putative membrane protein [n=1];
mmseqs_cluster_143186	3.76613	VOG4697	tail completion and sheath stabilizer protein [n=67]; head-proximal tip of tail protein [n=31]; head-proximal tip of tail tube tail completion + sheath stabilizer protein [n=16]; tail completion protein [n=15]; hypothetical protein [n=15]; gp3 tail completion and sheath stabilizer protein [n=13]; tail completion and sheath stabilizer [n=11]; T4-like virus tail tube protein gp19 [n=6]; head-proxim…
mmseqs_cluster_951456	3.76012	VOG1356	hypothetical protein [n=96]; portal protein [n=43]; putative portal protein [n=9]; No annotation provided [n=5]; structural protein [n=3]; DUF935-like protein [n=3]; PF06074 family protein [n=2]; gp3 [n=2]; virion protein [n=1]; portal [n=1]; hyphothetical protein [n=1]; putative structural protein [n=1]; gp29 [n=1]; hypothetical protein RDJLphi1_gp67 [n=1]; gp017 [n=1]; gp6 [n=1]; hypothetical p…
mmseqs_cluster_232172	3.75921	VOG0650	hypothetical protein [n=20]; putative DNA-binding phage protein [n=5]; No annotation provided [n=2]; Orf18 [n=1]; phage protein [n=1]; gp44 [n=1]; Orf7 [n=1];
mmseqs_cluster_62161	3.75216	VOG10044	gp14-like protein [n=2]; hypothetical protein [n=1];
mmseqs_cluster_895146	3.74928	VOG8241	hypothetical protein [n=3]; DNA-binding protein [n=2];
mmseqs_cluster_8403	3.7475	VOG8777	hypothetical protein [n=3]; membrane protein [n=1];
mmseqs_cluster_141891	3.74682	VOG9315	terminase large subunit [n=4];
mmseqs_cluster_180969	3.74654	VOG10879	hypothetical protein [n=2]; P7 procapsid protein [n=1];
mmseqs_cluster_475004	3.73847	VOG6163	putative tape measure protein [n=4]; tape measure protein [n=3]; phage tape measure protein [n=1]; putative major tail protein [n=1];
mmseqs_cluster_33125	3.73646	VOG3537	hypothetical protein [n=12]; putative SAM-dependent methyltransferase [n=1];
mmseqs_cluster_465211	3.7339	VOG4732	hypothetical protein [n=31]; gp38 [n=4]; No annotation provided [n=3]; ASC-1-like protein [n=3]; RNA-binding protein [n=2]; DUF3850 domain-containing protein [n=2]; putative RNA-binding protein [n=1]; ASC-1-like domain protein [n=1]; unknown product [n=1]; gp91 [n=1]; translation regulation protein [n=1]; activating signal cointegrator-like protein [n=1]; ASCH domain protein [n=1]; gp69 [n=1];
mmseqs_cluster_411969	3.72874	VOG4870	hypothetical protein [n=25]; conserved hypothetical protein [n=1];
mmseqs_cluster_139788	3.7279	VOG6503	hypothetical protein [n=4]; gp026 [n=1]; gp027 [n=1]; structural protein [n=1];
mmseqs_cluster_678483	3.72679	VOG1900	hypothetical protein [n=9]; structural protein [n=3];
mmseqs_cluster_637872	3.72623	VOG4652	virion morphogenesis protein [n=6]; hypothetical protein [n=4]; head morphogenesis protein [n=2]; putative virion morphogenesis protein [n=2]; putative morphogenesis protein [n=1]; virion morphogenesis late F orf [n=1]; virion morphogenesis [n=1]; F protein [n=1]; putative head morphogenesis protein [n=1]; phage Mu protein F-like protein [n=1]; gp4 [n=1]; gp30 [n=1]; protein F-like protein [n=1];…
mmseqs_cluster_425271	3.72323	VOG3721	virion structural protein [n=1]; putative tail fiber protein [n=1]; putative murein lytic transglycosylase [n=1]; glycoside hydrolase family protein [n=1]; ORF181 [n=1]; putative phage-related lysozyme domain [n=1]; putative tail fibre protein [n=1]; tail fibre protein [n=1]; putative soluble lytic murein transglycosylase [n=1]; putative phage tail fiber protein [n=1]; putative structural lysozym…
mmseqs_cluster_631821	3.72136	VOG0574	tail formation protein I [n=8]; tail protein [n=5]; tail protein I [n=5]; tail fibers protein [n=5]; phage tail protein I [n=4]; hypothetical protein [n=3]; gpI [n=3]; gp24 [n=2]; putative phage tail protein [n=1]; gp15 protein [n=1]; ORF33 [n=1]; phage tail protein gpI [n=1]; gp25, tail fiber [n=1]; phage tail protein [n=1]; P2 gpI-like baseplate assembly protein [n=1]; bacteriophage protein [n=…
mmseqs_cluster_358822	3.72062	VOG6163	putative tape measure protein [n=4]; tape measure protein [n=3]; phage tape measure protein [n=1]; putative major tail protein [n=1];
mmseqs_cluster_882910	3.71967	VOG2341	hypothetical protein [n=9]; No annotation provided [n=2]; RelF inactive antibacterial toxin protein [n=1]; protein MokW [n=1]; prophage host toxic membrane protein [n=1]; small toxic polypeptide [n=1]; mokW [n=1]; host killer protein [n=1];
mmseqs_cluster_786771	3.70669	VOG0292	NinB protein [n=18]; protein NinB [n=17]; hypothetical protein [n=15]; NinB [n=12]; putative recombination protein NinB [n=2]; recombination protein NinB [n=2]; NinB DNA recombination [n=2]; putative NinB [n=2]; PRK09741 superfamily protein [n=1]; putative NinB protein [n=1]; NinB DNA recombinase [n=1]; putative recombination protein [n=1]; Gp61 [n=1]; NinB recombinase [n=1]; Putative ninB protei…
mmseqs_cluster_406605	3.70225	VOG0051	terminase large subunit [n=78]; terminase [n=13]; hypothetical protein [n=13]; putative terminase large subunit [n=9]; large terminase subunit [n=6]; putative large terminase [n=5]; No annotation provided [n=3]; putative large terminase subunit [n=3]; DNA packaging protein [n=3]; terminase large subunit A [n=3]; Ter [n=2]; putative terminase, large subunit [n=2]; putative terminase large subunit …
mmseqs_cluster_812548	3.698	VOG6163	putative tape measure protein [n=4]; tape measure protein [n=3]; phage tape measure protein [n=1]; putative major tail protein [n=1];
mmseqs_cluster_493219	3.69791	VOG5779	hypothetical protein [n=4]; terminase large subunit [n=3]; terminase DNA packaging enzyme large subunit [n=2]; phage terminase, large subunit [n=1]; No annotation provided [n=1];
mmseqs_cluster_109246	3.69737	VOG5007	hypothetical protein [n=4]; No annotation provided [n=2];
mmseqs_cluster_129500	3.695	VOG0704	hypothetical protein [n=122]; head-tail joining protein [n=10]; DUF3168 domain protein [n=4]; conserved phage protein [n=3]; conserved structural protein [n=2]; conserved hypothetical protein [n=2]; ORF029 [n=2]; putative structure protein [n=2]; gp10 [n=2]; prohead protease [n=2]; No annotation provided [n=1]; aminopeptidase [n=1]; putative structural component [n=1]; Gp11 [n=1]; gp45 [n=1]; 77O…
mmseqs_cluster_916940	3.6923	VOG0152	hypothetical protein [n=58]; DUF1642 domain protein [n=9]; No annotation provided [n=5]; unknown [n=5]; conserved hypothetical protein [n=4]; DUF1642 domain containing protein [n=4]; DUF1642 domain-containing protein [n=4]; gp45 [n=2]; Orf27 [n=2]; asch domain protein [n=1]; gp31 [n=1]; Gp35 protein [n=1]; ORF15 [n=1]; gp124 [n=1]; phage protein [n=1]; ORF19 [n=1]; gp51 [n=1]; Orf23 [n=1]; gp49 […
mmseqs_cluster_75200	3.67496	VOG6163	putative tape measure protein [n=4]; tape measure protein [n=3]; phage tape measure protein [n=1]; putative major tail protein [n=1];
mmseqs_cluster_601602	3.67434	VOG0067	tail sheath protein [n=38]; hypothetical protein [n=17]; putative tail sheath protein [n=15]; major tail sheath protein [n=5]; putative major tail sheath protein [n=4]; tail sheath [n=4]; major tail sheath [n=4]; Tsp [n=3]; gp126 [n=3]; gp122 [n=3]; gp127 [n=2]; gp123 [n=2]; gp120 [n=2]; tail sheath protein precursor [n=2]; gp125 [n=2]; putative structural phage tail sheath protein [n=2]; putativ…
mmseqs_cluster_133450	3.66733	VOG4686	morphogenesis protein [n=4]; putative tail lysin [n=1]; morphogenesis protein A [n=1];
mmseqs_cluster_263611	3.6666	VOG5779	hypothetical protein [n=4]; terminase large subunit [n=3]; terminase DNA packaging enzyme large subunit [n=2]; phage terminase, large subunit [n=1]; No annotation provided [n=1];
mmseqs_cluster_227500	3.6662	VOG4598	tail fiber protein [n=19]; tail protein [n=18]; hypothetical protein [n=12]; central tail fiber [n=11]; putative tail fiber protein [n=9]; host specificity protein [n=5]; host specificity protein J [n=5]; tail fiber [n=4]; central tail fiber J [n=3]; putative tail component [n=2]; putative tail fiber [n=2]; gp21 [n=2]; tail:host specificity protein [n=2]; phage host specificity protein [n=2]; put…
mmseqs_cluster_444151	3.6655	VOG6656	hypothetical protein [n=3]; No annotation provided [n=3]; hypothetical membrane protein [n=1];
mmseqs_cluster_412560	3.66343	VOG2213	hypothetical protein [n=6]; orf21 [n=1]; putative tail protein [n=1]; No annotation provided [n=1];
mmseqs_cluster_629154	3.66173	VOG2018	hypothetical protein [n=42]; gp16 [n=7]; gp9 [n=4]; gp10 [n=3]; gp15 [n=3]; gp24 [n=3]; head-to-tail connector [n=2]; head-tail connector [n=2]; gp17 [n=2]; gp43 [n=1]; gp14 [n=1]; head-to-tail connector protein [n=1]; gp22 [n=1]; gp23 [n=1]; gp26 [n=1]; gp45 [n=1]; minor capsid subunit [n=1];
mmseqs_cluster_592780	3.65626	VOG7894	hypothetical protein [n=2]; probable sigma factor [n=1]; putative sigma factor [n=1]; conserved protein of unknown function [n=1];
mmseqs_cluster_934754	3.65487	VOG0420	anaerobic NTP reductase large subunit [n=23]; anaerobic ribonucleoside-triphosphate reductase [n=22]; anaerobic ribonucleotide reductase subunit [n=12]; putative anaerobic NTP reductase large subunit [n=11]; anaerobic ribonucleoside triphosphate reductase [n=10]; Anaerobic ribonucleoside-triphosphate reductase [n=9]; ribonucleotide reductase of class III (anaerobic) large subunit [n=8]; anaerobic…
mmseqs_cluster_163444	3.65041	VOG10227	terminase large subunit [n=2]; C-terminus of phage terminase large subunit [n=1];
mmseqs_cluster_242526	3.64679	VOG3572	hypothetical protein [n=3]; gp28 [n=2]; gp51 [n=1]; gp10 [n=1];
mmseqs_cluster_415883	3.63746	VOG0227	tail fiber assembly protein [n=32]; hypothetical protein [n=22]; putative tail fiber assembly protein [n=15]; tail fibers protein [n=5]; gpG [n=3]; Caudovirales tail fiber assembly protein [n=3]; gp38 distal long tail fiber assembly catalyst [n=2]; putative phage tail fiber assembly protein [n=2]; tail fiber assembly [n=2]; distal long tail fiber assembly catalyst [n=2]; conserved hypothetical ta…
mmseqs_cluster_943691	3.63634	VOG5398	hypothetical protein [n=13]; putative endolysin [n=2]; No annotation provided [n=2];
mmseqs_cluster_910056	3.6341	VOG0275	integrase [n=365]; putative integrase [n=46]; hypothetical protein [n=28]; site-specific recombinase [n=18]; phage integrase [n=18]; No annotation provided [n=11]; putative phage integrase [n=10]; Int [n=9]; gp41 [n=9]; gp33 [n=8]; putative tyrosine recombinase [n=7]; gp40 [n=6]; gp36 [n=6]; gp32 [n=6]; ORF011 [n=6]; putative integrase protein [n=6]; integrase domain protein [n=6]; gp38 [n=5]; gp…
mmseqs_cluster_733102	3.63359	VOG0749	unknown [n=4]; hypothetical protein [n=3]; VHS1053 protein [n=1]; capsid protein [n=1]; capsid protein gpE [n=1]; major capsid protein [n=1]; putative capsid protein [n=1]; structural protein [n=1];
mmseqs_cluster_102280	3.63091	VOG4910	putative peptidase M23 [n=3]; peptidoglycan hydrolase [n=2]; metalloendopeptidase protein [n=1]; zinc peptidase [n=1]; peptidase [n=1]; peptidase M23 [n=1]; putative peptidase [n=1]; metalloendopeptidase-like membrane protein [n=1]; M23 peptidase [n=1]; pytative peptidase [n=1]; hypothetical protein [n=1];
mmseqs_cluster_961926	3.63005	VOG8340	hypothetical protein [n=3];
mmseqs_cluster_140899	3.62964	VOG10957	putative tail protein [n=1]; putative tail fibre protein [n=1]; tail fiber [n=1];
mmseqs_cluster_472168	3.62913	VOG9667	XRE family transcriptional regulator [n=2]; putative phage DNA-binding protein [n=1];
mmseqs_cluster_107670	3.62682	VOG5361	hypothetical protein [n=15]; gp49 [n=2]; putative tail fiber protein [n=1];
mmseqs_cluster_35697	3.62466	VOG3327	hypothetical protein [n=10]; No annotation provided [n=2];
mmseqs_cluster_273640	3.62378	VOG6163	putative tape measure protein [n=4]; tape measure protein [n=3]; phage tape measure protein [n=1]; putative major tail protein [n=1];
mmseqs_cluster_191251	3.62361	VOG4644	baseplate J [n=7]; gp139 [n=3]; hypothetical protein [n=3]; gp136 [n=3]; gp135 [n=2]; gp138 [n=2]; gp140 [n=2]; gp133 [n=2]; gp141 [n=1]; putative baseplate J family protein [n=1]; gp143 [n=1]; gp145 [n=1]; gp144 [n=1]; baseplate J protein [n=1]; gp137 [n=1]; gp142 [n=1]; gp128 [n=1];
mmseqs_cluster_580895	3.62222	VOG4757	hypothetical protein [n=13]; putative assembly protein [n=9]; zonula occludens toxin [n=4]; zot-like protein [n=1]; ORF7 [n=1]; Zot protein [n=1]; Zot-like protein [n=1]; VSK tox2 [n=1]; putative zonula occludens toxin [n=1]; putative phage assembly protein [n=1]; Vpf380 [n=1]; Zot [n=1];
mmseqs_cluster_557890	3.61967	VOG4652	virion morphogenesis protein [n=6]; hypothetical protein [n=4]; head morphogenesis protein [n=2]; putative virion morphogenesis protein [n=2]; putative morphogenesis protein [n=1]; virion morphogenesis late F orf [n=1]; virion morphogenesis [n=1]; F protein [n=1]; putative head morphogenesis protein [n=1]; phage Mu protein F-like protein [n=1]; gp4 [n=1]; gp30 [n=1]; protein F-like protein [n=1];…
mmseqs_cluster_554084	3.61885	VOG10784	hypothetical protein [n=3];
mmseqs_cluster_377706	3.61558	VOG9667	XRE family transcriptional regulator [n=2]; putative phage DNA-binding protein [n=1];
mmseqs_cluster_22686	3.61526	VOG4652	virion morphogenesis protein [n=6]; hypothetical protein [n=4]; head morphogenesis protein [n=2]; putative virion morphogenesis protein [n=2]; putative morphogenesis protein [n=1]; virion morphogenesis late F orf [n=1]; virion morphogenesis [n=1]; F protein [n=1]; putative head morphogenesis protein [n=1]; phage Mu protein F-like protein [n=1]; gp4 [n=1]; gp30 [n=1]; protein F-like protein [n=1];…
mmseqs_cluster_569988	3.61428	VOG7407	intein-containing putative terminase large subunit precursor [n=5]; terminase large subunit precursor [n=1];
mmseqs_cluster_303211	3.61416	VOG6631	hypothetical protein [n=5]; anti-repressor protein [n=2];
mmseqs_cluster_937020	3.61145	VOG6163	putative tape measure protein [n=4]; tape measure protein [n=3]; phage tape measure protein [n=1]; putative major tail protein [n=1];
mmseqs_cluster_146606	3.61084	VOG4626	hypothetical protein [n=15]; ORF002 [n=13]; minor structural protein [n=8]; putative minor structural protein [n=6]; major teichoic acid biosynthesis protein C [n=2]; putative major teichoic acid biosynthesis protein [n=2]; ORF004 [n=2]; phi ETA orf 56-like protein [n=1]; ORF003 [n=1]; major teichoic acid biosynthesis [n=1]; minor structure protein [n=1]; gp17 [n=1]; similar to phage LL-H gp89 [n…
mmseqs_cluster_375299	3.60934	VOG4668	assembly protein [n=5]; I protein [n=3]; I [n=2]; protein I [n=2]; phage morphogenesis protein [n=1]; No annotation provided [n=1];
mmseqs_cluster_315231	3.60501	VOG4589	hypothetical protein [n=48]; coat protein [n=25]; head-tail adaptor [n=17]; head-tail adaptor protein [n=17]; putative head-tail adaptor [n=17]; head-tail connector II [n=10]; putative head-tail adaptor protein [n=5]; putative phage head-tail adaptor [n=5]; head-tail joining protein [n=3]; putative phage head-tail joining protein [n=3]; No annotation provided [n=3]; gp8 [n=3]; head tail joining p…
mmseqs_cluster_618594	3.60468	VOG0198	hypothetical protein [n=64]; transcriptional regulator [n=9]; transcriptional activator RinA [n=8]; ArpU-like transcriptional regulator [n=7]; DUF1492 domain protein [n=7]; ArpU family transcriptional regulator [n=5]; ORF030 [n=4]; RinA family transcriptional regulator [n=4]; unknown [n=4]; transcriptional activator [n=3]; RinA [n=3]; transcriptional regulator ArpU family [n=3]; putative transcri…
mmseqs_cluster_215808	3.60451	VOG5793	tapemeasure [n=5]; gp17 [n=3]; gp20 [n=1]; tail length tape-measure protein [n=1]; tapemeasure protein [n=1];
mmseqs_cluster_4911	3.60408	VOG6382	hypothetical protein [n=7]; baseplate protein [n=1];
mmseqs_cluster_146839	3.60393	VOG0086	hypothetical protein [n=58]; holliday junction resolvase [n=12]; resolvase [n=10]; putative resolvase [n=10]; D14 protein [n=8]; No annotation provided [n=3]; Holliday junction resolvase [n=2]; endonuclease [n=2]; restriction endonuclease [n=1]; gp54 [n=1]; endonuclease - holliday junction resolvase-like protein [n=1]; D14 protein/putative resolvase [n=1]; ORF063 [n=1]; holiday junction resolvase…
mmseqs_cluster_928291	3.59929	VOG0275	integrase [n=365]; putative integrase [n=46]; hypothetical protein [n=28]; site-specific recombinase [n=18]; phage integrase [n=18]; No annotation provided [n=11]; putative phage integrase [n=10]; Int [n=9]; gp41 [n=9]; gp33 [n=8]; putative tyrosine recombinase [n=7]; gp40 [n=6]; gp36 [n=6]; gp32 [n=6]; ORF011 [n=6]; putative integrase protein [n=6]; integrase domain protein [n=6]; gp38 [n=5]; gp…
mmseqs_cluster_65450	3.59645	VOG4652	virion morphogenesis protein [n=6]; hypothetical protein [n=4]; head morphogenesis protein [n=2]; putative virion morphogenesis protein [n=2]; putative morphogenesis protein [n=1]; virion morphogenesis late F orf [n=1]; virion morphogenesis [n=1]; F protein [n=1]; putative head morphogenesis protein [n=1]; phage Mu protein F-like protein [n=1]; gp4 [n=1]; gp30 [n=1]; protein F-like protein [n=1];…
mmseqs_cluster_89726	3.59463	VOG5268	tail fiber protein [n=7]; putative tail fiber protein [n=4]; putative baseplate component [n=1]; putative tail fiber protein H [n=1]; fibronectin [n=1]; No annotation provided [n=1]; Outer membrane protein alpha precursor [n=1]; outer membrane protein alpha precursor [n=1]; phage tail component protein [n=1]; host specificity protein J [n=1]; tail protein [n=1]; putative tail protein [n=1]; putat…
mmseqs_cluster_713572	3.59125	VOG7407	intein-containing putative terminase large subunit precursor [n=5]; terminase large subunit precursor [n=1];
mmseqs_cluster_761196	3.58931	VOG4616	hypothetical protein [n=19]; endolysin [n=13]; muramidase [n=7]; No annotation provided [n=5]; putative peptidoglycan binding domain protein [n=3]; gp27 [n=3]; phage-encoded peptidoglycan binding protein [n=3]; peptidoglycan binding protein [n=3]; putative peptidoglycan binding protein [n=3]; gp33 [n=2]; Putative peptidoglycan binding protein [n=2]; putative endolysin [n=2]; putative peptidoglyca…
mmseqs_cluster_872812	3.58701	VOG4572	major capsid protein [n=107]; capsid protein [n=35]; hypothetical protein [n=28]; putative major capsid protein [n=21]; gp6 [n=19]; putative capsid protein [n=18]; capsid and scaffold protein [n=11]; coat protein [n=10]; minor capsid protein [n=7]; major capsid-like protein [n=7]; gp8 [n=4]; P22 coat protein [n=4]; predicted major capsid protein [n=3]; main capsid protein [n=3]; major capsid prot…
mmseqs_cluster_757043	3.5851	VOG2792	tail/DNA circulation protein [n=4]; DNA circulation protein [n=2]; hypothetical protein [n=2]; DNA circularization protein [n=1]; putative DNA circularization protein [n=1]; putative DNA circulation protein [n=1];
mmseqs_cluster_198320	3.58426	VOG9244	putative tail protein [n=2]; tail protein [n=1]; hypothetical protein [n=1];
mmseqs_cluster_805756	3.5841	VOG4652	virion morphogenesis protein [n=6]; hypothetical protein [n=4]; head morphogenesis protein [n=2]; putative virion morphogenesis protein [n=2]; putative morphogenesis protein [n=1]; virion morphogenesis late F orf [n=1]; virion morphogenesis [n=1]; F protein [n=1]; putative head morphogenesis protein [n=1]; phage Mu protein F-like protein [n=1]; gp4 [n=1]; gp30 [n=1]; protein F-like protein [n=1];…
mmseqs_cluster_887286	3.58233	VOG5035	CHAP domain protein [n=1]; CHAP domain-containing phage lysin [n=1]; endolysin [n=1]; PlyCA [n=1]; putative peptide A of multimeric lysin [n=1];
mmseqs_cluster_358535	3.5798	VOG4652	virion morphogenesis protein [n=6]; hypothetical protein [n=4]; head morphogenesis protein [n=2]; putative virion morphogenesis protein [n=2]; putative morphogenesis protein [n=1]; virion morphogenesis late F orf [n=1]; virion morphogenesis [n=1]; F protein [n=1]; putative head morphogenesis protein [n=1]; phage Mu protein F-like protein [n=1]; gp4 [n=1]; gp30 [n=1]; protein F-like protein [n=1];…
mmseqs_cluster_558227	3.57931	VOG6007	hypothetical protein [n=7]; DUF2312-domain containing protein [n=1];
mmseqs_cluster_213219	3.57225	VOG4599	minor structural protein [n=15]; phage minor structural protein [n=13]; structural protein [n=10]; hypothetical protein [n=8]; host specificity protein [n=5]; putative receptor binding protein [n=3]; minor tail protein [n=3]; putative tail-host specificity protein [n=3]; putative minor tail protein [n=3]; tail fiber [n=3]; tail-host specificity protein [n=3]; host interaction protein [n=2]; gp17 …
mmseqs_cluster_115811	3.56951	VOG3264	hypothetical protein [n=4]; virion structural protein [n=3]; putative virion structural protein 8 [n=2]; putative portal protein [n=1]; ORF129 [n=1]; putative virion stractural protein [n=1];
mmseqs_cluster_292304	3.56919	VOG0227	tail fiber assembly protein [n=32]; hypothetical protein [n=22]; putative tail fiber assembly protein [n=15]; tail fibers protein [n=5]; gpG [n=3]; Caudovirales tail fiber assembly protein [n=3]; gp38 distal long tail fiber assembly catalyst [n=2]; putative phage tail fiber assembly protein [n=2]; tail fiber assembly [n=2]; distal long tail fiber assembly catalyst [n=2]; conserved hypothetical ta…
mmseqs_cluster_118634	3.56702	VOG9895	hypothetical protein [n=2];
mmseqs_cluster_98016	3.56446	VOG2213	hypothetical protein [n=6]; orf21 [n=1]; putative tail protein [n=1]; No annotation provided [n=1];
mmseqs_cluster_255296	3.56409	VOG4669	tailspike 63D sialidase [n=2]; tail fiber protein H [n=2]; endosialidase [n=1]; endosialidase tailspike protein [n=1]; K1 endosialidase [n=1]; Phi92_gp143 [n=1]; tail fiber protein [n=1]; tail spike protein endosialidase (endo-N-acetylneuraminidase) [n=1]; endo-N-acetylneuraminidase [n=1];
mmseqs_cluster_50552	3.56346	VOG10957	putative tail protein [n=1]; putative tail fibre protein [n=1]; tail fiber [n=1];
mmseqs_cluster_553091	3.55215	VOG10933	No annotation provided [n=2]; repressor protein [n=1];
mmseqs_cluster_929960	3.55077	VOG4707	putative endolysin [n=64]; putative amidase [n=14]; endolysin [n=4]; hypothetical protein [n=3]; Gp20 [n=2]; putative endolysiin [n=1]; gp20 [n=1]; gp24, lysin [n=1]; negative regulator of beta-lactamase expression [n=1]; lysin [n=1]; putative lysin [n=1];
mmseqs_cluster_872044	3.54538	VOG6163	putative tape measure protein [n=4]; tape measure protein [n=3]; phage tape measure protein [n=1]; putative major tail protein [n=1];
mmseqs_cluster_96866	3.54387	VOG4811	tapemeasure [n=2]; gp33 [n=1]; gp27 [n=1]; gp31 [n=1]; tape meaure protein [n=1]; tapemeasure protein [n=1]; gp34 [n=1]; gp30 [n=1]; tape measure protein [n=1];
mmseqs_cluster_812514	3.54262	VOG6163	putative tape measure protein [n=4]; tape measure protein [n=3]; phage tape measure protein [n=1]; putative major tail protein [n=1];
mmseqs_cluster_334207	3.53814	VOG0275	integrase [n=365]; putative integrase [n=46]; hypothetical protein [n=28]; site-specific recombinase [n=18]; phage integrase [n=18]; No annotation provided [n=11]; putative phage integrase [n=10]; Int [n=9]; gp41 [n=9]; gp33 [n=8]; putative tyrosine recombinase [n=7]; gp40 [n=6]; gp36 [n=6]; gp32 [n=6]; ORF011 [n=6]; putative integrase protein [n=6]; integrase domain protein [n=6]; gp38 [n=5]; gp…
mmseqs_cluster_1003468	3.53729	VOG7168	bacterial surface protein [n=2]; N-acetylmuramoyl-L-alanine amidase [n=1]; surface protein [n=1]; putative tail fiber protein [n=1]; cell adhesion domain protein [n=1];
mmseqs_cluster_34254	3.53594	VOG0275	integrase [n=365]; putative integrase [n=46]; hypothetical protein [n=28]; site-specific recombinase [n=18]; phage integrase [n=18]; No annotation provided [n=11]; putative phage integrase [n=10]; Int [n=9]; gp41 [n=9]; gp33 [n=8]; putative tyrosine recombinase [n=7]; gp40 [n=6]; gp36 [n=6]; gp32 [n=6]; ORF011 [n=6]; putative integrase protein [n=6]; integrase domain protein [n=6]; gp38 [n=5]; gp…
mmseqs_cluster_392017	3.53219	VOG4573	hypothetical protein [n=31]; Clp protease [n=28]; ClpP ATP-dependent protease subunit [n=14]; ATP-dependent Clp protease proteolytic subunit [n=12]; putative head maturation protease [n=11]; capsid maturation protease [n=11]; Clp protease-like protein [n=11]; putative Clp protease [n=10]; protease [n=9]; prohead protease [n=9]; putative ATP-dependent Clp protease [n=8]; ClpP protease [n=8]; head …
mmseqs_cluster_558884	3.5306	VOG2676	hypothetical protein [n=11]; gp96 [n=3]; gp104 [n=2]; gp98 [n=2]; gp112 [n=1]; gp102 [n=1]; gp101 [n=1]; gp107 [n=1]; gp103 [n=1]; gp99 [n=1]; gp95 [n=1]; gp91 [n=1]; No annotation provided [n=1];
mmseqs_cluster_355445	3.53011	VOG7407	intein-containing putative terminase large subunit precursor [n=5]; terminase large subunit precursor [n=1];
mmseqs_cluster_1012837	3.52703	VOG1886	putative terminase large subunit [n=5]; terminase large subunit [n=5]; putative large terminase subunit [n=4]; ORF22 [n=1]; terminase [n=1]; putative terminase [n=1]; VHS1091 protein [n=1]; hypothetical protein [n=1]; DNA terminase [n=1]; TerL [n=1];
mmseqs_cluster_1026836	3.51862	VOG4751	hypothetical protein [n=14]; virion protein [n=8]; lysis protein A [n=4]; putative structural protein [n=3]; structural protein P5 [n=2]; endolysin [n=2]; putative endolysin [n=1]; putative lysis protein A [n=1]; head-tail assembly protein [n=1]; putative endolysin 1 [n=1]; No annotation provided [n=1];
mmseqs_cluster_452814	3.51288	VOG9853	hypothetical protein [n=2]; ORF2 [n=1];
mmseqs_cluster_41623	3.51124	VOG3739	putative endoprotease [n=5]; hypothetical protein [n=4]; putative protease [n=3]; No annotation provided [n=2]; Putative endoprotease [n=1];
mmseqs_cluster_740839	3.50231	VOG5731	hypothetical protein [n=11];
mmseqs_cluster_496176	3.49742	VOG4691	hypothetical protein [n=103]; baseplate assembly protein [n=26]; baseplate J-like protein [n=24]; putative baseplate component [n=21]; putative baseplate protein [n=15]; baseplate assembly protein J [n=15]; baseplate J family protein [n=14]; putative baseplate assembly protein [n=11]; No annotation provided [n=9]; baseplate protein [n=9]; putative baseplate J-like protein [n=8]; tail protein [n=7…
mmseqs_cluster_149123	3.49664	VOG6163	putative tape measure protein [n=4]; tape measure protein [n=3]; phage tape measure protein [n=1]; putative major tail protein [n=1];
mmseqs_cluster_738573	3.49548	VOG9762	hypothetical protein [n=3];
mmseqs_cluster_759657	3.49274	VOG3432	hypothetical protein [n=16]; ORF36 [n=1]; gp373 [n=1]; Orf55 [n=1];
mmseqs_cluster_327890	3.49077	VOG4910	putative peptidase M23 [n=3]; peptidoglycan hydrolase [n=2]; metalloendopeptidase protein [n=1]; zinc peptidase [n=1]; peptidase [n=1]; peptidase M23 [n=1]; putative peptidase [n=1]; metalloendopeptidase-like membrane protein [n=1]; M23 peptidase [n=1]; pytative peptidase [n=1]; hypothetical protein [n=1];
mmseqs_cluster_68049	3.48885	VOG4077	hypothetical protein [n=67]; gp136 [n=4]; hypothetical cyanophage protein [n=1]; Hypothetical-Protein [n=1];
mmseqs_cluster_914211	3.48873	VOG6163	putative tape measure protein [n=4]; tape measure protein [n=3]; phage tape measure protein [n=1]; putative major tail protein [n=1];
mmseqs_cluster_874163	3.48777	VOG3653	tail protein [n=17]; hypothetical protein [n=16]; tail structural protein [n=1]; minor tail protein [n=1]; putative phage tail protein [n=1]; gp037 [n=1]; gp036 [n=1];
mmseqs_cluster_182520	3.48637	VOG1356	hypothetical protein [n=96]; portal protein [n=43]; putative portal protein [n=9]; No annotation provided [n=5]; structural protein [n=3]; DUF935-like protein [n=3]; PF06074 family protein [n=2]; gp3 [n=2]; virion protein [n=1]; portal [n=1]; hyphothetical protein [n=1]; putative structural protein [n=1]; gp29 [n=1]; hypothetical protein RDJLphi1_gp67 [n=1]; gp017 [n=1]; gp6 [n=1]; hypothetical p…
mmseqs_cluster_363550	3.48156	VOG4593	hypothetical protein [n=64]; band 7 protein [n=10]; gp29 [n=7]; putative band 7 lipoprotein [n=5]; HflC/HflK family inner membrane lipoprotein [n=5]; membrane protein [n=4]; SPFH domain / band 7 family protein [n=4]; gp30 [n=3]; putative anti-proliferative protein [n=3]; band-7-like membrane protein [n=3]; gp27 [n=2]; gp24 [n=2]; band-7 protein [n=2]; putative serine protease [n=2]; putative memb…
mmseqs_cluster_299630	3.48058	VOG4598	tail fiber protein [n=19]; tail protein [n=18]; hypothetical protein [n=12]; central tail fiber [n=11]; putative tail fiber protein [n=9]; host specificity protein [n=5]; host specificity protein J [n=5]; tail fiber [n=4]; central tail fiber J [n=3]; putative tail component [n=2]; putative tail fiber [n=2]; gp21 [n=2]; tail:host specificity protein [n=2]; phage host specificity protein [n=2]; put…
mmseqs_cluster_65223	3.47349	VOG1134	hypothetical protein [n=149]; exonuclease [n=62]; gp51 [n=19]; gp52 [n=11]; putative exonuclease [n=10]; gp49 [n=6]; helicase subunit [n=5]; gp50 [n=5]; gp67 [n=4]; gp232 [n=4]; gp47 [n=4]; gp68 [n=3]; PD-(D/E)XK nuclease [n=3]; gp1 [n=3]; gp65 [n=3]; gp58 [n=2]; gp105 [n=2]; PD-(D/E)XK nuclease superfamily protein [n=2]; gp66 [n=2]; gp45 [n=2]; gp69 [n=2]; gp70 [n=1]; conserved uncharacterised p…
mmseqs_cluster_697213	3.47215	VOG5793	tapemeasure [n=5]; gp17 [n=3]; gp20 [n=1]; tail length tape-measure protein [n=1]; tapemeasure protein [n=1];
mmseqs_cluster_45082	3.46434	VOG5601	hypothetical protein [n=11]; putative capsid protein [n=1]; capsid protein [n=1];
mmseqs_cluster_766361	3.4642	VOG5793	tapemeasure [n=5]; gp17 [n=3]; gp20 [n=1]; tail length tape-measure protein [n=1]; tapemeasure protein [n=1];
mmseqs_cluster_974930	3.464	VOG2186	hypothetical protein [n=10]; regulatory protein CII [n=3]; CII [n=2]; regulatory CII family protein [n=1]; hypothetical protein gp44 [n=1]; gp31 [n=1]; putative cII protein [n=1]; No annotation provided [n=1]; regulatory cII-like protein [n=1]; CII protein [n=1]; gp65 [n=1]; bacteriophage regulatory protein CII [n=1]; DNA binding transcriptional regulator [n=1]; transcriptional regulator [n=1]; r…
mmseqs_cluster_98420	3.45944	VOG9315	terminase large subunit [n=4];
mmseqs_cluster_411412	3.4588	VOG4694	hypothetical protein [n=55]; DNA adenine methylase [n=48]; DNA adenine methylase Dam [n=31]; DNA methylase [n=13]; methylase [n=9]; DNA adenine methyltransferase [n=8]; Dam [n=8]; DNA methyltransferase [n=7]; methyl-directed repair DNA adenine methylase [n=5]; putative DNA adenine methylase [n=5]; AdoMet-MTase [n=4]; site-specific DNA methylase [n=3]; Dam DNA adenine methylase [n=3]; putative met…
mmseqs_cluster_1004938	3.45866	VOG4171	hypothetical protein [n=12];
mmseqs_cluster_899512	3.45781	VOG4598	tail fiber protein [n=19]; tail protein [n=18]; hypothetical protein [n=12]; central tail fiber [n=11]; putative tail fiber protein [n=9]; host specificity protein [n=5]; host specificity protein J [n=5]; tail fiber [n=4]; central tail fiber J [n=3]; putative tail component [n=2]; putative tail fiber [n=2]; gp21 [n=2]; tail:host specificity protein [n=2]; phage host specificity protein [n=2]; put…
mmseqs_cluster_903221	3.45718	VOG4556	portal protein [n=269]; putative portal protein [n=111]; hypothetical protein [n=32]; phage portal protein [n=20]; portal vertex protein [n=14]; phage portal protein, HK97 family [n=11]; putative phage portal protein [n=7]; gp4 [n=7]; gp11 [n=7]; gp12 [n=4]; gp10 [n=4]; head portal protein [n=4]; No annotation provided [n=4]; putative head portal protein [n=3]; gp34 [n=3]; capsid packaging protei…
mmseqs_cluster_189387	3.45168	VOG3676	major head protein [n=15]; major capsid protein [n=3]; putative capsid and scaffold protein [n=2]; hypothetical protein [n=2]; capsid and scaffold protein [n=2]; putative major head protein [n=1]; head protein [n=1]; No annotation provided [n=1]; major capsid [n=1];
mmseqs_cluster_458520	3.44849	VOG6163	putative tape measure protein [n=4]; tape measure protein [n=3]; phage tape measure protein [n=1]; putative major tail protein [n=1];
mmseqs_cluster_19717	3.44073	VOG4564	hypothetical protein [n=79]; head morphogenesis protein [n=49]; putative head morphogenesis protein [n=33]; putative head protein [n=25]; minor head protein [n=22]; phage head morphogenesis protein [n=16]; putative minor head protein [n=13]; minor capsid protein [n=13]; No annotation provided [n=7]; phage minor capsid protein [n=7]; gp4 [n=6]; ORF011 [n=6]; capsid morphogenesis protein [n=6]; put…
mmseqs_cluster_347362	3.43614	VOG5027	head morphogeneis protein [n=1]; putative minor capsid morphogenesis protein [n=1]; structural protein [n=1]; putative head protein [n=1]; putative minor head protein [n=1];
mmseqs_cluster_55696	3.43462	VOG1899	hypothetical protein [n=9]; gp029 [n=1]; gp030 [n=1];
mmseqs_cluster_872539	3.43267	VOG6163	putative tape measure protein [n=4]; tape measure protein [n=3]; phage tape measure protein [n=1]; putative major tail protein [n=1];
mmseqs_cluster_231404	3.43196	VOG4755	hypothetical protein [n=19]; No annotation provided [n=6]; EaA protein [n=3]; Eaa protein [n=1]; hyphothetical protein [n=1]; gp30 [n=1];
mmseqs_cluster_170399	3.42856	VOG6201	ORF8 [n=2]; ORF5 [n=1]; ORF7 [n=1]; VP8 [n=1]; unkown [n=1]; gp7 [n=1]; hypothetical protein [n=1];
mmseqs_cluster_391475	3.42843	VOG0356	tail sheath protein [n=101]; tail sheath monomer [n=40]; tail sheath monomer protein [n=31]; major tail sheath protein [n=16]; gp18 tail sheath protein [n=14]; hypothetical protein [n=13]; tail sheath [n=8]; tail sheath protein FI [n=6]; Phage tail sheath protein [n=6]; putative tail sheath protein [n=6]; phage tail sheath protein [n=5]; phage tail sheath monomer [n=3]; gp18 [n=3]; putative tail …
mmseqs_cluster_153046	3.42743	VOG7888	hypothetical protein [n=4]; putative integral membrane protein DUF106 [n=1];
mmseqs_cluster_520784	3.4273	VOG5793	tapemeasure [n=5]; gp17 [n=3]; gp20 [n=1]; tail length tape-measure protein [n=1]; tapemeasure protein [n=1];
mmseqs_cluster_81039	3.42282	VOG11054	hypothetical protein [n=3];
mmseqs_cluster_510861	3.42253	VOG6350	terminase large subunit [n=2]; terminase large subunit [Enterobacteria phage vB_EcoM-FV3] [n=1]; terminase-like family protein [n=1]; putative recombinase endonuclease [n=1]; Terminase-like family protein [n=1]; hypothetical protein [n=1]; putative large terminase subunit [n=1];
mmseqs_cluster_726388	3.42159	VOG6163	putative tape measure protein [n=4]; tape measure protein [n=3]; phage tape measure protein [n=1]; putative major tail protein [n=1];
mmseqs_cluster_143768	3.41799	VOG0980	hypothetical protein [n=37]; ORF38 [n=1]; gp21 protein [n=1];
mmseqs_cluster_1040565	3.4155	VOG2997	hypothetical protein [n=4]; gp81 [n=1]; gp82 [n=1]; gp87 [n=1]; gp83 [n=1];
mmseqs_cluster_26296	3.4147	VOG4371	hypothetical protein [n=11]; No annotation provided [n=1]; Glycine rich protein [n=1]; conserved hypothetical protein [n=1];
mmseqs_cluster_695407	3.41239	VOG4736	tail protein [n=7]; tail protein U [n=7]; hypothetical protein [n=7]; tail assembly protein [n=3]; gpU [n=3]; putative tail protein [n=2]; phage tail protein U [n=2]; gp11 [n=1]; P2 gpU-like tail protein [n=1]; ORF44 [n=1]; gp16 [n=1]; gp28, fels-2 prophage protein [n=1]; gp14 [n=1]; phage tail formation protein U [n=1]; gp25, fels-2 prophage protein [n=1]; putative tail protein GpU [n=1]; gp26 p…
mmseqs_cluster_789675	3.40975	VOG4064	hypothetical protein [n=211]; phytanoyl-CoA-dioxygenase [n=10]; putative 2OG-Fe(II) oxygenase [n=4]; hypothetical cyanophage protein [n=3]; phytanoyl-CoA-dioxygenase domain containing protein [n=2]; TPR domain protein [n=2]; Hypothetical-Protein [n=1]; gp45 [n=1]; gp6 [n=1]; Phytanoyl-CoA-Dioxygenase [n=1]; gp60 [n=1]; hypothetical protein SSSM5_047 [n=1]; gp48 [n=1]; hypothetical protein Syn19_0…
mmseqs_cluster_851949	3.40965	VOG6092	hypothetical protein [n=9];
mmseqs_cluster_273772	3.40626	VOG0080	hypothetical protein [n=45]; virion structural protein [n=29]; structural protein [n=17]; VrlC protein [n=16]; putative tail protein [n=15]; tail protein [n=15]; putative adsorption associated tail protein [n=11]; TmpG [n=5]; putative structural protein [n=3]; adsorption-associated tail protein [n=3]; No annotation provided [n=3]; vrlC protein [n=3]; virulence associated protein [n=2]; tail fiber…
mmseqs_cluster_134534	3.40456	VOG0539	hypothetical protein [n=20]; ORF028 [n=2]; ORF034 [n=1]; 77ORF029 [n=1]; putative DNA-binding protein [n=1]; gp9 [n=1]; ORF023 [n=1]; minor structural protein [n=1];
mmseqs_cluster_612099	3.40429	VOG4556	portal protein [n=269]; putative portal protein [n=111]; hypothetical protein [n=32]; phage portal protein [n=20]; portal vertex protein [n=14]; phage portal protein, HK97 family [n=11]; putative phage portal protein [n=7]; gp4 [n=7]; gp11 [n=7]; gp12 [n=4]; gp10 [n=4]; head portal protein [n=4]; No annotation provided [n=4]; putative head portal protein [n=3]; gp34 [n=3]; capsid packaging protei…
mmseqs_cluster_636425	3.40188	VOG1942	hypothetical protein [n=28]; major capsid protein [n=12]; putative major capsid protein [n=7]; putative capsid protein [n=4]; MCP protein [n=1]; gp8 [n=1]; HsbB [n=1]; capsid protein [n=1]; putative helicase [n=1]; gp52 [n=1]; gp29 major capsid protein [n=1];
mmseqs_cluster_979851	3.39955	VOG0944	transposase [n=9]; mobile element protein [n=5]; transposase-like protein [n=5]; putative transposase OrfB [n=4]; No annotation provided [n=2]; hypothetical protein [n=2]; integrase core domain protein [n=1]; ISEhe3 orfB [n=1]; transposase for IS629 [n=1]; ISSod13 family transposase [n=1]; putative transposase [n=1];
mmseqs_cluster_210037	3.39735	VOG4576	hypothetical protein [n=132]; capsid maturation protease [n=95]; gp13 [n=21]; gp15 [n=13]; gp14 [n=9]; gp12 [n=8]; gp5 [n=8]; capsid assembly protease [n=7]; gp11 [n=7]; gp17 [n=6]; protease [n=6]; gp6 [n=3]; gp16 [n=3]; putative DNA-binding protein [n=2]; Gp4 [n=2]; Capsid Maturation Protease [n=1]; Head Assembly Protease [n=1]; gp4 [n=1]; conserved possible DNA-binding protein [n=1]; capsid mat…
mmseqs_cluster_40310	3.39677	VOG4630	tail protein [n=11]; tail protein E [n=8]; hypothetical protein [n=8]; gpE+E' [n=3]; gpE [n=3]; phage tail protein E [n=3]; gp16 [n=1]; gp23 [n=1]; gp31, phage tail protein E [n=1]; gp24 protein [n=1]; putative tail protein [n=1]; ORF41 [n=1]; gp23.5 [n=1]; gp14 [n=1]; gp19 [n=1]; gp18 [n=1]; gp28, phage tail protein E [n=1]; P2 gpE-like tail protein [n=1]; gp13 [n=1]; mu-like prophage FluMu gp41…
mmseqs_cluster_831242	3.39358	VOG8075	hypothetical protein [n=4]; No annotation provided [n=1];
mmseqs_cluster_178314	3.38799	VOG1669	hypothetical protein [n=64]; gp83 [n=6]; gp84 [n=3]; No annotation provided [n=3]; gp91 [n=2]; gp82 [n=2]; gp85 [n=2]; gp97 [n=1]; gp88 [n=1]; Hypothetical Protein [n=1]; gp98 [n=1]; gp93 [n=1]; gp89 [n=1]; gp81 [n=1]; gp96 [n=1]; gp79 [n=1]; gp76 [n=1]; gp90 [n=1]; gp80 [n=1];
mmseqs_cluster_52934	3.38629	VOG0992	putative endolysin [n=29]; hypothetical protein [n=25]; N-acetylmuramidase [n=6]; glycosyl hydrolase [n=5]; putative N-acetylmuramidase [n=5]; lysozyme [n=5]; secretion activator protein [n=3]; No annotation provided [n=2]; endolysin [n=2]; putative lysozyme family protein [n=2]; peptidoglycan binding domain-containing protein [n=2]; putative endolysin/secretion activator protein [n=1]; Bbp2 [n=1…
mmseqs_cluster_56964	3.38598	VOG3884	hypothetical protein [n=8];
mmseqs_cluster_351020	3.38112	VOG2096	hypothetical protein [n=24]; antitermination protein Q [n=18]; Q protein [n=4]; putative antitermination protein Q [n=4]; antiterminator Q [n=2]; late gene regulator Q [n=2]; antitermination protein [n=2]; phage antitermination protein Q [n=1]; Gp23 [n=1]; antiterminator Q protein [n=1]; P5 [n=1]; putative anti-termination protein Q [n=1]; Q [n=1]; Q antitermination protein [n=1]; gene 59 protein…
mmseqs_cluster_353649	3.38009	VOG1901	hypothetical protein [n=9]; gp067 [n=2];
mmseqs_cluster_494847	3.37972	VOG1769	hypothetical protein [n=3];
mmseqs_cluster_224519	3.37645	VOG7407	intein-containing putative terminase large subunit precursor [n=5]; terminase large subunit precursor [n=1];
mmseqs_cluster_90795	3.37576	VOG4609	hypothetical protein [n=14]; helicase [n=11]; DNA primase [n=10]; putative DNA helicase [n=10]; putative primase [n=6]; virulence-associated protein E [n=6]; VirE [n=4]; VirE domain protein [n=4]; virulance associated protein E, VirE [n=4]; predicted P-loop ATPase [n=3]; DNA helicase [n=3]; ORF002 [n=2]; No annotation provided [n=2]; DNA primase domain protein [n=2]; primase [n=2]; putative DNA p…
mmseqs_cluster_42573	3.37333	VOG2995	phosphoesterase [n=5]; gp52 [n=3]; gp53 [n=3]; gp51 [n=3]; ribonucleotide-diphosphate reductase alpha subunit [n=2]; hypothetical protein [n=2]; gp49 [n=2]; gp56 [n=1]; gp54 [n=1]; recombination directionality factor [n=1]; intein-containing topoisomerase primase [n=1]; putative phosphate starvation-inducible protein [n=1]; endonuclease [n=1]; gp50 [n=1]; ribonucleotide-diphosphate reductase subu…
mmseqs_cluster_7388	3.37	VOG2212	hypothetical protein [n=4]; putative tail completion protein [n=3]; virion morphogenesis family protein [n=1]; orf22 [n=1]; No annotation provided [n=1];
mmseqs_cluster_312801	3.36548	VOG10959	hypothetical protein [n=2]; gp33 [n=1];
mmseqs_cluster_721095	3.3654	VOG6163	putative tape measure protein [n=4]; tape measure protein [n=3]; phage tape measure protein [n=1]; putative major tail protein [n=1];
mmseqs_cluster_691709	3.36509	VOG6163	putative tape measure protein [n=4]; tape measure protein [n=3]; phage tape measure protein [n=1]; putative major tail protein [n=1];
mmseqs_cluster_781660	3.36419	VOG1384	hypothetical protein [n=23]; putative cell wall hydrolase [n=17]; putative endolysin [n=7]; cell wall hydrolase SleB [n=6]; No annotation provided [n=5]; putative cell wall hydrolase SleB [n=5]; cell wall hydrolase [n=5]; spore cortex-lytic enzyme precursor [n=5]; SleB [n=5]; secreted N-acetylmuramyl-L-alanine amidase [n=3]; putative hydrolase [n=2]; putative cell wall hydrolyse [n=1]; endolysin …
mmseqs_cluster_734308	3.36263	VOG4666	lysin A [n=8]; gp29 [n=2]; Lysin A [n=1]; LysA [n=1]; hypothetical protein [n=1]; gp39 [n=1]; lysinA [n=1]; lysin A amidase domain [n=1];
mmseqs_cluster_57223	3.36243	VOG4573	hypothetical protein [n=31]; Clp protease [n=28]; ClpP ATP-dependent protease subunit [n=14]; ATP-dependent Clp protease proteolytic subunit [n=12]; putative head maturation protease [n=11]; capsid maturation protease [n=11]; Clp protease-like protein [n=11]; putative Clp protease [n=10]; protease [n=9]; prohead protease [n=9]; putative ATP-dependent Clp protease [n=8]; ClpP protease [n=8]; head …
mmseqs_cluster_1013386	3.35964	VOG10904	ORF179 [n=1]; putative endonuclease [n=1]; HNH endonuclease [n=1];
mmseqs_cluster_747086	3.35751	VOG4701	tail assembly protein [n=31]; tail protein [n=20]; putative tail assembly protein [n=12]; tail assembly protein I [n=10]; hypothetical protein [n=6]; putative tail assembly protein I [n=6]; tail component protein [n=2]; bacteriophage tail tip assembly protein; Lambda gpI homolog [n=2]; gp21 [n=2]; phage tail assembly protein [n=2]; putative tail component [n=2]; Bacteriophage lambda tail assembly…
mmseqs_cluster_856192	3.35314	VOG6163	putative tape measure protein [n=4]; tape measure protein [n=3]; phage tape measure protein [n=1]; putative major tail protein [n=1];
mmseqs_cluster_792824	3.3479	VOG9484	hypothetical protein [n=3];
mmseqs_cluster_863476	3.34759	VOG4652	virion morphogenesis protein [n=6]; hypothetical protein [n=4]; head morphogenesis protein [n=2]; putative virion morphogenesis protein [n=2]; putative morphogenesis protein [n=1]; virion morphogenesis late F orf [n=1]; virion morphogenesis [n=1]; F protein [n=1]; putative head morphogenesis protein [n=1]; phage Mu protein F-like protein [n=1]; gp4 [n=1]; gp30 [n=1]; protein F-like protein [n=1];…
mmseqs_cluster_563907	3.34287	VOG5042	hypothetical protein [n=2]; hypothetical phage-related protein [n=1]; YomG [n=1];
mmseqs_cluster_1019848	3.34284	VOG6163	putative tape measure protein [n=4]; tape measure protein [n=3]; phage tape measure protein [n=1]; putative major tail protein [n=1];
mmseqs_cluster_942030	3.34277	VOG0167	replicase [n=6]; RNA replicase, beta subunit [n=5]; RNA replicase beta chain [n=1]; No annotation provided [n=1]; replicase beta subunit [n=1];
mmseqs_cluster_99654	3.34012	VOG5658	hypothetical protein [n=12];
mmseqs_cluster_628243	3.33825	VOG3741	hypothetical protein [n=9]; No annotation provided [n=2]; Hypothetical Protein [n=1];
mmseqs_cluster_323627	3.33451	VOG5873	hypothetical protein [n=5]; KilA domain protein [n=1]; KilA-N domain protein [n=1]; Gp73 [n=1]; KilA-domain protein [n=1]; KilA-N domain containing protein [n=1];
mmseqs_cluster_112629	3.33097	VOG6985	hypothetical protein [n=6];
mmseqs_cluster_23047	3.32954	VOG9639	Conserved hypothetical protein; putative transcriptional regulator, LuxR family [n=1]; LuxR family transcriptional regulator [n=1]; transcriptional regulator [n=1];
mmseqs_cluster_456533	3.32939	VOG1606	hypothetical protein [n=73]; metallophosphoesterase [n=39]; phosphoesterase [n=20]; RDF protein [n=12]; gp52 [n=9]; gp51 [n=7]; gp58 [n=6]; constituent protein [n=6]; gp53 [n=5]; gp54 [n=5]; gp55 [n=5]; gp50 [n=5]; metallophosphoesterase RDF [n=4]; recombination directionality factor [n=4]; gp48 [n=3]; gp49 [n=2]; gp47 [n=2]; No annotation provided [n=2]; gp57 [n=2]; serine/threonine phosphatase …
mmseqs_cluster_540909	3.32902	VOG0259	DNA stabilization protein [n=8]; hypothetical protein [n=4]; head completion protein [n=2]; Gp10 [n=2]; capsid portal closure protein [n=1]; putative packaged DNA protein [n=1]; DNA stabilization gp10 [n=1]; gp10 [n=1]; Tail accessory protein [n=1]; putative structural protein [n=1]; putative head completion protein [n=1]; phage DNA stabilization protein [n=1]; packaged DNA stabilization protein …
mmseqs_cluster_661914	3.32179	VOG5031	lysin [n=1]; putative lysin [n=1]; putative peptidase [n=1]; putative lysis enzyme [n=1]; putative lysis protein [n=1];
mmseqs_cluster_956932	3.31852	VOG3981	pore-forming tail tip protein [n=5]; tape measure protein [n=4]; phage tail length tape-measure protein [n=1]; putative pore forming tail tip protein [n=1]; putative pore forming tail tip protein Pb2 [n=1]; pore-forming tail protein [n=1]; putative pore-forming tail tip protein [n=1]; pore-forming tail tip protein pb2 [n=1];
mmseqs_cluster_753098	3.31828	VOG4701	tail assembly protein [n=31]; tail protein [n=20]; putative tail assembly protein [n=12]; tail assembly protein I [n=10]; hypothetical protein [n=6]; putative tail assembly protein I [n=6]; tail component protein [n=2]; bacteriophage tail tip assembly protein; Lambda gpI homolog [n=2]; gp21 [n=2]; phage tail assembly protein [n=2]; putative tail component [n=2]; Bacteriophage lambda tail assembly…
mmseqs_cluster_14832	3.31492	VOG7978	hypothetical protein [n=5];
mmseqs_cluster_814899	3.30808	VOG3890	putative tail sheath protein [n=7]; tail sheath protein [n=5]; hypothetical protein [n=5]; xkdK-like tail sheath protein [n=3]; putative sheath tail protein [n=2]; tail sheath [n=2]; XkdK [n=2]; putative phage sheath tail protein [n=2]; sheath tail protein [n=2]; XkdK protein [n=1];
mmseqs_cluster_705401	3.30602	VOG4599	minor structural protein [n=15]; phage minor structural protein [n=13]; structural protein [n=10]; hypothetical protein [n=8]; host specificity protein [n=5]; putative receptor binding protein [n=3]; minor tail protein [n=3]; putative tail-host specificity protein [n=3]; putative minor tail protein [n=3]; tail fiber [n=3]; tail-host specificity protein [n=3]; host interaction protein [n=2]; gp17 …
mmseqs_cluster_23602	3.30543	VOG4659	putative antireceptor [n=7]; Gp14 protein [n=2]; endopeptidase/tail protein [n=1]; putative minor structural protein [n=1]; endopeptidase-endolysin [n=1]; minor structural protein 3 [n=1]; hypothetical protein [n=1]; endopeptidase [n=1]; putative tail endopeptidase [n=1]; ORF47 [n=1]; gp16 [n=1]; hypothetical phage structural protein [n=1]; putative anti-receptor protein [n=1]; structural protein…
mmseqs_cluster_1044256	3.30383	VOG8940	hypothetical protein [n=4];
mmseqs_cluster_1019534	3.30238	VOG4573	hypothetical protein [n=31]; Clp protease [n=28]; ClpP ATP-dependent protease subunit [n=14]; ATP-dependent Clp protease proteolytic subunit [n=12]; putative head maturation protease [n=11]; capsid maturation protease [n=11]; Clp protease-like protein [n=11]; putative Clp protease [n=10]; protease [n=9]; prohead protease [n=9]; putative ATP-dependent Clp protease [n=8]; ClpP protease [n=8]; head …
mmseqs_cluster_473700	3.30082	VOG6163	putative tape measure protein [n=4]; tape measure protein [n=3]; phage tape measure protein [n=1]; putative major tail protein [n=1];
mmseqs_cluster_83637	3.29837	VOG6163	putative tape measure protein [n=4]; tape measure protein [n=3]; phage tape measure protein [n=1]; putative major tail protein [n=1];
mmseqs_cluster_630858	3.29791	VOG8023	putative virion protein and lysozyme murein [n=3]; baseplate hub subunit and tail lysozyme [n=1]; lysozyme [n=1];
mmseqs_cluster_39558	3.29541	VOG0408	clamp loader subunit [n=85]; clamp loader small subunit [n=27]; hypothetical protein [n=17]; clamp loader subunit DNA polymerase accessory protein [n=17]; DNA polymerase clamp loader subunit [n=11]; gp62 clamp loader subunit [n=8]; gp62 clamp-loader subunit [n=6]; clamp loader subunit, DNA polymerase accessory protein [n=6]; clamp-loader subunit [n=4]; phage DNA polymerase clamp loader subunit Gp…
mmseqs_cluster_968595	3.29324	VOG2379	virion RNA polymerase [n=12]; hypothetical protein [n=9]; viron-encapsulated RNA polymerase [n=4]; N4 gp50-like protein [n=3]; virion-encapsulated RNA polymerase [n=3]; virion assoviated RNA polymerase [n=2]; RNA polymerase [n=2]; putative virion RNA polymerase [n=2]; virion-associated RNA polymerase [n=1]; cell envelope integrity inner membrane protein [n=1]; gram positive anchor domain protein …
mmseqs_cluster_76513	3.29191	VOG9762	hypothetical protein [n=3];
mmseqs_cluster_262176	3.28937	VOG2383	hypothetical protein [n=38]; N4 gp55-like protein [n=5]; gp084 [n=1]; gp55 [n=1];
mmseqs_cluster_169992	3.28813	VOG10227	terminase large subunit [n=2]; C-terminus of phage terminase large subunit [n=1];
mmseqs_cluster_289288	3.28421	VOG0275	integrase [n=365]; putative integrase [n=46]; hypothetical protein [n=28]; site-specific recombinase [n=18]; phage integrase [n=18]; No annotation provided [n=11]; putative phage integrase [n=10]; Int [n=9]; gp41 [n=9]; gp33 [n=8]; putative tyrosine recombinase [n=7]; gp40 [n=6]; gp36 [n=6]; gp32 [n=6]; ORF011 [n=6]; putative integrase protein [n=6]; integrase domain protein [n=6]; gp38 [n=5]; gp…
mmseqs_cluster_715773	3.28378	VOG4111	baseplate wedge initiator [n=4]; putative baseplate wedge initiator [n=1];
mmseqs_cluster_571549	3.28245	VOG0704	hypothetical protein [n=122]; head-tail joining protein [n=10]; DUF3168 domain protein [n=4]; conserved phage protein [n=3]; conserved structural protein [n=2]; conserved hypothetical protein [n=2]; ORF029 [n=2]; putative structure protein [n=2]; gp10 [n=2]; prohead protease [n=2]; No annotation provided [n=1]; aminopeptidase [n=1]; putative structural component [n=1]; Gp11 [n=1]; gp45 [n=1]; 77O…
mmseqs_cluster_183462	3.28067	VOG4669	tailspike 63D sialidase [n=2]; tail fiber protein H [n=2]; endosialidase [n=1]; endosialidase tailspike protein [n=1]; K1 endosialidase [n=1]; Phi92_gp143 [n=1]; tail fiber protein [n=1]; tail spike protein endosialidase (endo-N-acetylneuraminidase) [n=1]; endo-N-acetylneuraminidase [n=1];
mmseqs_cluster_367557	3.27321	VOG0720	portal protein [n=279]; putative portal protein [n=56]; gp3 [n=28]; gp12 [n=22]; hypothetical protein [n=20]; phage portal protein [n=14]; gp14 [n=13]; putative portal [n=12]; putative phage portal protein [n=11]; gp13 [n=9]; gp4 [n=9]; gp10 [n=9]; SPP1 family portal protein [n=9]; gp11 [n=8]; gp9 [n=7]; ORF006 [n=7]; portal [n=7]; gp16 [n=7]; ORF007 [n=6]; portal protein, SPP1 family [n=4]; gp5 …
mmseqs_cluster_92665	3.27172	VOG4599	minor structural protein [n=15]; phage minor structural protein [n=13]; structural protein [n=10]; hypothetical protein [n=8]; host specificity protein [n=5]; putative receptor binding protein [n=3]; minor tail protein [n=3]; putative tail-host specificity protein [n=3]; putative minor tail protein [n=3]; tail fiber [n=3]; tail-host specificity protein [n=3]; host interaction protein [n=2]; gp17 …
mmseqs_cluster_84382	3.26787	VOG4605	hypothetical protein [n=16]; tail protein [n=12]; putative tail protein [n=9]; tail component [n=8]; putative tail component [n=6]; tail fiber protein [n=6]; tail component protein [n=5]; distal tail protein [n=4]; putative minor structural protein [n=4]; phage tail fiber protein [n=3]; putative phage tail protein [n=3]; minor structural protein [n=3]; putative tail component protein [n=3]; phi P…
mmseqs_cluster_770594	3.26726	VOG2013	hypothetical protein [n=6];
mmseqs_cluster_179445	3.26573	VOG5873	hypothetical protein [n=5]; KilA domain protein [n=1]; KilA-N domain protein [n=1]; Gp73 [n=1]; KilA-domain protein [n=1]; KilA-N domain containing protein [n=1];
mmseqs_cluster_793051	3.26436	VOG7734	No annotation provided [n=3]; putative phage relative terminase [n=1]; major capsid protein [n=1];
mmseqs_cluster_239215	3.26026	VOG4763	peptidase_S74 domain protein [n=9]; gp58-like protein [n=8]; hypothetical protein [n=4]; hyaluronidase [n=1]; host specificity protein [n=1]; tail protein [n=1]; PblB [n=1]; putative endopeptidase [n=1]; tail fiber PblB-like protein [n=1];
mmseqs_cluster_277069	3.26014	VOG6163	putative tape measure protein [n=4]; tape measure protein [n=3]; phage tape measure protein [n=1]; putative major tail protein [n=1];
mmseqs_cluster_98696	3.25963	VOG0226	hypothetical protein [n=142]; single-stranded DNA-binding protein [n=50]; ssDNA binding protein [n=35]; putative early protein [n=28]; SSB protein [n=27]; single-stranded DNA binding protein [n=23]; putative single-stranded DNA binding protein [n=15]; ssDNA-binding protein [n=14]; single-strand binding protein [n=9]; single stranded DNA binding protein [n=9]; putative single-strand binding protei…
mmseqs_cluster_79619	3.25532	VOG4691	hypothetical protein [n=103]; baseplate assembly protein [n=26]; baseplate J-like protein [n=24]; putative baseplate component [n=21]; putative baseplate protein [n=15]; baseplate assembly protein J [n=15]; baseplate J family protein [n=14]; putative baseplate assembly protein [n=11]; No annotation provided [n=9]; baseplate protein [n=9]; putative baseplate J-like protein [n=8]; tail protein [n=7…
mmseqs_cluster_256039	3.25193	VOG8339	hypothetical protein [n=2]; tail assembly chaperone [n=1]; putative tail fiber assembly protein [n=1];
mmseqs_cluster_1004150	3.25138	VOG4599	minor structural protein [n=15]; phage minor structural protein [n=13]; structural protein [n=10]; hypothetical protein [n=8]; host specificity protein [n=5]; putative receptor binding protein [n=3]; minor tail protein [n=3]; putative tail-host specificity protein [n=3]; putative minor tail protein [n=3]; tail fiber [n=3]; tail-host specificity protein [n=3]; host interaction protein [n=2]; gp17 …
mmseqs_cluster_385523	3.25121	VOG7718	YomR-like protein [n=2]; hypothetical protein [n=1]; hypothetical phage protein [n=1]; putative tail fiber protein [n=1];
mmseqs_cluster_26162	3.25019	VOG5793	tapemeasure [n=5]; gp17 [n=3]; gp20 [n=1]; tail length tape-measure protein [n=1]; tapemeasure protein [n=1];
mmseqs_cluster_747958	3.24734	VOG9587	hypothetical protein [n=1]; putative tail component [n=1]; tail assembly protein [n=1];
mmseqs_cluster_775201	3.24371	VOG10343	tail fiber protein [n=1]; side tail fiber protein [n=1]; side tail fiber [n=1];
mmseqs_cluster_7146	3.23582	VOG10227	terminase large subunit [n=2]; C-terminus of phage terminase large subunit [n=1];
mmseqs_cluster_68223	3.23507	VOG10334	hypothetical protein [n=3];
mmseqs_cluster_964340	3.23029	VOG0833	portal protein [n=34]; phage portal protein [n=4]; putative portal protein [n=3]; hypothetical protein [n=2]; capsid component [n=2]; lambda-like phage portal protein [n=2]; putative lambda family portal protein B [n=2]; portal protein B [n=1]; bacteriophage portal protein; Lambda gpB homolog [n=1]; gp04 protein [n=1]; ORF23 [n=1]; capsid portal protein [n=1]; gp4 [n=1]; portal protein gpB [n=1];…
mmseqs_cluster_791614	3.2299	VOG6163	putative tape measure protein [n=4]; tape measure protein [n=3]; phage tape measure protein [n=1]; putative major tail protein [n=1];
mmseqs_cluster_202130	3.22547	VOG2786	Ner-like protein [n=7]; Mu-like prophage FluMu DNA-binding protein Ner [n=1]; DNA-binding protein [n=1]; ner-like transcriptional regulator [n=1]; transcriptional regulator [n=1]; hypothetical protein [n=1]; DNA binding protein Ner [n=1]; transcriptional regulatory protein [n=1]; DNA binding protein ner [n=1]; DNA-binding protein Ner [n=1]; Ner [n=1];
mmseqs_cluster_3303	3.22407	VOG1887	major capsid protein [n=27]; hypothetical protein [n=11]; putative major capsid protein [n=9]; capsid protein E [n=5]; major capsid protein E [n=5]; putative head protein [n=3]; capsid protein [n=3]; capsid component [n=2]; major head subunit E [n=2]; major head subunit [n=2]; putative structural protein [n=2]; major capsid E family protein [n=2]; ORFp38 [n=1]; orf10 [n=1]; gp348 [n=1]; putative …
mmseqs_cluster_966103	3.21828	VOG9305	EaD protein [n=2]; hypothetical protein [n=2];
mmseqs_cluster_14715	3.21691	VOG4860	internal (core) protein [n=10]; putative tail protein [n=8]; putative lytic tail protein [n=5]; virion protein [n=4]; No annotation provided [n=2]; Sit [n=2]; putative transglycosylase [n=2]; SLT domain-containing tail protein [n=1]; Phage internal core protein [n=1]; soluble lytic murein transglycosylase [n=1]; putative tail protein containing transglycosylase [n=1]; putative internal (core) pro…
mmseqs_cluster_380027	3.21661	VOG8699	hypothetical protein [n=4];
mmseqs_cluster_702965	3.21611	VOG3888	hypothetical protein [n=12]; head/tail joining protein [n=1]; putative head/tail joining protein [n=1];
mmseqs_cluster_813800	3.21297	VOG0275	integrase [n=365]; putative integrase [n=46]; hypothetical protein [n=28]; site-specific recombinase [n=18]; phage integrase [n=18]; No annotation provided [n=11]; putative phage integrase [n=10]; Int [n=9]; gp41 [n=9]; gp33 [n=8]; putative tyrosine recombinase [n=7]; gp40 [n=6]; gp36 [n=6]; gp32 [n=6]; ORF011 [n=6]; putative integrase protein [n=6]; integrase domain protein [n=6]; gp38 [n=5]; gp…
mmseqs_cluster_581565	3.21119	VOG0567	terminase endonuclease subunit [n=22]; terminase small subunit [n=4]; terminase [n=2]; terminase, small subunit [n=2]; putative terminase endonuclease subunit [n=2]; M terminase endonuclease subunit [n=1]; gp32 [n=1]; gp39 [n=1]; R protein [n=1]; gp38 [n=1]; phage terminase endonuclease subunit [n=1]; phage terminase small subunit [n=1]; gp1, phage terminase, endonuclease subunit [n=1]; small ter…
mmseqs_cluster_605292	3.20687	VOG8134	putative tail fiber protein 1 [n=3]; Ig-like domain-containing protein [n=1]; hypothetical protein [n=1];
mmseqs_cluster_989681	3.20486	VOG0275	integrase [n=365]; putative integrase [n=46]; hypothetical protein [n=28]; site-specific recombinase [n=18]; phage integrase [n=18]; No annotation provided [n=11]; putative phage integrase [n=10]; Int [n=9]; gp41 [n=9]; gp33 [n=8]; putative tyrosine recombinase [n=7]; gp40 [n=6]; gp36 [n=6]; gp32 [n=6]; ORF011 [n=6]; putative integrase protein [n=6]; integrase domain protein [n=6]; gp38 [n=5]; gp…
mmseqs_cluster_921537	3.20425	VOG0298	late gene regulator Q [n=14]; antitermination protein Q [n=5]; antitermination protein [n=3]; late gene regulator [n=3]; regulatory protein Q [n=2]; bacteriophage antitermination protein Q [n=1]; Antitermination protein [n=1]; putative antitermination protein [n=1]; transcription antitermination protein [n=1]; antitermination Q [n=1]; prophage antitermination protein; late gene regulator; Lamba g…
mmseqs_cluster_510633	3.20273	VOG6163	putative tape measure protein [n=4]; tape measure protein [n=3]; phage tape measure protein [n=1]; putative major tail protein [n=1];
mmseqs_cluster_543005	3.20073	VOG0397	dUTPase [n=42]; dCTP pyrophosphatase [n=34]; hypothetical protein [n=33]; dCTPase [n=21]; putative dUTP diphosphatase [n=10]; gp56 dCTPase [n=6]; putative dUTPase [n=5]; dUTP diphosphatase [n=5]; conserved phage protein [n=4]; dimeric dUTPase [n=3]; nucleoside triphosphate pyrophosphohydrolase [n=3]; ORF023 [n=3]; dUTPase family protein [n=2]; DUTPase [n=2]; ORF025 [n=2]; 2-Deoxyuridine 5-triphos…
mmseqs_cluster_418548	3.19618	VOG4704	hypothetical protein [n=68]; structural protein [n=5]; head-tail joining protein [n=4]; putative head-tail joining protein [n=3]; virion structural protein [n=3]; No annotation provided [n=2]; virion protein [n=2]; ribonucleoside-triphosphate reductase [n=1]; Putative neck protein [n=1]; hypothetical protein ORF025 [n=1]; glutamate 5-kinase [n=1]; putative structural protein 2 [n=1]; structural p…
mmseqs_cluster_678653	3.19337	VOG4544	terminase large subunit [n=695]; terminase [n=256]; putative terminase large subunit [n=176]; hypothetical protein [n=154]; gp2 [n=57]; large terminase protein [n=45]; phage terminase large subunit [n=37]; putative terminase [n=35]; terminase DNA packaging enzyme large subunit [n=34]; putative phage terminase large subunit [n=30]; large terminase subunit [n=29]; putative large terminase subunit […
mmseqs_cluster_593213	3.19112	VOG9315	terminase large subunit [n=4];
mmseqs_cluster_897275	3.1906	VOG5793	tapemeasure [n=5]; gp17 [n=3]; gp20 [n=1]; tail length tape-measure protein [n=1]; tapemeasure protein [n=1];
mmseqs_cluster_124856	3.18696	VOG10227	terminase large subunit [n=2]; C-terminus of phage terminase large subunit [n=1];
mmseqs_cluster_1017889	3.18591	VOG0615	holin [n=36]; hypothetical protein [n=14]; putative holin [n=8]; bacteriophage lysis protein; holin [n=3]; No annotation provided [n=3]; gp29 [n=2]; gp30 [n=2]; holin protein [n=2]; anti-holin [n=2]; Holin (lambda-like) [n=1]; P11 [n=1]; lambda-like group I holin [n=1]; Putative Holin [n=1]; holin S' [n=1]; Holin, possible dual-start motif [n=1]; cell lysis protein [n=1]; anti-holin S [n=1]; phag…
mmseqs_cluster_326192	3.18466	VOG7407	intein-containing putative terminase large subunit precursor [n=5]; terminase large subunit precursor [n=1];
mmseqs_cluster_344581	3.18407	VOG3891	hypothetical protein [n=6]; core tail protein [n=6]; putative core tail protein [n=2]; XkdM [n=2]; XkdM protein [n=2]; putative core tail [n=2]; XkdM-related protein [n=2]; putative tail core protein [n=1]; XkdM-like protein [n=1]; putative sheath tail protein [n=1]; xkdM-like portal protein [n=1]; putative portal protein [n=1]; putative phage core tail protein [n=1]; conserved hypothetical prote…
mmseqs_cluster_926100	3.1794	VOG5779	hypothetical protein [n=4]; terminase large subunit [n=3]; terminase DNA packaging enzyme large subunit [n=2]; phage terminase, large subunit [n=1]; No annotation provided [n=1];
mmseqs_cluster_368323	3.17565	VOG8832	hypothetical protein [n=2]; Eaa-like protein [n=1]; EaA protein [n=1];
mmseqs_cluster_13687	3.17468	VOG4416	hypothetical protein [n=51]; gp157 [n=4];
mmseqs_cluster_314766	3.17321	VOG0574	tail formation protein I [n=8]; tail protein [n=5]; tail protein I [n=5]; tail fibers protein [n=5]; phage tail protein I [n=4]; hypothetical protein [n=3]; gpI [n=3]; gp24 [n=2]; putative phage tail protein [n=1]; gp15 protein [n=1]; ORF33 [n=1]; phage tail protein gpI [n=1]; gp25, tail fiber [n=1]; phage tail protein [n=1]; P2 gpI-like baseplate assembly protein [n=1]; bacteriophage protein [n=…
mmseqs_cluster_368383	3.17079	VOG1907	hypothetical protein [n=9]; gp107 [n=2];
mmseqs_cluster_3319	3.17064	VOG9315	terminase large subunit [n=4];
mmseqs_cluster_548095	3.16654	VOG10227	terminase large subunit [n=2]; C-terminus of phage terminase large subunit [n=1];
mmseqs_cluster_201002	3.1634	VOG4568	hypothetical protein [n=55]; putative prohead protease [n=51]; prohead protease [n=50]; coat protein [n=28]; protease [n=26]; capsid maturation protease [n=24]; putative protease [n=21]; head maturation protease [n=15]; putative phage prohead protease [n=10]; phage prohead protease protein [n=6]; putative ClpP protease [n=6]; putative head protease [n=5]; gp5 [n=4]; No annotation provided [n=4]; …
mmseqs_cluster_40397	3.15547	VOG4697	tail completion and sheath stabilizer protein [n=67]; head-proximal tip of tail protein [n=31]; head-proximal tip of tail tube tail completion + sheath stabilizer protein [n=16]; tail completion protein [n=15]; hypothetical protein [n=15]; gp3 tail completion and sheath stabilizer protein [n=13]; tail completion and sheath stabilizer [n=11]; T4-like virus tail tube protein gp19 [n=6]; head-proxim…
mmseqs_cluster_43520	3.1544	VOG4572	major capsid protein [n=107]; capsid protein [n=35]; hypothetical protein [n=28]; putative major capsid protein [n=21]; gp6 [n=19]; putative capsid protein [n=18]; capsid and scaffold protein [n=11]; coat protein [n=10]; minor capsid protein [n=7]; major capsid-like protein [n=7]; gp8 [n=4]; P22 coat protein [n=4]; predicted major capsid protein [n=3]; main capsid protein [n=3]; major capsid prot…
mmseqs_cluster_385356	3.15339	VOG6163	putative tape measure protein [n=4]; tape measure protein [n=3]; phage tape measure protein [n=1]; putative major tail protein [n=1];
mmseqs_cluster_102195	3.15164	VOG11071	putative tape measure protein [n=3];
mmseqs_cluster_793716	3.14839	VOG4691	hypothetical protein [n=103]; baseplate assembly protein [n=26]; baseplate J-like protein [n=24]; putative baseplate component [n=21]; putative baseplate protein [n=15]; baseplate assembly protein J [n=15]; baseplate J family protein [n=14]; putative baseplate assembly protein [n=11]; No annotation provided [n=9]; baseplate protein [n=9]; putative baseplate J-like protein [n=8]; tail protein [n=7…
mmseqs_cluster_306194	3.14805	VOG0801	hypothetical protein [n=31]; tail protein [n=10]; putative minor tail protein [n=6]; ORF012 [n=5]; minor tail protein [n=4]; ORF014 [n=4]; tail component protein [n=3]; ORF013 [n=2]; gp17 [n=2]; Siphovirus-type tail component [n=2]; conserved phage protein [n=2]; tail tape measure protein [n=1]; ORF011 [n=1]; ORF039 [n=1]; phage tail tape measure protein-like protein [n=1]; gp15 [n=1]; phi ETA or…
mmseqs_cluster_399298	3.14491	VOG8509	No annotation provided [n=2]; gp2 [n=1]; hypothetical protein [n=1];
mmseqs_cluster_536739	3.14287	VOG5118	gp50 [n=2]; putative endolysin [n=1];
mmseqs_cluster_1028402	3.13926	VOG4691	hypothetical protein [n=103]; baseplate assembly protein [n=26]; baseplate J-like protein [n=24]; putative baseplate component [n=21]; putative baseplate protein [n=15]; baseplate assembly protein J [n=15]; baseplate J family protein [n=14]; putative baseplate assembly protein [n=11]; No annotation provided [n=9]; baseplate protein [n=9]; putative baseplate J-like protein [n=8]; tail protein [n=7…
mmseqs_cluster_746125	3.13709	VOG0574	tail formation protein I [n=8]; tail protein [n=5]; tail protein I [n=5]; tail fibers protein [n=5]; phage tail protein I [n=4]; hypothetical protein [n=3]; gpI [n=3]; gp24 [n=2]; putative phage tail protein [n=1]; gp15 protein [n=1]; ORF33 [n=1]; phage tail protein gpI [n=1]; gp25, tail fiber [n=1]; phage tail protein [n=1]; P2 gpI-like baseplate assembly protein [n=1]; bacteriophage protein [n=…
mmseqs_cluster_773645	3.13477	VOG6163	putative tape measure protein [n=4]; tape measure protein [n=3]; phage tape measure protein [n=1]; putative major tail protein [n=1];
mmseqs_cluster_71792	3.1285	VOG0275	integrase [n=365]; putative integrase [n=46]; hypothetical protein [n=28]; site-specific recombinase [n=18]; phage integrase [n=18]; No annotation provided [n=11]; putative phage integrase [n=10]; Int [n=9]; gp41 [n=9]; gp33 [n=8]; putative tyrosine recombinase [n=7]; gp40 [n=6]; gp36 [n=6]; gp32 [n=6]; ORF011 [n=6]; putative integrase protein [n=6]; integrase domain protein [n=6]; gp38 [n=5]; gp…
mmseqs_cluster_444161	3.12739	VOG6163	putative tape measure protein [n=4]; tape measure protein [n=3]; phage tape measure protein [n=1]; putative major tail protein [n=1];
mmseqs_cluster_506186	3.12669	VOG10227	terminase large subunit [n=2]; C-terminus of phage terminase large subunit [n=1];
mmseqs_cluster_742354	3.126	VOG4743	hypothetical protein [n=15]; putative tail protein [n=10]; tail fiber protein [n=8]; putative tail fiber protein [n=4]; putative tail fibre protein [n=3]; tail domain-containing protein [n=1]; tail protein [n=1]; 38 kDa minor structural protein [n=1]; putative tail tip protein [n=1];
mmseqs_cluster_255327	3.12531	VOG5270	hypothetical protein [n=16]; minor tail protein [n=5]; tail protein [n=2]; putative structural protein [n=1];
mmseqs_cluster_37740	3.12464	VOG7892	hypothetical protein [n=5];
mmseqs_cluster_1003876	3.12308	VOG0334	DNA polymerase [n=35]; putative DNA polymerase [n=4]; putative DNA polymerase, phage-associated [n=1]; No annotation provided [n=1]; putative protein-primed DNA polymerase [n=1]; hypothetical protein [n=1]; putative DNA polymerase type B [n=1];
mmseqs_cluster_391124	3.12018	VOG3006	hypothetical protein [n=3]; gp72 [n=1]; gp68 [n=1]; gp60 [n=1];
mmseqs_cluster_18245	3.11888	VOG10969	putative tail fiber protein [n=2]; hypothetical protein [n=1];
mmseqs_cluster_90811	3.11817	VOG5793	tapemeasure [n=5]; gp17 [n=3]; gp20 [n=1]; tail length tape-measure protein [n=1]; tapemeasure protein [n=1];
mmseqs_cluster_782552	3.11698	VOG4616	hypothetical protein [n=19]; endolysin [n=13]; muramidase [n=7]; No annotation provided [n=5]; putative peptidoglycan binding domain protein [n=3]; gp27 [n=3]; phage-encoded peptidoglycan binding protein [n=3]; peptidoglycan binding protein [n=3]; putative peptidoglycan binding protein [n=3]; gp33 [n=2]; Putative peptidoglycan binding protein [n=2]; putative endolysin [n=2]; putative peptidoglyca…
mmseqs_cluster_314506	3.11416	VOG0582	tail protein [n=12]; tail protein D [n=6]; gene D protein [n=4]; late control D protein [n=4]; late control protein [n=2]; hypothetical protein [n=2]; putative transcriptional regulator [n=2]; late control D family protein [n=2]; phage tail protein D [n=2]; transcriptional regulator [n=1]; gp15 [n=1]; putative phage control protein D [n=1]; gp10 [n=1]; late control gene D protein [n=1]; phage tai…
mmseqs_cluster_704541	3.11395	VOG3227	putative tail fiber [n=5]; tail fiber protein [n=4]; putative tail fiber protein [n=2]; tail fiber [n=1]; hypothetical protein [n=1]; phage tail fiber protein [n=1]; hypothetical tail fiber [n=1];
mmseqs_cluster_39979	3.11234	VOG0083	recombination endonuclease subunit [n=74]; hypothetical protein [n=46]; gpre46 combination endonuclease [n=31]; putative exonuclease [n=28]; endonuclease subunit [n=27]; gp46 recombination endonuclease subunit [n=15]; recombination endonuclease [n=13]; exonuclease I [n=11]; exonuclease [n=11]; chromosome segregation protein [n=10]; recombination-related endonuclease [n=9]; ATPase [n=8]; nucleosid…
mmseqs_cluster_976614	3.11162	VOG3405	hypothetical protein [n=18]; putative Rz-like protein [n=5]; putative lysis accessory protein [n=3]; lysin [n=2]; endopeptidase Rz [n=1]; gp56 [n=1]; tail assembly-like protein [n=1]; tail assembly protein [n=1]; lysis protein [n=1]; tail protein [n=1]; conserved phage protein [n=1]; putative Rz protein [n=1]; Rz gp24 [n=1]; gp55 [n=1];
mmseqs_cluster_4003	3.11149	VOG1887	major capsid protein [n=27]; hypothetical protein [n=11]; putative major capsid protein [n=9]; capsid protein E [n=5]; major capsid protein E [n=5]; putative head protein [n=3]; capsid protein [n=3]; capsid component [n=2]; major head subunit E [n=2]; major head subunit [n=2]; putative structural protein [n=2]; major capsid E family protein [n=2]; ORFp38 [n=1]; orf10 [n=1]; gp348 [n=1]; putative …
mmseqs_cluster_293563	3.11038	VOG6007	hypothetical protein [n=7]; DUF2312-domain containing protein [n=1];
mmseqs_cluster_676460	3.10856	VOG4550	hypothetical protein [n=273]; baseplate wedge subunit [n=83]; base plate wedge subunit [n=65]; ribose-phosphate pyrophosphokinase [n=38]; putative ribose-phosphate pyrophosphokinase [n=26]; putative baseplate protein [n=25]; No annotation provided [n=25]; baseplate protein [n=17]; putative structural protein [n=13]; baseplate assembly protein W [n=12]; gp25 baseplate wedge subunit [n=11]; putativ…
mmseqs_cluster_560428	3.10833	VOG3888	hypothetical protein [n=12]; head/tail joining protein [n=1]; putative head/tail joining protein [n=1];
mmseqs_cluster_925050	3.1074	VOG0397	dUTPase [n=42]; dCTP pyrophosphatase [n=34]; hypothetical protein [n=33]; dCTPase [n=21]; putative dUTP diphosphatase [n=10]; gp56 dCTPase [n=6]; putative dUTPase [n=5]; dUTP diphosphatase [n=5]; conserved phage protein [n=4]; dimeric dUTPase [n=3]; nucleoside triphosphate pyrophosphohydrolase [n=3]; ORF023 [n=3]; dUTPase family protein [n=2]; DUTPase [n=2]; ORF025 [n=2]; 2-Deoxyuridine 5-triphos…
mmseqs_cluster_68810	3.1072	VOG2388	hypothetical protein [n=17]; putative membrane protein [n=3]; putative holin [n=2]; gp35 [n=2]; putative integral membrane protein [n=2]; putative phage membrane protein [n=1]; holin/antiholin [n=1]; gp45, putative bacteriophage membrane protein [n=1]; phage-encoded membrane protein [n=1]; gp47, putative bacteriophage membrane protein [n=1]; gp29 [n=1]; phage-related transmembrane protein [n=1]; …
mmseqs_cluster_357528	3.10604	VOG1292	hypothetical protein [n=10]; putative hydrolase [n=10]; metallo-beta-lactamase domain-containing protein [n=4]; hydrolase [n=4]; beta-lactamase-like hydrolase [n=4]; metallo-hydrolase [n=2]; metallo-beta-lactamase domain protein [n=2]; putative metallo-beta-lactamase domain protein [n=2]; No annotation provided [n=1]; beta-lactamase-like protein [n=1]; beta lactamase [n=1]; putative metallo-hydro…
mmseqs_cluster_63855	3.1029	VOG4569	minor tail protein [n=118]; minor tail subunit [n=54]; hypothetical protein [n=30]; putative minor tail protein [n=23]; gp26 [n=22]; putative minor tail subunit [n=13]; gp27 [n=11]; gp23 [n=10]; gp25 [n=9]; gp17 [n=8]; gp22 [n=7]; gp30 [n=7]; tail protein [n=7]; gp28 [n=5]; gp29 [n=3]; structural protein [n=3]; gp18 [n=3]; gp24 [n=3]; Minor tail protein [n=3]; gp20 [n=2]; Putative minor tail prot…
mmseqs_cluster_873725	3.10287	VOG0977	hypothetical protein [n=4]; putative phage-related protein [n=1]; conserved phage protein [n=1]; gp10 protein [n=1]; ORF29 [n=1];
mmseqs_cluster_129321	3.10148	VOG4811	tapemeasure [n=2]; gp33 [n=1]; gp27 [n=1]; gp31 [n=1]; tape meaure protein [n=1]; tapemeasure protein [n=1]; gp34 [n=1]; gp30 [n=1]; tape measure protein [n=1];
mmseqs_cluster_695990	3.09833	VOG0275	integrase [n=365]; putative integrase [n=46]; hypothetical protein [n=28]; site-specific recombinase [n=18]; phage integrase [n=18]; No annotation provided [n=11]; putative phage integrase [n=10]; Int [n=9]; gp41 [n=9]; gp33 [n=8]; putative tyrosine recombinase [n=7]; gp40 [n=6]; gp36 [n=6]; gp32 [n=6]; ORF011 [n=6]; putative integrase protein [n=6]; integrase domain protein [n=6]; gp38 [n=5]; gp…
mmseqs_cluster_710803	3.09572	VOG7057	hypothetical protein [n=5]; gp029 [n=1];
mmseqs_cluster_899017	3.09442	VOG5994	hypothetical protein [n=4]; CII protein [n=2]; cII [n=1]; putative cII repressor [n=1]; CII decision making protein [n=1];
mmseqs_cluster_105719	3.09396	VOG7846	hypothetical protein [n=4]; gp94 [n=1];
mmseqs_cluster_42343	3.09322	VOG2355	hypothetical protein [n=6]; putative head closure protein [n=2]; gp27 [n=1]; hypothetical protein ORF038 [n=1]; T7-like tubular tail B family-like protein [n=1]; putative tail appendage [n=1];
mmseqs_cluster_495253	3.08952	VOG7615	hypothetical protein [n=4]; conserved hypothetical bacteriophage protein [n=1];
mmseqs_cluster_10883	3.08699	VOG0028	exonuclease [n=75]; hypothetical protein [n=48]; putative exodeoxyribonuclease [n=39]; 5'-3' exonuclease [n=29]; RNaseH ribonuclease [n=28]; RnaseH [n=26]; putative exonuclease [n=25]; putative 5'-3' exonuclease [n=17]; DNA polymerase I [n=15]; RNaseH [n=12]; flap endonuclease [n=12]; ribonuclease RNaseH [n=12]; putative DNA exonuclease [n=11]; exodeoxyribonuclease [n=10]; ribonuclease H [n=10]; …
mmseqs_cluster_55022	3.07984	VOG0850	tail protein [n=20]; minor tail protein [n=16]; putative minor tail protein [n=11]; tail assembly protein [n=10]; hypothetical protein [n=9]; minor tail protein K [n=9]; tail component protein [n=3]; phage tail assembly protein [n=3]; gp19 [n=3]; tail assembly protein K [n=2]; NlpC/P60 family protein [n=2]; bacteriophage tail tip assembly protein; Lambda gpK homolog [n=2]; putative tail assembly …
mmseqs_cluster_703064	3.0798	VOG6488	terminase large subunit [n=4]; putative DNA packaging protein [n=1]; terminase [n=1]; putative terminase [n=1];
mmseqs_cluster_524513	3.07397	VOG5736	hypothetical protein [n=5]; putative tail fiber protein [n=2]; tail spike protein [n=1]; tail protein [n=1]; tail fiber family protein [n=1]; tailspike protein [n=1];
mmseqs_cluster_238461	3.07315	VOG7407	intein-containing putative terminase large subunit precursor [n=5]; terminase large subunit precursor [n=1];
mmseqs_cluster_255385	3.06893	VOG6725	hypothetical protein [n=7];
mmseqs_cluster_284933	3.06672	VOG9340	tail fiber protein [n=1]; structural protein [n=1]; hypothetical protein [n=1]; putative gpH protein [n=1];
mmseqs_cluster_783670	3.0647	VOG4555	scaffolding protein [n=107]; scaffold protein [n=97]; hypothetical protein [n=95]; putative scaffold protein [n=29]; gp5 [n=24]; gp14 [n=24]; putative head assembly scaffold [n=17]; putative scaffolding protein [n=14]; gp12 [n=13]; gp15 [n=13]; gp6 [n=13]; gp13 [n=12]; putative head assembly scaffold protein [n=12]; gp16 [n=8]; minor structural protein [n=8]; gp18 [n=6]; phage minor structural pr…
mmseqs_cluster_643137	3.06084	VOG0487	hypothetical protein [n=48]; cd.1 hypothetical protein [n=2]; Cd.1 hypothetical protein [n=1]; hypothetical protein Shfl2p216 [Shigella phage Shfl2] [n=1]; No annotation provided [n=1]; Cd.1 conserved hypothetical protein [n=1];
mmseqs_cluster_98648	3.0569	VOG8157	hypothetical protein [n=5];
mmseqs_cluster_563791	3.0547	VOG8384	peptidase-like protein [n=3]; amidase domain protein [n=1];
mmseqs_cluster_704875	3.05466	VOG4652	virion morphogenesis protein [n=6]; hypothetical protein [n=4]; head morphogenesis protein [n=2]; putative virion morphogenesis protein [n=2]; putative morphogenesis protein [n=1]; virion morphogenesis late F orf [n=1]; virion morphogenesis [n=1]; F protein [n=1]; putative head morphogenesis protein [n=1]; phage Mu protein F-like protein [n=1]; gp4 [n=1]; gp30 [n=1]; protein F-like protein [n=1];…
mmseqs_cluster_323752	3.05343	VOG9305	EaD protein [n=2]; hypothetical protein [n=2];
mmseqs_cluster_843137	3.05066	VOG2038	hypothetical protein [n=23]; peptidase [n=6]; gp67 [n=4]; gp72 [n=3]; gp75 [n=2]; gp64 [n=2]; gp78 [n=1]; gp94 [n=1]; gp100 [n=1]; HTH DNA binding protein [n=1]; gp73 [n=1]; gp66 [n=1]; gp89 [n=1]; DNA binding domain protein [n=1]; helix-turn-helix DNA binding domain protein [n=1]; gp76 [n=1]; gp77 [n=1]; gp74 [n=1]; gp99 [n=1];
mmseqs_cluster_568222	3.04853	VOG2017	gp8 [n=3]; hypothetical protein [n=1]; gp7 [n=1];
mmseqs_cluster_30856	3.04237	VOG2436	hypothetical protein [n=18]; bifunctional protein GlmU [n=2]; RB69ORF052c hypothetical protein [n=1]; No annotation provided [n=1]; conserved hypothetical protein [n=1]; gp215 [n=1];
mmseqs_cluster_986402	3.03941	VOG5203	HNH endonuclease domain protein [n=6]; hypothetical protein [n=4]; gp212 [n=3]; gp208 [n=2]; gp222 [n=2]; gp215 [n=2]; homing endonuclease [n=2]; gp206 [n=2]; gp213 [n=2]; gp207 [n=2]; Cas4-like exonuclease [n=1]; gp204 [n=1]; gp202 [n=1]; gp201 [n=1]; gp214 [n=1]; gp218 [n=1];
mmseqs_cluster_1033033	3.03552	VOG4652	virion morphogenesis protein [n=6]; hypothetical protein [n=4]; head morphogenesis protein [n=2]; putative virion morphogenesis protein [n=2]; putative morphogenesis protein [n=1]; virion morphogenesis late F orf [n=1]; virion morphogenesis [n=1]; F protein [n=1]; putative head morphogenesis protein [n=1]; phage Mu protein F-like protein [n=1]; gp4 [n=1]; gp30 [n=1]; protein F-like protein [n=1];…
mmseqs_cluster_285699	3.03467	VOG6396	DNA polymerase IV [n=1]; error-prone lesion bypass DNA polymerase V [n=1]; DNA polymerase [n=1]; lesion bypass DNA polymerase V [n=1]; hypothetical protein [n=1]; SOS responce UmuC protein [n=1]; IMPB/MUCB/SAMB family protein [n=1];
mmseqs_cluster_14292	3.03371	VOG4573	hypothetical protein [n=31]; Clp protease [n=28]; ClpP ATP-dependent protease subunit [n=14]; ATP-dependent Clp protease proteolytic subunit [n=12]; putative head maturation protease [n=11]; capsid maturation protease [n=11]; Clp protease-like protein [n=11]; putative Clp protease [n=10]; protease [n=9]; prohead protease [n=9]; putative ATP-dependent Clp protease [n=8]; ClpP protease [n=8]; head …
mmseqs_cluster_527292	3.03259	VOG0582	tail protein [n=12]; tail protein D [n=6]; gene D protein [n=4]; late control D protein [n=4]; late control protein [n=2]; hypothetical protein [n=2]; putative transcriptional regulator [n=2]; late control D family protein [n=2]; phage tail protein D [n=2]; transcriptional regulator [n=1]; gp15 [n=1]; putative phage control protein D [n=1]; gp10 [n=1]; late control gene D protein [n=1]; phage tai…
mmseqs_cluster_796290	3.03231	VOG9654	hypothetical protein [n=3];
mmseqs_cluster_792641	3.03198	VOG5023	hypothetical protein [n=5]; putative head assembly cofactor [n=1];
mmseqs_cluster_518151	3.03194	VOG4633	hypothetical protein [n=15]; putative tail component [n=6]; tail protein [n=5]; putative phage tail protein [n=5]; putative phage tail component [n=4]; Tail component protein [n=2]; gp14 [n=1]; putative tail component domain-containing protein [n=1]; Orf53 [n=1]; neck protein [n=1]; Gp13 protein [n=1]; putative Tail component protein [n=1]; Gp14 protein [n=1]; tail component protein [n=1]; putati…
mmseqs_cluster_322968	3.03047	VOG4572	major capsid protein [n=107]; capsid protein [n=35]; hypothetical protein [n=28]; putative major capsid protein [n=21]; gp6 [n=19]; putative capsid protein [n=18]; capsid and scaffold protein [n=11]; coat protein [n=10]; minor capsid protein [n=7]; major capsid-like protein [n=7]; gp8 [n=4]; P22 coat protein [n=4]; predicted major capsid protein [n=3]; main capsid protein [n=3]; major capsid prot…
mmseqs_cluster_873969	3.02832	VOG4564	hypothetical protein [n=79]; head morphogenesis protein [n=49]; putative head morphogenesis protein [n=33]; putative head protein [n=25]; minor head protein [n=22]; phage head morphogenesis protein [n=16]; putative minor head protein [n=13]; minor capsid protein [n=13]; No annotation provided [n=7]; phage minor capsid protein [n=7]; gp4 [n=6]; ORF011 [n=6]; capsid morphogenesis protein [n=6]; put…
mmseqs_cluster_233782	3.02824	VOG3361	hypothetical protein [n=9];
mmseqs_cluster_671440	3.02722	VOG4550	hypothetical protein [n=273]; baseplate wedge subunit [n=83]; base plate wedge subunit [n=65]; ribose-phosphate pyrophosphokinase [n=38]; putative ribose-phosphate pyrophosphokinase [n=26]; putative baseplate protein [n=25]; No annotation provided [n=25]; baseplate protein [n=17]; putative structural protein [n=13]; baseplate assembly protein W [n=12]; gp25 baseplate wedge subunit [n=11]; putativ…
mmseqs_cluster_406535	3.02443	VOG6055	hypothetical protein [n=6]; RecT family protein [n=2]; No annotation provided [n=1];
mmseqs_cluster_347171	3.02338	VOG3227	putative tail fiber [n=5]; tail fiber protein [n=4]; putative tail fiber protein [n=2]; tail fiber [n=1]; hypothetical protein [n=1]; phage tail fiber protein [n=1]; hypothetical tail fiber [n=1];
mmseqs_cluster_594474	3.02211	VOG4558	minor tail protein [n=183]; hypothetical protein [n=63]; gp31 [n=44]; minor tail subunit [n=28]; gp32 [n=22]; structural protein [n=19]; gp18 [n=17]; gp30 [n=16]; gp33 [n=15]; gp28 [n=13]; gp27 [n=11]; gp26 [n=11]; gp34 [n=10]; gp19 [n=9]; gp20 [n=7]; gp29 [n=5]; putative structural protein [n=4]; gp22 [n=4]; gp36 [n=3]; gp24 [n=3]; gp21 [n=3]; gp37 [n=2]; gp35 [n=2]; gp25 [n=2]; Minor tail prote…
mmseqs_cluster_492594	3.02208	VOG9438	HNH endonuclease [n=1]; HNH domain protein [n=1]; gp87 [n=1];
mmseqs_cluster_129695	3.02178	VOG2617	gp16 [n=4]; major capsid protein [n=3]; gp17 [n=3]; hypothetical protein [n=2]; gp15 [n=2]; gp23 [n=1]; capsid protein [n=1]; gp19 [n=1]; gp21 [n=1]; gp20 [n=1];
mmseqs_cluster_142625	3.01991	VOG0018	DNA ligase [n=230]; putative DNA ligase [n=65]; ATP-dependent DNA ligase [n=50]; putative ATP-dependent DNA ligase [n=26]; hypothetical protein [n=26]; gp30 DNA ligase [n=17]; No annotation provided [n=11]; putative ligase [n=6]; putative ATP-dependent DNA ligase protein [n=5]; ATP dependent DNA ligase [n=5]; gp1.3 [n=4]; DNA ligase, phage-associated [n=4]; putative ATP-dependent polynucleotide l…
mmseqs_cluster_531705	3.01963	VOG4691	hypothetical protein [n=103]; baseplate assembly protein [n=26]; baseplate J-like protein [n=24]; putative baseplate component [n=21]; putative baseplate protein [n=15]; baseplate assembly protein J [n=15]; baseplate J family protein [n=14]; putative baseplate assembly protein [n=11]; No annotation provided [n=9]; baseplate protein [n=9]; putative baseplate J-like protein [n=8]; tail protein [n=7…
mmseqs_cluster_82524	3.01743	VOG4551	DNA primase [n=259]; putative DNA primase [n=130]; DNA primase subunit [n=99]; hypothetical protein [n=76]; primase [n=22]; putative primase [n=20]; DNA primase/helicase [n=15]; gp61 DNA primase subunit [n=13]; gp54 [n=12]; gp57 [n=10]; gp55 [n=9]; gp56 [n=7]; gp61 [n=6]; gp59 [n=5]; gp53 [n=5]; putative DNA replication primase [n=5]; putative DNA primase protein [n=5]; DNA primase / DNA helicase…
mmseqs_cluster_375552	3.01727	VOG1356	hypothetical protein [n=96]; portal protein [n=43]; putative portal protein [n=9]; No annotation provided [n=5]; structural protein [n=3]; DUF935-like protein [n=3]; PF06074 family protein [n=2]; gp3 [n=2]; virion protein [n=1]; portal [n=1]; hyphothetical protein [n=1]; putative structural protein [n=1]; gp29 [n=1]; hypothetical protein RDJLphi1_gp67 [n=1]; gp017 [n=1]; gp6 [n=1]; hypothetical p…
mmseqs_cluster_71896	3.0163	VOG1198	DNA polymerase III alpha subunit [n=36]; DNA polymerase [n=13]; DNA polymerase III subunit alpha [n=12]; putative DNA polymerase III alpha subunit [n=11]; DNA polymerase III [n=7]; hypothetical protein [n=5]; DNA polymerase III alpha [n=5]; No annotation provided [n=4]; gp66 [n=3]; gp202 [n=3]; gp207 [n=3]; gp208 [n=2]; gp210 [n=2]; gp65 [n=2]; putative DNA polymerase [n=2]; gp80 [n=2]; DNA Polym…
mmseqs_cluster_171368	3.01431	VOG10209	hypothetical protein [n=2]; JHP1044 mosaic, putative crystallin beta/gamma motif-containing protein [n=1];
mmseqs_cluster_634331	3.01288	VOG6163	putative tape measure protein [n=4]; tape measure protein [n=3]; phage tape measure protein [n=1]; putative major tail protein [n=1];
mmseqs_cluster_653918	3.00822	VOG5779	hypothetical protein [n=4]; terminase large subunit [n=3]; terminase DNA packaging enzyme large subunit [n=2]; phage terminase, large subunit [n=1]; No annotation provided [n=1];
mmseqs_cluster_659301	3.00664	VOG4544	terminase large subunit [n=695]; terminase [n=256]; putative terminase large subunit [n=176]; hypothetical protein [n=154]; gp2 [n=57]; large terminase protein [n=45]; phage terminase large subunit [n=37]; putative terminase [n=35]; terminase DNA packaging enzyme large subunit [n=34]; putative phage terminase large subunit [n=30]; large terminase subunit [n=29]; putative large terminase subunit […
mmseqs_cluster_67091	3.00636	VOG0275	integrase [n=365]; putative integrase [n=46]; hypothetical protein [n=28]; site-specific recombinase [n=18]; phage integrase [n=18]; No annotation provided [n=11]; putative phage integrase [n=10]; Int [n=9]; gp41 [n=9]; gp33 [n=8]; putative tyrosine recombinase [n=7]; gp40 [n=6]; gp36 [n=6]; gp32 [n=6]; ORF011 [n=6]; putative integrase protein [n=6]; integrase domain protein [n=6]; gp38 [n=5]; gp…
mmseqs_cluster_491039	3.00595	VOG4751	hypothetical protein [n=14]; virion protein [n=8]; lysis protein A [n=4]; putative structural protein [n=3]; structural protein P5 [n=2]; endolysin [n=2]; putative endolysin [n=1]; putative lysis protein A [n=1]; head-tail assembly protein [n=1]; putative endolysin 1 [n=1]; No annotation provided [n=1];
mmseqs_cluster_240467	3.00525	VOG3432	hypothetical protein [n=16]; ORF36 [n=1]; gp373 [n=1]; Orf55 [n=1];
mmseqs_cluster_848472	3.00297	VOG5793	tapemeasure [n=5]; gp17 [n=3]; gp20 [n=1]; tail length tape-measure protein [n=1]; tapemeasure protein [n=1];
mmseqs_cluster_299781	3.00156	VOG4611	hypothetical protein [n=50]; scaffold protein [n=12]; scaffolding protein [n=10]; putative scaffold protein [n=8]; gp16 [n=5]; No annotation provided [n=2]; structural phage protein [n=1]; putative capsid scaffold protein [n=1]; BcepGomrgp06 [n=1]; virion structural protein [n=1]; structural protein [n=1]; putative virion structural protein [n=1]; putative phage structural protein [n=1]; hypothet…
mmseqs_cluster_651134	2.9951	VOG4659	putative antireceptor [n=7]; Gp14 protein [n=2]; endopeptidase/tail protein [n=1]; putative minor structural protein [n=1]; endopeptidase-endolysin [n=1]; minor structural protein 3 [n=1]; hypothetical protein [n=1]; endopeptidase [n=1]; putative tail endopeptidase [n=1]; ORF47 [n=1]; gp16 [n=1]; hypothetical phage structural protein [n=1]; putative anti-receptor protein [n=1]; structural protein…
mmseqs_cluster_564585	2.99311	VOG7138	hypothetical protein [n=3]; ribonuclease III [n=3];
mmseqs_cluster_251768	2.99172	VOG5793	tapemeasure [n=5]; gp17 [n=3]; gp20 [n=1]; tail length tape-measure protein [n=1]; tapemeasure protein [n=1];
mmseqs_cluster_256848	2.98538	VOG10898	gp15 [n=1]; hypothetical protein [n=1]; gp41 [n=1];
mmseqs_cluster_558301	2.9849	VOG2792	tail/DNA circulation protein [n=4]; DNA circulation protein [n=2]; hypothetical protein [n=2]; DNA circularization protein [n=1]; putative DNA circularization protein [n=1]; putative DNA circulation protein [n=1];
mmseqs_cluster_277547	2.98213	VOG6163	putative tape measure protein [n=4]; tape measure protein [n=3]; phage tape measure protein [n=1]; putative major tail protein [n=1];
mmseqs_cluster_468961	2.98138	VOG6229	hypothetical protein [n=6]; receptor blocking protein [n=1]; No annotation provided [n=1];
mmseqs_cluster_629092	2.98075	VOG4969	hypothetical protein [n=5]; short tail fiber [n=2]; putative short tail fiber [n=1];
mmseqs_cluster_705128	2.97931	VOG7168	bacterial surface protein [n=2]; N-acetylmuramoyl-L-alanine amidase [n=1]; surface protein [n=1]; putative tail fiber protein [n=1]; cell adhesion domain protein [n=1];
mmseqs_cluster_1031038	2.97903	VOG1886	putative terminase large subunit [n=5]; terminase large subunit [n=5]; putative large terminase subunit [n=4]; ORF22 [n=1]; terminase [n=1]; putative terminase [n=1]; VHS1091 protein [n=1]; hypothetical protein [n=1]; DNA terminase [n=1]; TerL [n=1];
mmseqs_cluster_949652	2.97645	VOG3328	hypothetical protein [n=6]; Tail tube protein [n=1];
mmseqs_cluster_99484	2.97398	VOG4870	hypothetical protein [n=25]; conserved hypothetical protein [n=1];
mmseqs_cluster_1033165	2.97171	VOG0574	tail formation protein I [n=8]; tail protein [n=5]; tail protein I [n=5]; tail fibers protein [n=5]; phage tail protein I [n=4]; hypothetical protein [n=3]; gpI [n=3]; gp24 [n=2]; putative phage tail protein [n=1]; gp15 protein [n=1]; ORF33 [n=1]; phage tail protein gpI [n=1]; gp25, tail fiber [n=1]; phage tail protein [n=1]; P2 gpI-like baseplate assembly protein [n=1]; bacteriophage protein [n=…
mmseqs_cluster_640777	2.97012	VOG9324	hypothetical protein [n=3]; No annotation provided [n=1];
mmseqs_cluster_13104	2.96903	VOG4133	plastocyanine [n=34]; plastocyanin [n=26]; PetE plastocyanine [n=1];
mmseqs_cluster_562475	2.96868	VOG4618	gp1 [n=19]; hypothetical protein [n=9]; DNA binding protein [n=8]; ParB-like nuclease domain protein [n=5]; ParB-like protein [n=5]; ParB [n=4]; transcriptional regulator [n=3]; putative ParB nuclease [n=3]; putative ParB-like nuclease domain-containing protein [n=2]; DNA modification methylase [n=2]; putative ParB protein [n=2]; DNA methylase [n=2]; DNA methyltransferase [n=1]; ParB-like nucleas…
mmseqs_cluster_8191	2.96751	VOG6163	putative tape measure protein [n=4]; tape measure protein [n=3]; phage tape measure protein [n=1]; putative major tail protein [n=1];
mmseqs_cluster_282174	2.96722	VOG9339	minor tail protein Z [n=2]; hypothetical protein [n=1]; tail protein [n=1];
mmseqs_cluster_422172	2.96694	VOG4550	hypothetical protein [n=273]; baseplate wedge subunit [n=83]; base plate wedge subunit [n=65]; ribose-phosphate pyrophosphokinase [n=38]; putative ribose-phosphate pyrophosphokinase [n=26]; putative baseplate protein [n=25]; No annotation provided [n=25]; baseplate protein [n=17]; putative structural protein [n=13]; baseplate assembly protein W [n=12]; gp25 baseplate wedge subunit [n=11]; putativ…
mmseqs_cluster_151357	2.96523	VOG6163	putative tape measure protein [n=4]; tape measure protein [n=3]; phage tape measure protein [n=1]; putative major tail protein [n=1];
mmseqs_cluster_31618	2.96355	VOG5862	putative short tail fiber [n=5]; short tail fiber [n=2]; putative short tail fibre [n=1]; hypothetical protein [n=1]; short tail fiber protein [n=1];
mmseqs_cluster_518368	2.96124	VOG10223	hypothetical protein [n=3];
mmseqs_cluster_118338	2.96053	VOG1352	hypothetical protein [n=81]; structural protein [n=25]; putative structural protein [n=23]; No annotation provided [n=8]; tail sheath protein [n=5]; virion protein [n=4]; putative structural protein 1 [n=3]; phage conserved structural protein [n=2]; conserved structural protein [n=2]; gp04 [n=2]; putative major tail protein [n=1]; AB1gp03 [n=1]; gp62 [n=1]; putative virion component [n=1]; Phage …
mmseqs_cluster_137652	2.95934	VOG0805	hypothetical protein [n=98]; gp207 [n=4]; No annotation provided [n=3]; ORF053 [n=3]; ORF051 [n=2]; ORF052 [n=2]; ORF049 [n=2]; phi PVL orf 17-like protein [n=1]; ORF047 [n=1]; ORF035 [n=1]; ORF040 [n=1]; hypothetical cyanophage protein [n=1]; ORF048 [n=1]; ORF044 [n=1]; Hypothetical-Protein [n=1]; phi SLT orf 99-like protein [n=1]; 77ORF058 [n=1]; ORF041 [n=1]; ORF054 [n=1]; ORF057 [n=1];
mmseqs_cluster_35986	2.95916	VOG7414	hypothetical protein [n=6];
mmseqs_cluster_18607	2.95846	VOG4811	tapemeasure [n=2]; gp33 [n=1]; gp27 [n=1]; gp31 [n=1]; tape meaure protein [n=1]; tapemeasure protein [n=1]; gp34 [n=1]; gp30 [n=1]; tape measure protein [n=1];
mmseqs_cluster_42898	2.95813	VOG4550	hypothetical protein [n=273]; baseplate wedge subunit [n=83]; base plate wedge subunit [n=65]; ribose-phosphate pyrophosphokinase [n=38]; putative ribose-phosphate pyrophosphokinase [n=26]; putative baseplate protein [n=25]; No annotation provided [n=25]; baseplate protein [n=17]; putative structural protein [n=13]; baseplate assembly protein W [n=12]; gp25 baseplate wedge subunit [n=11]; putativ…
mmseqs_cluster_294065	2.9568	VOG5793	tapemeasure [n=5]; gp17 [n=3]; gp20 [n=1]; tail length tape-measure protein [n=1]; tapemeasure protein [n=1];
mmseqs_cluster_552311	2.95585	VOG4623	hypothetical protein [n=20]; putative DNA packaging protein [n=7]; head-tail connector protein [n=3]; head completion protein [n=2]; gp7 [n=2]; ORF050 [n=2]; ORF051 [n=2]; head-tail connector [n=2]; conserved hypothetical protein [n=2]; phage gp6-like head-tail connector protein [n=2]; ORF047 [n=2]; putative head connector protein [n=1]; ORF049 [n=1]; similar to phage Spp1 gp15 (product required …
mmseqs_cluster_255340	2.94828	VOG0221	integrase [n=57]; serine integrase [n=15]; serine recombinase [n=13]; hypothetical protein [n=11]; gp38 [n=10]; gp33 [n=9]; resolvase [n=9]; recombinase [n=8]; gp37 [n=7]; putative recombinase [n=7]; putative integrase [n=7]; DNA invertase [n=5]; integrase (S-int) [n=4]; site-specific recombinase [n=4]; gp34 [n=4]; integrase (S-Int) [n=4]; putative resolvase [n=3]; gp39 [n=3]; Resolvase domain pr…
mmseqs_cluster_586021	2.94453	VOG7625	ORF6 [n=2]; unkown [n=1]; ORF5 [n=1]; gp5 [n=1];
mmseqs_cluster_524163	2.94278	VOG0227	tail fiber assembly protein [n=32]; hypothetical protein [n=22]; putative tail fiber assembly protein [n=15]; tail fibers protein [n=5]; gpG [n=3]; Caudovirales tail fiber assembly protein [n=3]; gp38 distal long tail fiber assembly catalyst [n=2]; putative phage tail fiber assembly protein [n=2]; tail fiber assembly [n=2]; distal long tail fiber assembly catalyst [n=2]; conserved hypothetical ta…
mmseqs_cluster_897838	2.94249	VOG4841	hypothetical protein [n=2]; small terminase subunit [n=2]; HNH endonuclease domain protein [n=1];
mmseqs_cluster_242088	2.94233	VOG4417	hypothetical protein [n=11]; No annotation provided [n=5]; gp169 [n=2]; hypothetical cyanophage protein [n=1];
mmseqs_cluster_698449	2.94226	VOG2170	hypothetical protein [n=33]; virion protein [n=4]; virion structural protein [n=3]; tail assembly protein [n=2]; No annotation provided [n=2]; structural protein [n=1]; hypothetical protein ORF021 [n=1]; putative virion structural protein [n=1]; tail fiber structural protein [n=1]; structural phage protein [n=1]; Virion structural protein [n=1]; hypothetical protein ORF032 [n=1];
mmseqs_cluster_777164	2.93897	VOG0861	hypothetical protein [n=9]; holin [n=4]; putative holin [n=1];
mmseqs_cluster_866768	2.9332	VOG7635	hypothetical protein [n=2]; No annotation provided [n=2]; peptidoglycan hydrolase [n=1];
mmseqs_cluster_705612	2.93187	VOG6163	putative tape measure protein [n=4]; tape measure protein [n=3]; phage tape measure protein [n=1]; putative major tail protein [n=1];
mmseqs_cluster_867888	2.93171	VOG1540	hypothetical protein [n=23]; putative phage minor tail protein [n=1]; peptidoglycan hydrolase/transglycosylase [n=1]; P19 [n=1]; p21 [n=1]; No annotation provided [n=1];
mmseqs_cluster_993107	2.92719	VOG3811	hypothetical protein [n=4]; putative minor coat protein [n=1]; ORF2 [n=1];
mmseqs_cluster_458318	2.92432	VOG0275	integrase [n=365]; putative integrase [n=46]; hypothetical protein [n=28]; site-specific recombinase [n=18]; phage integrase [n=18]; No annotation provided [n=11]; putative phage integrase [n=10]; Int [n=9]; gp41 [n=9]; gp33 [n=8]; putative tyrosine recombinase [n=7]; gp40 [n=6]; gp36 [n=6]; gp32 [n=6]; ORF011 [n=6]; putative integrase protein [n=6]; integrase domain protein [n=6]; gp38 [n=5]; gp…
mmseqs_cluster_134270	2.92188	VOG4848	No annotation provided [n=1]; phage tail fiber [n=1]; phage minor structural protein [n=1]; probably distal tail fiber protein [n=1]; hypothetical protein [n=1];
mmseqs_cluster_235117	2.92178	VOG6163	putative tape measure protein [n=4]; tape measure protein [n=3]; phage tape measure protein [n=1]; putative major tail protein [n=1];
mmseqs_cluster_437144	2.92101	VOG4694	hypothetical protein [n=55]; DNA adenine methylase [n=48]; DNA adenine methylase Dam [n=31]; DNA methylase [n=13]; methylase [n=9]; DNA adenine methyltransferase [n=8]; Dam [n=8]; DNA methyltransferase [n=7]; methyl-directed repair DNA adenine methylase [n=5]; putative DNA adenine methylase [n=5]; AdoMet-MTase [n=4]; site-specific DNA methylase [n=3]; Dam DNA adenine methylase [n=3]; putative met…
mmseqs_cluster_457527	2.91979	VOG2995	phosphoesterase [n=5]; gp52 [n=3]; gp53 [n=3]; gp51 [n=3]; ribonucleotide-diphosphate reductase alpha subunit [n=2]; hypothetical protein [n=2]; gp49 [n=2]; gp56 [n=1]; gp54 [n=1]; recombination directionality factor [n=1]; intein-containing topoisomerase primase [n=1]; putative phosphate starvation-inducible protein [n=1]; endonuclease [n=1]; gp50 [n=1]; ribonucleotide-diphosphate reductase subu…
mmseqs_cluster_149325	2.91868	VOG0588	replication protein A [n=11]; replication protein [n=10]; putative replication protein [n=4]; gpA [n=3]; rep [n=2]; gp15, hypothetical replication protein [n=1]; A protein [n=1]; DNA replication [n=1]; P2 gpA-like protein [n=1]; Rep [n=1]; No annotation provided [n=1]; gp36 [n=1]; putative replication initiation protein P12 [n=1];
mmseqs_cluster_1013735	2.91791	VOG6163	putative tape measure protein [n=4]; tape measure protein [n=3]; phage tape measure protein [n=1]; putative major tail protein [n=1];
mmseqs_cluster_812297	2.91563	VOG6163	putative tape measure protein [n=4]; tape measure protein [n=3]; phage tape measure protein [n=1]; putative major tail protein [n=1];
mmseqs_cluster_406661	2.91396	VOG11031	No annotation provided [n=3];
mmseqs_cluster_307534	2.9118	VOG2386	portal protein [n=34]; hypothetical protein [n=22]; putative portal protein [n=18]; N4 gp59-like protein [n=3]; 94 kDa protein [n=2]; portal (connector) protein [n=2]; hypothetical protein ORF047 [n=1]; PfWMP4_39 [n=1]; putative structural protein [n=1]; poly(3-hydroxybutyrate) depolymerase [n=1];
mmseqs_cluster_810565	2.91146	VOG9587	hypothetical protein [n=1]; putative tail component [n=1]; tail assembly protein [n=1];
mmseqs_cluster_189246	2.91103	VOG5793	tapemeasure [n=5]; gp17 [n=3]; gp20 [n=1]; tail length tape-measure protein [n=1]; tapemeasure protein [n=1];
mmseqs_cluster_989476	2.90775	VOG6163	putative tape measure protein [n=4]; tape measure protein [n=3]; phage tape measure protein [n=1]; putative major tail protein [n=1];
mmseqs_cluster_88289	2.90182	VOG6824	hypothetical protein [n=4]; No annotation provided [n=1];
mmseqs_cluster_136872	2.9006	VOG6667	DNA primase [n=4]; phage P4 alpha zn-binding domain-containing protein [n=1]; hypothetical protein [n=1]; Zinc-binding domain containing protein [n=1];
mmseqs_cluster_844976	2.89973	VOG0348	hypothetical protein [n=4]; putative SMC domain-containing protein [n=3]; putative SbcC-ATPase [n=1]; SbcC-like protein [n=1]; putative SbcC ATPase [n=1]; ORF165 [n=1]; SbcC [n=1]; SbcC protein [n=1];
mmseqs_cluster_224500	2.89832	VOG3891	hypothetical protein [n=6]; core tail protein [n=6]; putative core tail protein [n=2]; XkdM [n=2]; XkdM protein [n=2]; putative core tail [n=2]; XkdM-related protein [n=2]; putative tail core protein [n=1]; XkdM-like protein [n=1]; putative sheath tail protein [n=1]; xkdM-like portal protein [n=1]; putative portal protein [n=1]; putative phage core tail protein [n=1]; conserved hypothetical prote…
mmseqs_cluster_210763	2.8957	VOG0352	hypothetical protein [n=27]; plate protein [n=9]; peptidase [n=7]; peptidase M15 [n=5]; peptidase M15 family protein [n=2]; peptidase M15A [n=2]; putative peptidase [n=2]; K1E myramoyl peptidase [n=1]; peptidase M15A domain-containing protein [n=1]; phage K1E myramoyl peptidase [n=1]; endolysin gp23 [n=1]; No annotation provided [n=1]; gp46 [n=1]; peptidase m15a [n=1]; carboxypeptidase [n=1]; 43 …
mmseqs_cluster_286734	2.89525	VOG4593	hypothetical protein [n=64]; band 7 protein [n=10]; gp29 [n=7]; putative band 7 lipoprotein [n=5]; HflC/HflK family inner membrane lipoprotein [n=5]; membrane protein [n=4]; SPFH domain / band 7 family protein [n=4]; gp30 [n=3]; putative anti-proliferative protein [n=3]; band-7-like membrane protein [n=3]; gp27 [n=2]; gp24 [n=2]; band-7 protein [n=2]; putative serine protease [n=2]; putative memb…
mmseqs_cluster_661070	2.89495	VOG3811	hypothetical protein [n=4]; putative minor coat protein [n=1]; ORF2 [n=1];
mmseqs_cluster_261958	2.8941	VOG0275	integrase [n=365]; putative integrase [n=46]; hypothetical protein [n=28]; site-specific recombinase [n=18]; phage integrase [n=18]; No annotation provided [n=11]; putative phage integrase [n=10]; Int [n=9]; gp41 [n=9]; gp33 [n=8]; putative tyrosine recombinase [n=7]; gp40 [n=6]; gp36 [n=6]; gp32 [n=6]; ORF011 [n=6]; putative integrase protein [n=6]; integrase domain protein [n=6]; gp38 [n=5]; gp…
mmseqs_cluster_1029158	2.89273	VOG4616	hypothetical protein [n=19]; endolysin [n=13]; muramidase [n=7]; No annotation provided [n=5]; putative peptidoglycan binding domain protein [n=3]; gp27 [n=3]; phage-encoded peptidoglycan binding protein [n=3]; peptidoglycan binding protein [n=3]; putative peptidoglycan binding protein [n=3]; gp33 [n=2]; Putative peptidoglycan binding protein [n=2]; putative endolysin [n=2]; putative peptidoglyca…
mmseqs_cluster_157166	2.89073	VOG4860	internal (core) protein [n=10]; putative tail protein [n=8]; putative lytic tail protein [n=5]; virion protein [n=4]; No annotation provided [n=2]; Sit [n=2]; putative transglycosylase [n=2]; SLT domain-containing tail protein [n=1]; Phage internal core protein [n=1]; soluble lytic murein transglycosylase [n=1]; putative tail protein containing transglycosylase [n=1]; putative internal (core) pro…
mmseqs_cluster_240624	2.8905	VOG4736	tail protein [n=7]; tail protein U [n=7]; hypothetical protein [n=7]; tail assembly protein [n=3]; gpU [n=3]; putative tail protein [n=2]; phage tail protein U [n=2]; gp11 [n=1]; P2 gpU-like tail protein [n=1]; ORF44 [n=1]; gp16 [n=1]; gp28, fels-2 prophage protein [n=1]; gp14 [n=1]; phage tail formation protein U [n=1]; gp25, fels-2 prophage protein [n=1]; putative tail protein GpU [n=1]; gp26 p…
mmseqs_cluster_393653	2.89044	VOG6163	putative tape measure protein [n=4]; tape measure protein [n=3]; phage tape measure protein [n=1]; putative major tail protein [n=1];
mmseqs_cluster_110032	2.89007	VOG0275	integrase [n=365]; putative integrase [n=46]; hypothetical protein [n=28]; site-specific recombinase [n=18]; phage integrase [n=18]; No annotation provided [n=11]; putative phage integrase [n=10]; Int [n=9]; gp41 [n=9]; gp33 [n=8]; putative tyrosine recombinase [n=7]; gp40 [n=6]; gp36 [n=6]; gp32 [n=6]; ORF011 [n=6]; putative integrase protein [n=6]; integrase domain protein [n=6]; gp38 [n=5]; gp…
mmseqs_cluster_652343	2.88728	VOG6551	lysozyme [n=3]; hypothetical protein [n=2]; No annotation provided [n=1]; Hypothetical-Protein [n=1];
mmseqs_cluster_238792	2.88062	VOG6163	putative tape measure protein [n=4]; tape measure protein [n=3]; phage tape measure protein [n=1]; putative major tail protein [n=1];
mmseqs_cluster_362698	2.87946	VOG4565	lysozyme [n=68]; endolysin [n=51]; putative endolysin [n=41]; lysin [n=30]; putative lysozyme [n=30]; lysozyme murein hydrolase [n=28]; hypothetical protein [n=26]; Phage lysozyme [n=8]; SAR endolysin [n=6]; putative phage lysozyme [n=6]; e Lysozyme murein hydrolase [n=5]; putative endolysin/autolysin [n=4]; soluble lysozyme [n=4]; T4-like lyzozyme [n=3]; putative phage-related lysozyme [n=3]; No…
mmseqs_cluster_52545	2.87892	VOG7005	hypothetical protein [n=4]; gp071 [n=2];
mmseqs_cluster_83950	2.87834	VOG6012	hypothetical protein [n=6]; bacteriophage protein [n=1]; Virion structural protein [n=1]; virion structural protein [n=1];
mmseqs_cluster_836540	2.87799	VOG2637	gp2 [n=8]; hypothetical protein [n=7]; terminase small subunit [n=5]; small terminase subunit [n=1]; hypothetical phage protein [n=1]; small subunit terminase [n=1];
mmseqs_cluster_581540	2.87713	VOG3735	hypothetical protein [n=2]; gp91 [n=1]; gp83 [n=1]; gp80 [n=1];
mmseqs_cluster_248627	2.87627	VOG0822	hypothetical protein [n=53]; DNA N-6-adenine-methyltransferase [n=18]; DNA methyltransferase [n=14]; putative DNA methyltransferase [n=13]; DNA methylase [n=12]; putative DNA methylase [n=8]; DNA adenine methyltransferase [n=6]; putative N-6-adenine-methyltransferase [n=5]; methyltransferase [n=5]; No annotation provided [n=5]; methylase [n=4]; DNA adenine methylase [n=4]; putative DNA N-6-adenin…
mmseqs_cluster_482661	2.87552	VOG6163	putative tape measure protein [n=4]; tape measure protein [n=3]; phage tape measure protein [n=1]; putative major tail protein [n=1];
mmseqs_cluster_84497	2.87402	VOG1886	putative terminase large subunit [n=5]; terminase large subunit [n=5]; putative large terminase subunit [n=4]; ORF22 [n=1]; terminase [n=1]; putative terminase [n=1]; VHS1091 protein [n=1]; hypothetical protein [n=1]; DNA terminase [n=1]; TerL [n=1];
mmseqs_cluster_334133	2.87387	VOG1047	hypothetical protein [n=80]; PD-(D/E)XK nuclease superfamily protein [n=4]; conserved phage protein [n=2]; ORF012 [n=2]; No annotation provided [n=2]; gp20 [n=2]; gp43 [n=1]; PF10926 family protein [n=1]; exonuclease [n=1]; gp67 [n=1]; gp10 [n=1]; hypothetical protein RDJLphi1_gp42 [n=1]; BcepNY3gp19 [n=1]; Bbp38 [n=1]; pd-(d e)xk nuclease superfamily protein [n=1]; CRISPR/Cas system-associated p…
mmseqs_cluster_799257	2.86409	VOG5270	hypothetical protein [n=16]; minor tail protein [n=5]; tail protein [n=2]; putative structural protein [n=1];
mmseqs_cluster_155601	2.86196	VOG0275	integrase [n=365]; putative integrase [n=46]; hypothetical protein [n=28]; site-specific recombinase [n=18]; phage integrase [n=18]; No annotation provided [n=11]; putative phage integrase [n=10]; Int [n=9]; gp41 [n=9]; gp33 [n=8]; putative tyrosine recombinase [n=7]; gp40 [n=6]; gp36 [n=6]; gp32 [n=6]; ORF011 [n=6]; putative integrase protein [n=6]; integrase domain protein [n=6]; gp38 [n=5]; gp…
mmseqs_cluster_264939	2.86146	VOG4404	hypothetical protein [n=4]; gp83 [n=1];
mmseqs_cluster_997995	2.86044	VOG6163	putative tape measure protein [n=4]; tape measure protein [n=3]; phage tape measure protein [n=1]; putative major tail protein [n=1];
mmseqs_cluster_1011337	2.86036	VOG5814	hypothetical protein [n=5]; No annotation provided [n=3]; nucleotide pyrophosphohydrolase [n=1]; putative nucleotide pyrophosphohydrolase [n=1]; putative phosphoribosyl-ATP pyrophosphohydrolase-like domain-containing protein [n=1];
mmseqs_cluster_536236	2.85996	VOG6163	putative tape measure protein [n=4]; tape measure protein [n=3]; phage tape measure protein [n=1]; putative major tail protein [n=1];
mmseqs_cluster_713424	2.85722	VOG9667	XRE family transcriptional regulator [n=2]; putative phage DNA-binding protein [n=1];
mmseqs_cluster_762672	2.85617	VOG3721	virion structural protein [n=1]; putative tail fiber protein [n=1]; putative murein lytic transglycosylase [n=1]; glycoside hydrolase family protein [n=1]; ORF181 [n=1]; putative phage-related lysozyme domain [n=1]; putative tail fibre protein [n=1]; tail fibre protein [n=1]; putative soluble lytic murein transglycosylase [n=1]; putative phage tail fiber protein [n=1]; putative structural lysozym…
mmseqs_cluster_876523	2.8548	VOG6034	Appr-1-p processing protein [n=2]; tail fiber protein [n=2]; hypothetical protein [n=1]; conserved hypothetical protein; contains pfam01661, Macro, Macro domain [n=1]; Appr-1-p processing enzyme [n=1]; tail assembly-like protein [n=1]; appr-1-pase family/phage tail assembly-like protein [n=1];
mmseqs_cluster_43289	2.85392	VOG2793	tail protein [n=5]; putative tail protein [n=2]; MuQ-like tail protein [n=1]; tail protein P [n=1]; baseplate assembly protein [n=1]; tail protein GpP [n=1]; putative tail biosynthetic protein [n=1]; Tail protein [n=1]; Mu-like prophage tail protein gpP [n=1]; MuP protein [n=1];
mmseqs_cluster_664767	2.84898	VOG6163	putative tape measure protein [n=4]; tape measure protein [n=3]; phage tape measure protein [n=1]; putative major tail protein [n=1];
mmseqs_cluster_276916	2.84811	VOG0572	hypothetical protein [n=16]; virion morphogenesis protein [n=14]; phage virion morphogenesis protein [n=12]; tail completion protein [n=11]; tail synthesis protein S [n=7]; putative virion morphogenesis protein [n=5]; head-to-tail connector [n=4]; gpS [n=3]; morphogensis protein [n=3]; capsid and scaffold protein [n=2]; gp29 [n=2]; head-tail connector [n=1]; minor tail protein [n=1]; tail complet…
mmseqs_cluster_689786	2.84681	VOG9315	terminase large subunit [n=4];
mmseqs_cluster_722239	2.84344	VOG4573	hypothetical protein [n=31]; Clp protease [n=28]; ClpP ATP-dependent protease subunit [n=14]; ATP-dependent Clp protease proteolytic subunit [n=12]; putative head maturation protease [n=11]; capsid maturation protease [n=11]; Clp protease-like protein [n=11]; putative Clp protease [n=10]; protease [n=9]; prohead protease [n=9]; putative ATP-dependent Clp protease [n=8]; ClpP protease [n=8]; head …
mmseqs_cluster_166744	2.8423	VOG4656	hypothetical protein [n=8]; tail fiber protein [n=5]; phage tail fibre tip [n=1]; putative tail tip fiber protein [n=1];
mmseqs_cluster_597959	2.83902	VOG4832	long tail fiber distal subunit [n=3]; putative tail fiber protein [n=2]; gp37 long tail fiber, distal subunit [n=1]; gp37 long tail fiber distal subunit [n=1];
mmseqs_cluster_318251	2.8386	VOG6207	DnaA protein [n=6]; chromosome replication initiation protein DnaA [n=2];
mmseqs_cluster_611389	2.83645	VOG0047	hypothetical protein [n=11]; gp34.55 [n=1];
mmseqs_cluster_885618	2.83406	VOG4755	hypothetical protein [n=19]; No annotation provided [n=6]; EaA protein [n=3]; Eaa protein [n=1]; hyphothetical protein [n=1]; gp30 [n=1];
mmseqs_cluster_132395	2.83376	VOG2167	hypothetical protein [n=31]; structural protein [n=2]; virion associated protein [n=2]; phage structural protein [n=2]; major tail protein [n=2]; Ig-like domain-containing protein [n=1]; VHS1058 protein [n=1]; putative prophage repressor protein [n=1]; bacterial Ig-like domain-containing protein [n=1]; putative tail sheath protein [n=1]; Virion structural protein [n=1]; virion structural protein …
mmseqs_cluster_81766	2.83108	VOG11063	hypothetical protein [n=3];
mmseqs_cluster_552352	2.83077	VOG6163	putative tape measure protein [n=4]; tape measure protein [n=3]; phage tape measure protein [n=1]; putative major tail protein [n=1];
mmseqs_cluster_712581	2.83032	VOG0572	hypothetical protein [n=16]; virion morphogenesis protein [n=14]; phage virion morphogenesis protein [n=12]; tail completion protein [n=11]; tail synthesis protein S [n=7]; putative virion morphogenesis protein [n=5]; head-to-tail connector [n=4]; gpS [n=3]; morphogensis protein [n=3]; capsid and scaffold protein [n=2]; gp29 [n=2]; head-tail connector [n=1]; minor tail protein [n=1]; tail complet…
mmseqs_cluster_361722	2.82848	VOG9315	terminase large subunit [n=4];
mmseqs_cluster_13362	2.82745	VOG0221	integrase [n=57]; serine integrase [n=15]; serine recombinase [n=13]; hypothetical protein [n=11]; gp38 [n=10]; gp33 [n=9]; resolvase [n=9]; recombinase [n=8]; gp37 [n=7]; putative recombinase [n=7]; putative integrase [n=7]; DNA invertase [n=5]; integrase (S-int) [n=4]; site-specific recombinase [n=4]; gp34 [n=4]; integrase (S-Int) [n=4]; putative resolvase [n=3]; gp39 [n=3]; Resolvase domain pr…
mmseqs_cluster_11581	2.8268	VOG1887	major capsid protein [n=27]; hypothetical protein [n=11]; putative major capsid protein [n=9]; capsid protein E [n=5]; major capsid protein E [n=5]; putative head protein [n=3]; capsid protein [n=3]; capsid component [n=2]; major head subunit E [n=2]; major head subunit [n=2]; putative structural protein [n=2]; major capsid E family protein [n=2]; ORFp38 [n=1]; orf10 [n=1]; gp348 [n=1]; putative …
mmseqs_cluster_156201	2.82557	VOG7106	hypothetical protein [n=5]; antitermination protein Q [n=1];
mmseqs_cluster_426659	2.82229	VOG2703	hypothetical protein [n=7]; gp93 [n=3]; gp95 [n=3]; putative transcriptional regulator [n=2]; gp92 [n=2]; gp94 [n=1]; HTH DNA binding protein [n=1]; HTH DNA-binding protein [n=1]; AlpA-like protein [n=1]; gp97 [n=1]; MerR-like protein [n=1]; gp88 [n=1]; gp101 [n=1]; transcriptional regulator [n=1]; MerR-like HTH DNA binding protein [n=1]; gp98 [n=1]; gp79 [n=1]; DNA binding domain protein [n=1]; …
mmseqs_cluster_806052	2.82142	VOG0275	integrase [n=365]; putative integrase [n=46]; hypothetical protein [n=28]; site-specific recombinase [n=18]; phage integrase [n=18]; No annotation provided [n=11]; putative phage integrase [n=10]; Int [n=9]; gp41 [n=9]; gp33 [n=8]; putative tyrosine recombinase [n=7]; gp40 [n=6]; gp36 [n=6]; gp32 [n=6]; ORF011 [n=6]; putative integrase protein [n=6]; integrase domain protein [n=6]; gp38 [n=5]; gp…
mmseqs_cluster_800974	2.81928	VOG2776	hypothetical protein [n=30]; gp23 [n=1]; conserved hypothetical protein [n=1]; gp33 [n=1];
mmseqs_cluster_588198	2.81737	VOG4670	hypothetical protein [n=4]; DNA polymerase/primase [n=4]; gp072 [n=2]; putative helicase [n=1];
mmseqs_cluster_419157	2.8165	VOG5779	hypothetical protein [n=4]; terminase large subunit [n=3]; terminase DNA packaging enzyme large subunit [n=2]; phage terminase, large subunit [n=1]; No annotation provided [n=1];
mmseqs_cluster_95145	2.8157	VOG4870	hypothetical protein [n=25]; conserved hypothetical protein [n=1];
mmseqs_cluster_1042785	2.81432	VOG4702	baseplate wedge subunit [n=69]; gp8 baseplate wedge subunit [n=11]; Bacteriophage T4, Gp8 [n=6]; hypothetical protein [n=4]; phage baseplate wedge [n=3]; baseplate structural protein [n=2]; gp8 baseplate wedge subunit [Enterobacteria phage T4] [n=2]; phage baseplate wedge subunit (T4-like gp8) [n=2]; putative baseplate wedge subunit [n=2]; baseplate wedge tail fiber connector [n=1]; gp8 base plat…
mmseqs_cluster_89524	2.80959	VOG0574	tail formation protein I [n=8]; tail protein [n=5]; tail protein I [n=5]; tail fibers protein [n=5]; phage tail protein I [n=4]; hypothetical protein [n=3]; gpI [n=3]; gp24 [n=2]; putative phage tail protein [n=1]; gp15 protein [n=1]; ORF33 [n=1]; phage tail protein gpI [n=1]; gp25, tail fiber [n=1]; phage tail protein [n=1]; P2 gpI-like baseplate assembly protein [n=1]; bacteriophage protein [n=…
mmseqs_cluster_957194	2.80918	VOG10230	hypothetical protein [n=1]; amidase [n=1]; lysine [n=1];
mmseqs_cluster_921380	2.80732	VOG0397	dUTPase [n=42]; dCTP pyrophosphatase [n=34]; hypothetical protein [n=33]; dCTPase [n=21]; putative dUTP diphosphatase [n=10]; gp56 dCTPase [n=6]; putative dUTPase [n=5]; dUTP diphosphatase [n=5]; conserved phage protein [n=4]; dimeric dUTPase [n=3]; nucleoside triphosphate pyrophosphohydrolase [n=3]; ORF023 [n=3]; dUTPase family protein [n=2]; DUTPase [n=2]; ORF025 [n=2]; 2-Deoxyuridine 5-triphos…
mmseqs_cluster_935777	2.80466	VOG4589	hypothetical protein [n=48]; coat protein [n=25]; head-tail adaptor [n=17]; head-tail adaptor protein [n=17]; putative head-tail adaptor [n=17]; head-tail connector II [n=10]; putative head-tail adaptor protein [n=5]; putative phage head-tail adaptor [n=5]; head-tail joining protein [n=3]; putative phage head-tail joining protein [n=3]; No annotation provided [n=3]; gp8 [n=3]; head tail joining p…
mmseqs_cluster_417794	2.80424	VOG4673	conserved phage protein [n=4]; hypothetical protein [n=3]; ORF044 [n=1]; HTH transcription regulator [n=1]; sigma-70 RNA polymerase [n=1];
mmseqs_cluster_859573	2.80282	VOG4573	hypothetical protein [n=31]; Clp protease [n=28]; ClpP ATP-dependent protease subunit [n=14]; ATP-dependent Clp protease proteolytic subunit [n=12]; putative head maturation protease [n=11]; capsid maturation protease [n=11]; Clp protease-like protein [n=11]; putative Clp protease [n=10]; protease [n=9]; prohead protease [n=9]; putative ATP-dependent Clp protease [n=8]; ClpP protease [n=8]; head …
mmseqs_cluster_35218	2.79996	VOG0615	holin [n=36]; hypothetical protein [n=14]; putative holin [n=8]; bacteriophage lysis protein; holin [n=3]; No annotation provided [n=3]; gp29 [n=2]; gp30 [n=2]; holin protein [n=2]; anti-holin [n=2]; Holin (lambda-like) [n=1]; P11 [n=1]; lambda-like group I holin [n=1]; Putative Holin [n=1]; holin S' [n=1]; Holin, possible dual-start motif [n=1]; cell lysis protein [n=1]; anti-holin S [n=1]; phag…
mmseqs_cluster_6725	2.79943	VOG3403	hypothetical protein [n=1]; gp47 [n=1]; Gp46 [n=1];
mmseqs_cluster_93391	2.79694	VOG3981	pore-forming tail tip protein [n=5]; tape measure protein [n=4]; phage tail length tape-measure protein [n=1]; putative pore forming tail tip protein [n=1]; putative pore forming tail tip protein Pb2 [n=1]; pore-forming tail protein [n=1]; putative pore-forming tail tip protein [n=1]; pore-forming tail tip protein pb2 [n=1];
mmseqs_cluster_181851	2.79685	VOG5203	HNH endonuclease domain protein [n=6]; hypothetical protein [n=4]; gp212 [n=3]; gp208 [n=2]; gp222 [n=2]; gp215 [n=2]; homing endonuclease [n=2]; gp206 [n=2]; gp213 [n=2]; gp207 [n=2]; Cas4-like exonuclease [n=1]; gp204 [n=1]; gp202 [n=1]; gp201 [n=1]; gp214 [n=1]; gp218 [n=1];
[truncated: 42,156 more rows]
