# Supplementary material for: RaFAH: Host prediction for viruses of Bacteria and Archaea based on protein content
Source: Patterns (N Y). 2021 Jun 15;2(7):100274. doi: 10.1016/j.patter.2021.100274 (PMC8276007; doi:10.1016/j.patter.2021.100274)
Supplement: Table S3. Information regarding the nucleotide sequences from NCBI RefSeq and GLUVAB viruses that made up Training Sets 1, 2, and 3, related to Data S1 [file mmc4.xls]

## Sheet: Table_S3
Sequence	Host	Length	CDS_Count
NC_000866	Escherichia	168903	265
NC_000867	Pseudoalteromonas	10079	19
NC_000871	Streptococcus	37370	46
NC_000872	Streptococcus	40739	54
NC_000896	Lactobacillus	43785	66
NC_000902	Escherichia	60942	85
NC_000924	Escherichia	61670	87
NC_000929	Escherichia	36717	55
NC_001270	Spiroplasma	6825	14
NC_001271	Yersinia	39600	46
NC_001317	Escherichia	30624	41
NC_001330	Escherichia	6087	10
NC_001331	Pseudomonas	7349	13
NC_001332	Escherichia	6744	10
NC_001335	Mycobacterium	52297	89
NC_001338	Sulfolobus	15465	33
NC_001365	Spiroplasma	8273	13
NC_001396	Xanthomonas	7308	17
NC_001416	Escherichia	48502	62
NC_001417	Escherichia	3569	3
NC_001418	Pseudomonas	5833	9
NC_001420	Escherichia	5577	6
NC_001421	Escherichia	14927	26
NC_001422	Escherichia	5386	7
NC_001426	Escherichia	3466	3
NC_001447	Acholeplasma	11965	19
NC_001604	Escherichia	39937	50
NC_001609	Escherichia	11624	14
NC_001628	Pseudomonas	3588	3
NC_001629	Lactococcus	22195	39
NC_001697	Haemophilus	32355	43
NC_001706	Lactococcus	22172	37
NC_001730	Escherichia	6089	9
NC_001741	Chlamydia	4877	6
NC_001825	Streptococcus	19343	27
NC_001835	Lactococcus	28451	56
NC_001884	Bacillus	134416	178
NC_001890	Escherichia	4215	5
NC_001895	Escherichia	33593	43
NC_001900	Mycobacterium	49136	77
NC_001901	Escherichia	46375	59
NC_001902	Methanobacterium	26111	39
NC_001909	Lactococcus	31754	61
NC_001942	Mycoplasma	15644	15
NC_001954	Escherichia	8454	13
NC_001956	Vibrio	8651	11
NC_001978	Streptomyces	41491	47
NC_001998	Chlamydia	4529	6
NC_002014	Escherichia	6883	9
NC_002072	Streptococcus	34815	43
NC_002166	Escherichia	40751	66
NC_002167	Escherichia	39732	59
NC_002180	Chlamydia	4532	5
NC_002185	Streptococcus	35466	45
NC_002194	Chlamydia	4563	5
NC_002214	Streptococcus	39807	52
NC_002321	Staphylococcus	41401	64
NC_002362	Vibrio	8784	13
NC_002363	Vibrio	6891	11
NC_002371	Salmonella	41724	66
NC_002484	Pseudomonas	56426	95
NC_002486	Staphylococcus	45636	68
NC_002515	Mycoplasma	11660	11
NC_002519	Roseobacter	39898	56
NC_002628	Methanothermobacter	31007	46
NC_002643	Bdellovibrio	4594	5
NC_002649	Bacillus	21129	32
NC_002656	Mycolicibacterium	50550	84
NC_002661	Staphylococcus	42942	68
NC_002666	Lactococcus	35538	59
NC_002667	Lactococcus	41834	57
NC_002668	Lactococcus	36949	57
NC_002669	Lactococcus	14957	26
NC_002670	Lactococcus	14510	22
NC_002671	Lactococcus	15179	26
NC_002700	Acinetobacter	4268	3
NC_002703	Lactococcus	38347	52
NC_002730	Escherichia	38297	55
NC_002747	Lactococcus	37667	55
NC_002796	Lactococcus	40003	50
NC_003050	Streptococcus	40248	52
NC_003085	Myxococcus	49534	79
NC_003158	Natrinema	16341	34
NC_003214	Sulfolobus	40900	70
NC_003216	Listeria	40834	66
NC_003278	Pseudomonas	35580	43
NC_003287	Escherichia	6407	8
NC_003288	Staphylococcus	43081	65
NC_003291	Listeria	37618	61
NC_003298	Escherichia	38208	43
NC_003309	Burkholderia	53373	72
NC_003313	Vibrio	33106	44
NC_003315	Haemophilus	31508	41
NC_003324	Sinorhizobium	57416	64
NC_003327	Vibrio	6882	14
NC_003345	Halorubrum	77670	113
NC_003356	Escherichia	42575	63
NC_003387	Mycobacterium	52797	86
NC_003390	Synechococcus	46675	55
NC_003438	Spiroplasma	4421	7
NC_003444	Shigella	37074	52
NC_003460	Propionibacterium	5804	10
NC_003524	Clostridium	33507	52
NC_003603	Bacteroides	4019	3
NC_003715	Pseudomonas	6374	5
NC_003716	Pseudomonas	4063	7
NC_003793	Spiroplasma	7768	14
NC_003907	Vibrio	46012	72
NC_004066	Lactococcus	36798	62
NC_004084	Natrialba	58498	97
NC_004086	Sulfolobus	35450	54
NC_004087	Sulfolobus	32308	47
NC_004112	Lactobacillus	43411	64
NC_004165	Bacillus	18630	24
NC_004166	Bacillus	44010	80
NC_004167	Bacillus	39325	57
NC_004171	Pseudomonas	4213	7
NC_004172	Pseudomonas	6458	4
NC_004175	Pseudomonas	4100	8
NC_004301	Escherichia	4276	4
NC_004302	Lactococcus	33350	49
NC_004303	Streptococcus	43075	57
NC_004305	Lactobacillus	42259	66
NC_004306	Vibrio	6340	11
NC_004313	Salmonella	40149	57
NC_004333	Burkholderia	48247	64
NC_004348	Salmonella	40679	66
NC_004456	Vibrio	43198	62
NC_004462	Thermus	19604	42
NC_004466	Pseudomonas	45503	70
NC_004584	Streptococcus	39538	58
NC_004585	Streptococcus	41072	56
NC_004586	Streptococcus	34419	54
NC_004587	Streptococcus	41796	65
NC_004588	Streptococcus	38206	62
NC_004589	Streptococcus	40014	50
NC_004615	Staphylococcus	43604	65
NC_004616	Staphylococcus	44970	64
NC_004617	Staphylococcus	42722	64
NC_004629	Pseudomonas	280334	366
NC_004664	Streptomyces	41831	52
NC_004665	Pseudomonas	37359	40
NC_004678	Staphylococcus	16784	20
NC_004679	Staphylococcus	18227	20
NC_004680	Mycobacterium	59471	110
NC_004681	Mycobacterium	75931	134
NC_004682	Mycobacterium	50913	83
NC_004683	Mycobacterium	57050	80
NC_004684	Mycobacterium	67480	89
NC_004685	Mycobacterium	69777	118
NC_004686	Mycobacterium	56275	110
NC_004687	Mycobacterium	156102	229
NC_004688	Mycobacterium	110865	214
NC_004689	Mycobacterium	70797	100
NC_004735	Rhodothermus	129908	150
NC_004736	Vibrio	7542	13
NC_004740	Staphylococcus	44082	63
NC_004745	Yersinia	30728	39
NC_004746	Lactococcus	36596	50
NC_004775	Salmonella	39672	45
NC_004777	Yersinia	37555	44
NC_004813	Escherichia	57930	83
NC_004814	Streptococcus	16687	26
NC_004820	Bacillus	61395	89
NC_004821	Bacillus	38472	52
NC_004827	Haemophilus	43033	60
NC_004831	Salmonella	43769	50
NC_004902	Xanthomonas	44373	66
NC_004913	Escherichia	59866	89
NC_004914	Escherichia	62706	93
NC_004927	Haloferax	75898	111
NC_004928	Escherichia	167560	266
NC_004996	Streptococcus	34692	57
NC_005045	Pseudomonas	42519	52
NC_005056	Escherichia	32684	43
NC_005066	Escherichia	164018	267
NC_005069	Yersinia	46339	60
NC_005083	Vibrio	244834	382
NC_005091	Burkholderia	57455	71
NC_005131	Ralstonia	7118	11
NC_005135	Aeromonas	173591	256
NC_005178	Pseudomonas	37611	56
NC_005258	Bacillus	14935	24
NC_005259	Mycobacterium	68999	98
NC_005260	Aeromonas	233234	338
NC_005262	Burkholderia	63882	73
NC_005263	Burkholderia	48177	68
NC_005265	Sulfolobus	14796	28
NC_005282	Salmonella	86155	121
NC_005284	Burkholderia	54865	77
NC_005294	Streptococcus	42935	75
NC_005340	Salmonella	30636	41
NC_005342	Burkholderia	48024	64
NC_005344	Shigella	39043	60
NC_005345	Streptomyces	49220	80
NC_005354	Lactobacillus	38384	55
NC_005355	Lactobacillus	40190	53
NC_005356	Staphylococcus	41708	68
NC_005357	Bordetella	42493	50
NC_005360	Sulfolobus	16473	31
NC_005361	Sulfolobus	17385	27
NC_005822	Lactococcus	32172	48
NC_005830	Acidianus	20869	38
NC_005833	Escherichia	48836	71
NC_005841	Salmonella	41391	61
NC_005856	Escherichia	94800	100
NC_005857	Klebsiella	51601	56
NC_005859	Escherichia	121750	179
NC_005872	Pyrobaculum	28337	49
NC_005879	Vibrio	39853	46
NC_005880	Staphylococcus	148317	235
NC_005882	Burkholderia	36748	50
NC_005884	Pseudomonas	43783	52
NC_005885	Actinoplanes	58638	73
NC_005886	Burkholderia	47399	68
NC_005887	Burkholderia	42415	50
NC_005891	Vibrio	39786	48
NC_005892	Saccharolobus	17663	37
NC_005893	Lactobacillus	39166	55
NC_005948	Vibrio	7965	13
NC_005964	Mycoplasma	18855	19
NC_006268	Sulfolobus	75294	75
NC_006294	Vibrio	7107	8
NC_006356	Flavobacterium	36012	67
NC_006548	Pseudomonas	38439	51
NC_006552	Pseudomonas	65195	74
NC_006556	Thermoproteus	20933	40
NC_006557	Bacillus	41092	55
NC_006565	Lactobacillus	131522	167
NC_006820	Synechococcus	196280	223
NC_006882	Prochlorococcus	45176	55
NC_006883	Prochlorococcus	252401	329
NC_006884	Prochlorococcus	178249	220
NC_006936	Lactobacillus	36674	46
NC_006940	Salmonella	40793	62
NC_006945	Bacillus	14844	23
NC_006949	Salmonella	46900	73
NC_006953	Vibrio	37966	57
NC_007019	Streptococcus	34704	41
NC_007021	Staphylococcus	130706	181
NC_007022	Aeromonas	172963	254
NC_007024	Xanthomonas	55770	79
NC_007045	Staphylococcus	15603	23
NC_007046	Staphylococcus	18199	21
NC_007047	Staphylococcus	39620	66
NC_007048	Staphylococcus	42732	66
NC_007049	Staphylococcus	43883	67
NC_007050	Staphylococcus	44283	67
NC_007051	Staphylococcus	41318	55
NC_007052	Staphylococcus	45861	66
NC_007053	Staphylococcus	43095	62
NC_007054	Staphylococcus	44777	61
NC_007055	Staphylococcus	43681	67
NC_007056	Staphylococcus	45286	67
NC_007057	Staphylococcus	43576	70
NC_007058	Staphylococcus	43155	69
NC_007059	Staphylococcus	43114	66
NC_007060	Staphylococcus	41902	62
NC_007061	Staphylococcus	42802	64
NC_007062	Staphylococcus	41690	58
NC_007063	Staphylococcus	43231	65
NC_007064	Staphylococcus	42431	63
NC_007065	Staphylococcus	43440	65
NC_007066	Staphylococcus	138715	207
NC_007145	Burkholderia	37639	50
NC_007149	Vibrio	39503	53
NC_007189	Stenotrophomonas	6907	15
NC_007217	Haloarcula	30889	48
NC_007291	Escherichia	46072	90
NC_007409	Acidianus	62730	66
NC_007451	Pseudomonas	14954	26
NC_007456	Escherichia	39704	48
NC_007458	Bacillus	37253	55
NC_007461	Chlamydia	4530	5
NC_007497	Burkholderia	44856	71
NC_007501	Lactobacillus	36466	51
NC_007581	Clostridium	185683	207
NC_007603	Escherichia	46219	72
NC_007610	Listeria	131384	175
NC_007623	Pseudomonas	211215	203
NC_007637	Escherichia	45251	61
NC_007709	Xanthomonas	43785	59
NC_007710	Xanthomonas	46643	73
NC_007734	Bacillus	40867	56
NC_007804	Escherichia	39104	51
NC_007805	Pseudomonas	39199	62
NC_007806	Pseudomonas	42999	51
NC_007807	Pseudomonas	43365	51
NC_007808	Pseudomonas	49639	69
NC_007809	Pseudomonas	59446	83
NC_007810	Pseudomonas	66015	94
NC_007814	Bacillus	37974	53
NC_007817	Escherichia	5486	6
NC_007818	Escherichia	6068	9
NC_007819	Escherichia	6071	8
NC_007820	Escherichia	6039	8
NC_007821	Escherichia	6068	9
NC_007822	Escherichia	6068	9
NC_007823	Escherichia	6065	9
NC_007824	Escherichia	6051	9
NC_007825	Escherichia	5538	6
NC_007827	Escherichia	6259	10
NC_007856	Escherichia	5486	6
NC_007902	Sodalis	52162	64
NC_007914	Haloarcula	14462	25
NC_007917	Clostridium	53325	94
NC_007918	Haloarcula	16067	21
NC_007924	Lactobacillus	38239	58
NC_007967	Streptomyces	38194	56
NC_008152	Escherichia	44385	50
NC_008193	Pasteurella	30505	41
NC_008194	Mycobacterium	74483	135
NC_008195	Mycobacterium	70654	96
NC_008196	Mycobacterium	56852	95
NC_008197	Mycobacterium	68427	98
NC_008198	Mycobacterium	64494	79
NC_008199	Mycobacterium	69059	97
NC_008200	Mycobacterium	64787	82
NC_008201	Mannheimia	34525	49
NC_008202	Mycobacterium	42289	59
NC_008203	Mycobacterium	52047	93
NC_008204	Mycobacterium	67188	89
NC_008205	Mycobacterium	56692	99
NC_008206	Mycobacterium	78296	127
NC_008207	Mycobacterium	153766	222
NC_008208	Aeromonas	161475	230
NC_008265	Clostridium	38092	57
NC_008294	Pseudomonas	3573	3
NC_008296	Synechococcus	177300	199
NC_008363	Lactococcus	28538	54
NC_008364	Lactococcus	26537	49
NC_008367	Phormidium	40938	49
NC_008370	Lactococcus	30510	58
NC_008371	Lactococcus	27453	51
NC_008376	Geobacillus	34683	51
NC_008464	Escherichia	60238	79
NC_008515	Escherichia	165890	262
NC_008562	Microcystis	162109	187
NC_008574	Ralstonia	9004	16
NC_008575	Ralstonia	6662	10
NC_008583	Staphylococcus	43128	65
NC_008584	Thermus	152372	151
NC_008617	Staphylococcus	44061	62
NC_008689	Staphylococcus	44857	67
NC_008694	Yersinia	38564	42
NC_008695	Halorubrum	42271	64
NC_008717	Pseudomonas	36415	54
NC_008720	Escherichia	70153	72
NC_008721	Streptococcus	36019	56
NC_008722	Staphylococcus	43420	68
NC_008723	Staphylococcus	44041	72
NC_008798	Staphylococcus	43265	67
NC_008799	Staphylococcus	43282	67
NC_009014	Erwinia	45445	52
NC_009015	Burkholderia	72415	114
NC_009016	Vibrio	38197	54
NC_009018	Streptococcus	38528	60
NC_009231	Clostridium	56538	96
NC_009232	Salmonella	42572	64
NC_009234	Burkholderia	35741	44
NC_009235	Burkholderia	48674	67
NC_009236	Burkholderia	36690	49
NC_009237	Burkholderia	37446	52
NC_009382	Ralstonia	38760	54
NC_009447	Burkholderia	52414	72
NC_009452	Acidianus	23814	45
NC_009514	Escherichia	47021	55
NC_009526	Staphylococcus	43864	67
NC_009531	Synechococcus	46214	57
NC_009540	Escherichia	49902	82
NC_009541	Propionibacterium	29739	41
NC_009542	Aeromonas	33985	44
NC_009543	Xanthomonas	44520	65
NC_009551	Leptolyngbya	43249	41
NC_009552	Geobacillus	40863	61
NC_009554	Lactobacillus	34659	54
NC_009597	Pyrococcus	18098	22
NC_009603	Microbacterium	46365	67
NC_009604	Burkholderia	47382	68
NC_009643	Actinomyces	17171	19
NC_009737	Bacillus	35055	51
NC_009760	Bacillus	218948	246
NC_009761	Staphylococcus	42232	59
NC_009762	Staphylococcus	47785	69
NC_009763	Staphylococcus	42973	72
NC_009799	Corynebacterium	42972	60
NC_009803	Thermus	84201	110
NC_009804	Thermus	83319	107
NC_009810	Listeria	38867	62
NC_009811	Listeria	137619	194
NC_009812	Listeria	42653	65
NC_009813	Listeria	48172	77
NC_009814	Listeria	35822	56
NC_009815	Listeria	38124	60
NC_009816	Corynebacterium	70579	86
NC_009817	Lactococcus	79232	122
NC_009818	Pseudomonas	36409	51
NC_009819	Streptococcus	40539	55
NC_009820	Mycolicibacterium	58692	106
NC_009821	Escherichia	164270	263
NC_009875	Staphylococcus	17938	20
NC_009877	Mycobacterium	51277	87
NC_009878	Mycobacterium	52250	85
NC_009884	Acidianus	31787	51
NC_009904	Enterococcus	142072	214
NC_009935	Pseudomonas	43200	55
NC_009936	Pseudomonas	41593	58
NC_009965	Acidianus	24655	31
NC_009986	Sulfolobus	15135	26
NC_009987	Spiroplasma	7870	11
NC_009990	Thalassomonas	37313	42
NC_009993	Mycolicibacterium	53746	81
NC_010105	Escherichia	170523	286
NC_010106	Escherichia	52975	73
NC_010116	Pseudomonas	58663	78
NC_010147	Staphylococcus	43011	68
NC_010152	Acidianus	39577	63
NC_010153	Acidianus	36895	57
NC_010154	Acidianus	38179	60
NC_010155	Acidianus	40449	66
NC_010179	Lactobacillus	40881	66
NC_010237	Escherichia	63395	93
NC_010275	Vibrio	33507	44
NC_010324	Escherichia	77554	124
NC_010325	Pseudomonas	45625	68
NC_010326	Pseudomonas	43548	55
NC_010342	Halomonas	39245	52
NC_010353	Streptococcus	35543	42
NC_010355	Azospirillum	62337	112
NC_010363	Lactococcus	18762	25
NC_010391	Salmonella	42723	56
NC_010392	Salmonella	48491	55
NC_010393	Salmonella	45840	55
NC_010429	Stenotrophomonas	6867	13
NC_010463	Salmonella	33693	42
NC_010495	Salmonella	45051	71
NC_010537	Acidianus	41172	71
NC_010576	Lactococcus	55597	76
NC_010583	Escherichia	111382	181
NC_010807	Salmonella	38815	44
NC_010808	Staphylococcus	44342	70
NC_010811	Ralstonia	231255	329
NC_010821	Pseudomonas	316674	465
NC_010945	Streptococcus	39136	59
NC_011019	Mycobacterium	53572	87
NC_011020	Mycobacterium	50968	90
NC_011021	Mycobacterium	51478	90
NC_011022	Mycobacterium	51621	89
NC_011023	Mycobacterium	52892	85
NC_011038	Yersinia	38677	43
NC_011039	Mycolicibacterium	70110	92
NC_011040	Escherichia	39816	43
NC_011041	Escherichia	137947	212
NC_011042	Escherichia	39252	48
NC_011043	Klebsiella	41181	48
NC_011044	Mycolicibacterium	69904	94
NC_011045	Escherichia	38841	50
NC_011046	Lactococcus	29305	55
NC_011048	Bacillus	19282	25
NC_011054	Mycobacterium	58037	107
NC_011055	Mycobacterium	76312	138
NC_011056	Mycobacterium	75811	143
NC_011057	Mycobacterium	68090	95
NC_011085	Morganella	38457	49
NC_011103	Rhizobium	60195	97
NC_011104	Lactobacillus	39989	55
NC_011107	Pseudomonas	42961	53
NC_011142	Iodobacter	47453	76
NC_011165	Pseudomonas	64427	87
NC_011166	Pseudomonas	66530	93
NC_011167	Bacillus	53104	79
NC_011201	Ralstonia	43079	53
NC_011216	Burkholderia	37635	48
NC_011217	Sulfolobus	15330	28
NC_011222	Bacteroides	44929	61
NC_011267	Mycolicibacterium	49487	81
NC_011269	Mycobacterium	154017	224
NC_011270	Mycobacterium	154906	224
NC_011271	Mycobacterium	155372	222
NC_011272	Mycobacterium	153894	222
NC_011285	Mycolicibacterium	64618	80
NC_011287	Mycolicibacterium	58554	96
NC_011288	Mycolicibacterium	58471	108
NC_011289	Mycolicibacterium	58578	104
NC_011290	Mycolicibacterium	64807	82
NC_011291	Mycolicibacterium	47057	71
NC_011292	Mycolicibacterium	68952	85
NC_011308	Listeria	35638	57
NC_011318	Clostridium	38753	65
NC_011344	Staphylococcus	47342	65
NC_011356	Escherichia	54896	77
NC_011357	Escherichia	62147	89
NC_011373	Pseudomonas	46872	80
NC_011398	Clostridium	50930	72
NC_011399	Ralstonia	8929	16
NC_011421	Bacillus	132562	192
NC_011523	Bacillus	14398	27
NC_011534	Kluyvera	39472	46
NC_011589	Stenotrophomonas	40287	53
NC_011611	Pseudomonas	36885	51
NC_011612	Staphylococcus	45344	63
NC_011613	Pseudomonas	36632	52
NC_011614	Staphylococcus	42526	62
NC_011645	Bacillus	37456	55
NC_011703	Pseudomonas	66235	93
NC_011756	Pseudomonas	66390	94
NC_011801	Lactobacillus	38934	56
NC_011802	Salmonella	41941	64
NC_011810	Pseudomonas	65764	90
NC_011811	Erwinia	84576	116
NC_011976	Salmonella	43016	62
NC_012027	Mycolicibacterium	69378	98
NC_012093	Pseudomonas	2578	4
NC_012223	Escherichia	44899	62
NC_012418	Pseudomonas	43152	54
NC_012419	Enterococcus	21115	24
NC_012530	Lactobacillus	142111	201
NC_012558	Halorubrum	7048	8
NC_012638	Escherichia	165429	266
NC_012662	Vibrio	43931	50
NC_012663	Lactococcus	60074	86
NC_012696	Sulfitobacter	73325	78
NC_012697	Ruegeria	74611	82
NC_012740	Escherichia	166418	273
NC_012741	Escherichia	171451	280
NC_012742	Xanthomonas	44080	64
NC_012743	Burkholderia	62715	77
NC_012749	Escherichia	88487	127
NC_012753	Streptococcus	37184	54
NC_012756	Streptococcus	31276	53
NC_012757	Vibrio	6842	11
NC_012784	Staphylococcus	44492	83
NC_012788	Mycolicibacterium	41441	60
NC_012868	Escherichia	6094	8
NC_012884	Streptococcus	31147	39
NC_013021	Prochlorococcus	107530	123
NC_013055	Burkholderia	39896	48
NC_013059	Salmonella	40975	56
NC_013085	Synechococcus	194454	238
NC_013152	Lactococcus	29459	49
NC_013153	Lactococcus	28643	49
NC_013154	Lactococcus	28625	49
NC_013155	Lactococcus	32182	53
NC_013195	Staphylococcus	40761	66
NC_013197	Thermus	17036	36
NC_013585	Acidianus	24186	35
NC_013587	Sulfolobus	15684	30
NC_013588	Sulfolobus	17602	27
NC_013594	Escherichia	37235	55
NC_013597	Aggregatibacter	43970	60
NC_013598	Streptococcus	35525	43
NC_013599	Xylella	36674	45
NC_013600	Sodalis	45169	57
NC_013638	Pseudomonas	43144	51
NC_013643	Enterococcus	36270	65
NC_013644	Enterococcus	37856	52
NC_013645	Streptococcus	34882	44
NC_013646	Enterococcus	38764	62
NC_013647	Klebsiella	41119	49
NC_013648	Enterococcus	39576	66
NC_013649	Klebsiella	43809	58
NC_013650	Mycolicibacterium	155445	215
NC_013651	Vibrio	38497	48
NC_013691	Pseudomonas	74901	113
NC_013692	Pseudomonas	72544	93
NC_013693	Shigella	158006	208
NC_013694	Mycolicibacterium	51376	82
NC_013696	Enterococcus	42822	63
NC_013697	Delftia	157486	234
NC_013698	Clavibacter	58652	82
NC_013758	Haloarcula	8082	10
NC_013936	Mycolicibacterium	52141	91
NC_014036	Klebsiella	174436	271
NC_014099	Sulfolobus	16622	32
NC_014229	Streptomyces	37068	46
NC_014260	Escherichia	172253	279
NC_014457	Clostridium	59199	87
NC_014458	Mycolicibacterium	59598	91
NC_014459	Mycolicibacterium	59798	92
NC_014460	Staphylococcus	41207	65
NC_014461	Mycolicibacterium	73453	111
NC_014467	Escherichia	176788	266
NC_014595	Shigella	170605	289
NC_014635	Aeromonas	163875	255
NC_014636	Aeromonas	225268	335
NC_014660	Acinetobacter	167716	255
NC_014661	Acinetobacter	164093	242
NC_014662	Escherichia	165540	277
NC_014663	Acinetobacter	169947	252
NC_014792	Escherichia	169285	290
NC_014900	Salmonella	40986	64
NC_014901	Mycolicibacterium	59230	110
NC_015157	Vibrio	125956	225
NC_015158	Vibrio	49675	72
NC_015159	Vibrio	39162	49
NC_015208	Pseudomonas	39562	47
NC_015209	Vibrio	10638	15
NC_015210	Tsukamurella	61440	83
NC_015249	Escherichia	39270	43
NC_015250	Acinetobacter	159801	257
NC_015251	Aeromonas	235229	419
NC_015252	Brochothrix	36953	53
NC_015253	Brochothrix	127065	163
NC_015254	Brochothrix	41518	62
NC_015262	Clostridium	37664	61
NC_015263	Lactococcus	114768	144
NC_015264	Pseudomonas	40973	51
NC_015265	Burkholderia	37236	48
NC_015266	Burkholderia	40555	47
NC_015269	Salmonella	118351	171
NC_015270	Enterococcus	16945	35
NC_015271	Salmonella	38368	46
NC_015272	Pseudomonas	88322	157
NC_015273	Burkholderia	32317	40
NC_015274	Streptococcus	56506	73
NC_015279	Synechococcus	190789	237
NC_015280	Prochlorococcus	181044	217
NC_015281	Synechococcus	179563	212
NC_015282	Synechococcus	174079	223
NC_015283	Prochlorococcus	176428	225
NC_015284	Prochlorococcus	183806	219
NC_015285	Synechococcus	174285	200
NC_015286	Synechococcus	175230	210
NC_015287	Synechococcus	232878	297
NC_015288	Synechococcus	191195	199
NC_015289	Synechococcus	176184	205
NC_015290	Prochlorococcus	182180	216
NC_015292	Erwinia	84565	116
NC_015293	Pseudoalteromonas	30651	53
NC_015294	Pseudomonas	93198	173
NC_015295	Erwinia	47279	80
NC_015296	Salmonella	157061	203
NC_015297	Ralstonia	5475	9
NC_015453	Propionibacterium	29017	42
NC_015454	Propionibacterium	29074	42
NC_015456	Shigella	50661	78
NC_015457	Shigella	165919	262
NC_015463	Synechococcus	72332	111
NC_015464	Campylobacter	135041	174
NC_015465	Synechococcus	33004	52
NC_015466	Roseobacter	62668	91
NC_015568	Clostridium	41090	49
NC_015569	Synechococcus	178563	262
NC_015584	Mycolicibacterium	75960	119
NC_015585	Pantoea	43032	57
NC_015586	Stenotrophomonas	5819	11
NC_015719	Escherichia	40940	48
NC_015720	Gordonia	45530	60
NC_015721	Bdellovibrio	23931	39
NC_015933	Escherichia	72917	83
NC_015937	Thermus	151483	150
NC_015938	Salmonella	89916	154
NC_016071	Salmonella	145964	235
NC_016073	Salmonella	157950	206
NC_016158	Escherichia	49576	79
NC_016160	Escherichia	36661	56
NC_016161	Pediococcus	38013	59
NC_016162	Vibrio	7103	11
NC_016163	Yersinia	262391	351
NC_016164	Synechococcus	30332	44
NC_016165	Rhodobacter	39283	56
NC_016166	Gordonia	74431	96
NC_016434	Gordonia	65839	85
NC_016435	Gordonia	65766	88
NC_016562	Campylobacter	132662	179
NC_016563	Bacillus	156897	275
NC_016564	Planktothrix	95299	137
NC_016565	Staphylococcus	18168	21
NC_016566	Shigella	44077	57
NC_016567	Vibrio	81184	117
NC_016568	Helicobacter	24645	27
NC_016569	Nocardia	46140	70
NC_016570	Escherichia	157304	207
NC_016571	Pseudomonas	284757	303
NC_016650	Rhodococcus	48072	65
NC_016651	Rhodococcus	14270	18
NC_016652	Rhodococcus	49330	84
NC_016653	Rhodococcus	46586	65
NC_016654	Rhodococcus	39474	59
NC_016655	Rhodococcus	51342	86
NC_016656	Synechococcus	45890	57
NC_016657	Prochlorococcus	47055	57
NC_016658	Prochlorococcus	47741	68
NC_016659	Prochlorococcus	47536	66
NC_016761	Salmonella	38684	49
NC_016762	Pseudomonas	49135	66
NC_016763	Salmonella	43221	66
NC_016764	Pseudomonas	40058	45
NC_016765	Pseudomonas	54024	91
NC_016766	Synechococcus	69420	102
NC_016767	Erwinia	60714	63
NC_016770	Bacteroides	47159	66
NC_016899	Thermococcus	21592	31
NC_016989	Haloarcula	30578	47
NC_017087	Halorubrum	10656	13
NC_017088	Halorubrum	8770	12
NC_017089	Halorubrum	8549	8
NC_017090	Halogeometricum	9694	15
NC_017674	Pseudomonas	66275	92
NC_017688	Lactococcus	32414	58
NC_017695	Lactococcus	32582	58
NC_017696	Lactococcus	32384	57
NC_017698	Lactococcus	31772	58
NC_017702	Lactococcus	32023	58
NC_017732	Enterococcus	30505	48
NC_017864	Pseudomonas	42844	53
NC_017865	Pseudomonas	42966	54
NC_017968	Staphylococcus	43786	64
NC_017969	Escherichia	108853	162
NC_017971	Pseudomonas	46271	70
NC_017972	Pseudomonas	280538	382
NC_017973	Mycolicibacterium	52474	89
NC_017974	Cronobacter	149273	283
NC_017976	Bacillus	41164	56
NC_017978	Clostridium	33609	45
NC_017980	Clostridium	18397	28
NC_017981	Xanthomonas	49981	80
NC_017983	Salisaeta	43788	63
NC_017984	Acinetobacter	46387	83
NC_017985	Salmonella	40128	60
NC_018083	Clostridium	17972	27
NC_018084	Clostridium	18078	26
NC_018085	Bacillus	41992	60
NC_018086	Enterococcus	53996	80
NC_018087	Acinetobacter	166687	258
NC_018088	Colwellia	104936	151
NC_018264	Thermoanaerobacterium	41938	59
NC_018269	Marinomonas	31766	52
NC_018270	Weissella	33594	45
NC_018271	Nonlabens	35700	58
NC_018272	Nonlabens	35652	57
NC_018273	Leuconostoc	26201	40
NC_018274	Pseudomonas	36847	55
NC_018275	Salmonella	39783	64
NC_018276	Croceibacter	44988	65
NC_018277	Staphylococcus	42784	66
NC_018278	Burkholderia	42832	53
NC_018279	Salmonella	49116	74
NC_018280	Celeribacter	38889	55
NC_018281	Staphylococcus	43581	75
NC_018282	Pseudomonas	61167	81
NC_018283	Burkholderia	58065	78
NC_018284	Staphylococcus	42123	65
NC_018285	Streptococcus	40758	57
NC_018452	Burkholderia	61847	74
NC_018454	Cronobacter	39974	54
NC_018831	Listeria	67170	114
NC_018832	Providencia	58104	72
NC_018834	Propionibacterium	29214	42
NC_018835	Escherichia	77448	131
NC_018836	Streptomyces	50255	73
NC_018837	Pectobacterium	122024	163
NC_018838	Propionibacterium	29505	41
NC_018839	Propionibacterium	29729	43
NC_018840	Propionibacterium	29612	44
NC_018841	Propionibacterium	29574	41
NC_018842	Propionibacterium	29348	42
NC_018843	Salmonella	103299	125
NC_018845	Propionibacterium	29371	42
NC_018846	Escherichia	60894	69
NC_018847	Propionibacterium	29516	42
NC_018848	Streptomyces	37612	53
NC_018849	Propionibacterium	29202	40
NC_018850	Pseudomonas	45517	72
NC_018851	Propionibacterium	29516	42
NC_018852	Propionibacterium	29506	40
NC_018853	Streptomyces	40474	46
NC_018854	Escherichia	69855	82
NC_018855	Escherichia	169158	269
NC_018856	Bacillus	153962	257
NC_018857	Bacillus	158305	283
NC_018859	Escherichia	77315	120
NC_018860	Bacillus	156176	218
NC_018861	Campylobacter	133572	170
NC_018863	Bacillus	162596	282
NC_019398	Cronobacter	178193	272
NC_019399	Escherichia	167396	275
NC_019400	Cronobacter	147940	255
NC_019401	Cronobacter	358663	536
NC_019402	Cronobacter	76631	112
NC_019403	Escherichia	43731	55
NC_019404	Escherichia	46054	75
NC_019405	Caulobacter	215710	336
NC_019406	Caulobacter	279967	442
NC_019407	Caulobacter	218929	345
NC_019408	Caulobacter	223720	346
NC_019410	Caulobacter	221828	348
NC_019411	Caulobacter	219216	341
NC_019414	Streptomyces	51071	79
NC_019416	Stenotrophomonas	38513	48
NC_019417	Salmonella	59203	72
NC_019418	Streptococcus	37282	53
NC_019419	Escherichia	43457	58
NC_019420	Edwardsiella	41549	47
NC_019421	Clostridium	48396	75
NC_019422	Clostridium	31674	47
NC_019423	Escherichia	72570	92
NC_019442	Escherichia	60523	74
NC_019443	Synechococcus	172879	213
NC_019444	Synechococcus	176043	212
NC_019445	Escherichia	44784	58
NC_019446	Brucella	41148	58
NC_019447	Brucella	38253	57
NC_019448	Staphylococcus	139806	213
NC_019449	Lactobacillus	31841	47
NC_019450	Pseudomonas	93017	171
NC_019451	Pseudomonas	66116	93
NC_019452	Escherichia	156628	203
NC_019453	Caulobacter	3762	3
NC_019454	Pantoea	44546	55
NC_019455	Haemophilus	37151	55
NC_019456	Lactobacillus	49433	69
NC_019457	Vibrio	44492	69
NC_019485	Enterobacter	59080	77
NC_019486	Lactobacillus	42606	55
NC_019487	Bacillus	143986	239
NC_019488	Salmonella	34117	41
NC_019489	Lactobacillus	41726	53
NC_019490	Riemerella	49329	85
NC_019496	Clostridium	39188	64
NC_019500	Escherichia	168066	268
NC_019501	Escherichia	39646	59
NC_019502	Bacillus	44401	64
NC_019503	Escherichia	166499	263
NC_019504	Erwinia	56621	80
NC_019505	Escherichia	166452	267
NC_019506	Clostridium	38329	67
NC_019507	Campylobacter	182833	264
NC_019508	Clostridium	38309	67
NC_019509	Cronobacter	49116	75
NC_019510	Erwinia	39282	47
NC_019511	Staphylococcus	136326	192
NC_019512	Helicobacter	26836	29
NC_019513	Staphylococcus	45552	65
NC_019514	Erwinia	74669	106
NC_019515	Bacillus	93839	140
NC_019516	Synechococcus	161440	172
NC_019517	Escherichia	136947	213
NC_019518	Vibrio	44485	66
NC_019519	Agrobacterium	69391	124
NC_019520	Escherichia	42608	49
NC_019521	Sphingomonas	219372	293
NC_019522	Pectobacterium	48454	65
NC_019523	Clostridium	18919	22
NC_019524	Enterobacter	60364	79
NC_019525	Bdellovibrio	45354	71
NC_019526	Klebsiella	345809	547
NC_019527	Aeromonas	43551	81
NC_019528	Aeromonas	41572	56
NC_019529	Vibrio	111506	157
NC_019530	Salmonella	157785	207
NC_019538	Aeromonas	231743	427
NC_019539	Salmonella	42391	57
NC_019540	Salinivibrio	49390	75
NC_019541	Acinetobacter	45364	64
NC_019542	Pectobacterium	44400	56
NC_019543	Aeromonas	160646	231
NC_019545	Salmonella	47355	68
NC_019548	Ralstonia	7288	11
NC_019704	Escherichia	44375	63
NC_019705	Escherichia	38759	62
NC_019706	Escherichia	42780	65
NC_019707	Escherichia	3405	3
NC_019708	Escherichia	37595	57
NC_019709	Escherichia	41567	64
NC_019710	Escherichia	40710	69
NC_019711	Escherichia	47288	65
NC_019713	Vibrio	78751	103
NC_019714	Escherichia	39026	60
NC_019715	Escherichia	39578	58
NC_019716	Escherichia	44510	56
NC_019717	Escherichia	45366	67
NC_019718	Escherichia	45805	70
NC_019719	Escherichia	41528	64
NC_019720	Escherichia	44120	69
NC_019721	Escherichia	40029	56
NC_019722	Vibrio	41351	59
NC_019723	Escherichia	47090	62
NC_019724	Escherichia	43741	56
NC_019725	Escherichia	50552	84
NC_019726	Staphylococcus	141836	218
NC_019767	Escherichia	40155	60
NC_019768	Escherichia	41468	62
NC_019769	Escherichia	38964	54
NC_019782	Lactobacillus	36566	60
NC_019813	Pseudomonas	44030	64
NC_019909	Yersinia	168809	272
NC_019910	Salmonella	159624	206
NC_019911	Yersinia	42406	53
NC_019912	Bacillus	36932	52
NC_019913	Pseudomonas	91715	170
NC_019914	Staphylococcus	40071	54
NC_019915	Staphylococcus	40917	66
NC_019916	Lactobacillus	38002	60
NC_019917	Burkholderia	62952	74
NC_019918	Pseudomonas	92777	170
NC_019919	Yersinia	122696	175
NC_019921	Staphylococcus	42461	74
NC_019923	Pseudomonas	42689	64
NC_019924	Clostridium	47595	78
NC_019925	Dickeya	152427	195
NC_019926	Erwinia	45554	53
NC_019927	Cronobacter	47611	80
NC_019928	Helicobacter	26215	28
NC_019929	Erwinia	243050	263
NC_019930	Tetrasphaera	49219	82
NC_019931	Helicobacter	26449	31
NC_019932	Erwinia	29564	38
NC_019933	Xanthomonas	43870	54
NC_019934	Cronobacter	39012	52
NC_019935	Pseudomonas	64144	89
NC_020077	Sulfolobus	76107	76
NC_020078	Cronobacter	41796	46
NC_020079	Escherichia	147737	268
NC_020080	Klebsiella	174413	271
NC_020081	Bacillus	149844	215
NC_020082	Edwardsiella	42746	67
NC_020083	Serratia	157834	204
NC_020158	Haloarcula	102319	160
NC_020159	Halorubrum	68527	99
NC_020197	Streptococcus	45606	59
NC_020198	Pseudomonas	36947	55
NC_020199	Staphylococcus	47252	68
NC_020200	Pseudomonas	36429	53
NC_020201	Pectobacterium	142349	245
NC_020202	Pseudomonas	37740	58
NC_020203	Pseudomonas	37095	56
NC_020204	Klebsiella	48814	72
NC_020205	Xanthomonas	42963	55
NC_020414	Salmonella	43931	55
NC_020416	Salmonella	160221	260
NC_020477	Bacillus	49458	81
NC_020478	Bacillus	49259	79
NC_020479	Bacillus	49425	80
NC_020480	Bacillus	50161	79
NC_020481	Candidatus Pelagibacter	34892	66
NC_020482	Candidatus Pelagibacter	39921	48
NC_020483	Candidatus Pelagibacter	42084	58
NC_020484	Candidatus Pelagibacter	147284	199
NC_020486	Synechococcus	171211	202
NC_020488	Vibrio	38682	41
NC_020489	Rhodobacter	40489	62
NC_020490	Staphylococcus	44714	74
NC_020835	Prochlorococcus	47325	54
NC_020837	Synechococcus	198013	237
NC_020838	Synechococcus	45728	55
NC_020839	Rhodobacter	39573	54
NC_020841	Psychrobacter	40803	68
NC_020842	Cellulophaga	79114	112
NC_020843	Vibrio	126434	208
NC_020844	Salicola	40695	63
NC_020845	Prochlorococcus	180977	231
NC_020846	Vibrio	46917	72
NC_020847	Prochlorococcus	38327	65
NC_020848	Vibrio	76705	120
NC_020849	Pseudoalteromonas	76802	104
NC_020850	Vibrio	38374	59
NC_020851	Synechococcus	208007	300
NC_020853	Loktanella	56958	75
NC_020854	Synechococcus	40658	57
NC_020855	Prochlorococcus	192497	215
NC_020856	Sulfitobacter	40931	75
NC_020857	Prochlorococcus	38834	68
NC_020858	Sulfitobacter	40929	74
NC_020859	Synechococcus	175430	214
NC_020860	Cellulophaga	44557	59
NC_020862	Sulfitobacter	74485	76
NC_020863	Vibrio	129155	219
NC_020865	Synechococcus	45730	52
NC_020866	Rhodovulum	40231	54
NC_020867	Synechococcus	44892	69
NC_020868	Vibrio	76718	118
NC_020870	Leuconostoc	25865	39
NC_020871	Listeria	133057	177
NC_020872	Prochlorococcus	46997	53
NC_020873	Bacillus	158621	220
NC_020874	Prochlorococcus	46198	56
NC_020875	Synechococcus	182801	225
NC_020876	Mycolicibacterium	53028	90
NC_020877	Staphylococcus	131332	178
NC_020878	Prochlorococcus	44945	62
NC_020879	Aeromonas	161978	236
NC_020880	Leuconostoc	26769	40
NC_020883	Bacillus	50861	90
NC_020998	Haloarcula	28072	43
NC_021061	Mycolicibacterium	41491	63
NC_021062	Pseudomonas	40192	48
NC_021063	Mycobacterium	47724	64
NC_021067	Vibrio	135982	263
NC_021068	Vibrio	57611	73
NC_021070	Vibrio	33277	51
NC_021071	Prochlorococcus	177211	211
NC_021072	Synechococcus	178807	205
NC_021073	Vibrio	107218	160
NC_021190	Escherichia	46150	65
NC_021297	Mycolicibacterium	52057	85
NC_021298	Streptomyces	51252	73
NC_021299	Mycolicibacterium	80955	129
NC_021300	Pseudoalteromonas	43882	58
NC_021301	Mycolicibacterium	56279	93
NC_021302	Mycolicibacterium	47109	76
NC_021304	Streptomyces	51552	75
NC_021305	Mycolicibacterium	76179	140
NC_021306	Mycolicibacterium	75736	140
NC_021307	Mycolicibacterium	49894	73
NC_021308	Mycolicibacterium	52617	76
NC_021309	Mycolicibacterium	74711	136
NC_021310	Mycolicibacterium	68598	94
NC_021311	Mycolicibacterium	76479	139
NC_021315	Salmonella	59407	73
NC_021316	Acinetobacter	42185	51
NC_021317	Salmonella	21248	28
NC_021318	Mycobacterium	51214	87
NC_021320	Halorubrum	76134	3
NC_021321	Halorubrum	74519	121
NC_021322	Haloarcula	49107	61
NC_021323	Staphylococcus	45572	61
NC_021324	Mycolicibacterium	53369	91
NC_021325	Clostridium	39108	49
NC_021326	Staphylococcus	45242	70
NC_021327	Haloarcula	102105	156
NC_021328	Halogranum	143855	243
NC_021329	Halorubrum	35722	67
NC_021330	Haloarcula	103257	147
NC_021331	Shigella	51821	83
NC_021332	Staphylococcus	41392	67
NC_021334	Mycolicibacterium	53359	98
NC_021335	Halorubrum	69048	102
NC_021336	Bacillus	27190	40
NC_021337	Acinetobacter	31185	28
NC_021338	Mycobacterium	46639	72
NC_021339	Streptomyces	51077	72
NC_021340	Haloarcula	52643	82
NC_021342	Edwardsiella	43378	66
NC_021343	Burkholderia	35430	47
NC_021344	Escherichia	176227	267
NC_021346	Mycolicibacterium	157482	225
NC_021347	Rhodococcus	142563	221
NC_021348	Mycolicibacterium	156558	226
NC_021349	Mycolicibacterium	154872	219
NC_021471	Haloarcula	32189	49
NC_021529	Vibrio	247511	396
NC_021530	Synechococcus	171407	203
NC_021531	Cronobacter	223989	236
NC_021532	Alteromonas	103910	125
NC_021533	Mycolicibacterium	45942	71
NC_021534	Vibrio	47552	80
NC_021535	Mycolicibacterium	50679	82
NC_021536	Synechococcus	171797	204
NC_021537	Halorubrum	39784	58
NC_021538	Mycolicibacterium	59626	100
NC_021539	Listeria	38275	65
NC_021540	Vibrio	69278	107
NC_021556	Mycobacterium	39981	58
NC_021557	Rhizobium	37378	53
NC_021558	Paenibacillus	37644	69
NC_021559	Prochlorococcus	179063	232
NC_021560	Rhizobium	53102	71
NC_021561	Vibrio	37324	60
NC_021562	Vibrio	8555	11
NC_021563	Serratia	42724	65
NC_021569	Stenotrophomonas	7069	14
NC_021772	Salmonella	72394	99
NC_021773	Staphylococcus	43458	62
NC_021774	Salmonella	29742	40
NC_021775	Salmonella	42215	68
NC_021776	Vibrio	42313	52
NC_021777	Salmonella	43447	65
NC_021779	Salmonella	59746	72
NC_021780	Salmonella	59454	72
NC_021781	Listeria	135281	187
NC_021782	Salmonella	72098	98
NC_021783	Salmonella	59254	72
NC_021784	Thermus	38099	61
NC_021785	Listeria	65132	108
NC_021787	Listeria	64756	107
NC_021788	Cellulophaga	145865	195
NC_021789	Cellulophaga	75994	122
NC_021790	Cellulophaga	39189	62
NC_021791	Cellulophaga	39148	60
NC_021792	Cellulophaga	72961	111
NC_021793	Cellulophaga	11703	27
NC_021794	Cellulophaga	71443	112
NC_021795	Cellulophaga	38776	61
NC_021796	Cellulophaga	72534	90
NC_021797	Cellulophaga	6453	14
NC_021798	Cellulophaga	145343	188
NC_021799	Cellulophaga	57447	110
NC_021800	Cellulophaga	34844	47
NC_021801	Staphylococcus	42902	59
NC_021802	Cellulophaga	53664	105
NC_021803	Cellulophaga	72369	121
NC_021804	Cellulophaga	28760	45
NC_021805	Cellulophaga	6478	13
NC_021806	Cellulophaga	100418	118
NC_021852	Lactococcus	29631	53
NC_021853	Lactococcus	32337	58
NC_021854	Lactococcus	28674	55
NC_021855	Lactococcus	32382	56
NC_021856	Bacillus	155631	250
NC_021857	Shigella	41475	55
NC_021860	Lactococcus	31090	58
NC_021861	Lactococcus	30910	56
NC_021862	Ralstonia	8576	21
NC_021863	Staphylococcus	42652	64
NC_021864	Candidatus Puniceispirillum	55282	85
NC_021865	Paenibacillus	41294	63
NC_021866	Ralstonia	7219	8
NC_021867	Flavobacterium	46978	68
NC_021868	Streptococcus	58305	95
NC_022052	Mycobacterium	76050	117
NC_022053	Mycolicibacterium	70657	90
NC_022054	Mycobacterium	48228	66
NC_022055	Mycolicibacterium	59179	102
NC_022056	Mycobacterium	57155	99
NC_022057	Mycolicibacterium	72108	122
NC_022058	Mycolicibacterium	52519	92
NC_022059	Mycolicibacterium	77367	140
NC_022060	Mycolicibacterium	54314	98
NC_022061	Mycobacterium	70838	92
NC_022062	Mycobacterium	52102	86
NC_022063	Mycolicibacterium	70115	94
NC_022064	Mycobacterium	70120	94
NC_022065	Mycolicibacterium	74533	133
NC_022066	Mycolicibacterium	108297	214
NC_022067	Mycolicibacterium	109960	219
NC_022068	Mycolicibacterium	58043	100
NC_022069	Mycolicibacterium	55213	99
NC_022070	Mycolicibacterium	53588	83
NC_022071	Mycobacterium	76129	120
NC_022085	Mycolicibacterium	76483	137
NC_022086	Mycolicibacterium	50690	76
NC_022087	Mycolicibacterium	53253	92
NC_022088	Bacillus	163019	290
NC_022090	Staphylococcus	134643	187
NC_022091	Pseudomonas	42874	53
NC_022094	Bacillus	14319	25
NC_022096	Pseudomonas	258139	329
NC_022323	Escherichia	136910	212
NC_022324	Mycobacterium	53701	92
NC_022325	Mycobacterium	69815	116
NC_022328	Mycolicibacterium	70236	96
NC_022329	Mycolicibacterium	53636	87
NC_022330	Mycolicibacterium	76586	139
NC_022331	Mycolicibacterium	69309	86
NC_022334	Propionibacterium	29266	42
NC_022335	Propionibacterium	29377	42
NC_022336	Propionibacterium	29511	42
NC_022337	Propionibacterium	29467	41
NC_022338	Propionibacterium	29514	43
NC_022339	Propionibacterium	29443	42
NC_022340	Propionibacterium	29464	41
NC_022341	Propionibacterium	29200	41
NC_022342	Propionibacterium	29140	40
NC_022343	Klebsiella	159991	205
NC_022744	Erwinia	39860	46
NC_022746	Pseudomonas	42957	53
NC_022747	Vibrio	34145	45
NC_022749	Shigella	39758	58
NC_022750	Escherichia	33628	43
NC_022751	Phormidium	42480	41
NC_022752	Salmonella	42665	69
NC_022753	Mycolicibacterium	52282	92
NC_022754	Salmonella	42749	65
NC_022756	Lactobacillus	40931	57
NC_022757	Lactobacillus	38880	55
NC_022758	Staphylococcus	44459	61
NC_022761	Bacillus	146193	214
NC_022762	Lactobacillus	33996	59
NC_022763	Bacillus	164297	276
NC_022764	Bacillus	39874	45
NC_022765	Bacillus	49836	78
NC_022766	Bacillus	49246	81
NC_022767	Bacillus	81656	108
NC_022768	Salmonella	154701	200
NC_022769	Bacillus	165238	292
NC_022770	Bacillus	39844	44
NC_022771	Bacillus	156648	255
NC_022772	Salmonella	156338	203
NC_022773	Bacillus	50354	82
NC_022774	Bacillus	80382	110
NC_022775	Lactobacillus	36969	47
NC_022776	Streptococcus	41757	52
NC_022791	Streptococcus	37375	50
NC_022914	Staphylococcus	43394	63
NC_022915	Ralstonia	40471	57
NC_022916	Burkholderia	41604	47
NC_022917	Ralstonia	44578	58
NC_022918	Staphylococcus	132123	186
NC_022920	Staphylococcus	139738	208
NC_022965	Mycolicibacterium	52873	91
NC_022966	Pseudomonas	88135	159
NC_022967	Pseudomonas	92495	170
NC_022968	Escherichia	148567	255
NC_022969	Mycolicibacterium	76217	140
NC_022970	Pseudomonas	88097	158
NC_022971	Pseudomonas	45344	70
NC_022972	Arthrobacter	37372	63
NC_022973	Mycolicibacterium	50755	78
NC_022974	Pseudomonas	88255	162
NC_022975	Mycolicibacterium	52390	87
NC_022976	Mycolicibacterium	75894	139
NC_022977	Mycolicibacterium	52344	90
NC_022979	Mycolicibacterium	52823	88
NC_022980	Brevibacillus	45798	85
NC_022981	Mycolicibacterium	76323	139
NC_022982	Xylella	43869	50
NC_022983	Mycolicibacterium	68196	96
NC_022984	Mycolicibacterium	51319	78
NC_022985	Mycolicibacterium	52122	89
NC_022986	Pseudomonas	93147	170
NC_022987	Xylella	43940	50
NC_022988	Mycolicibacterium	74210	133
NC_022989	Lactobacillus	31080	49
NC_023005	Pseudomonas	41386	50
NC_023006	Pseudomonas	43564	65
NC_023007	Bacillus	168876	267
NC_023009	Staphylococcus	127188	181
NC_023498	Mycolicibacterium	62466	99
NC_023499	Staphylococcus	42906	59
NC_023500	Staphylococcus	43301	66
NC_023501	Bacillus	159590	285
NC_023502	Rhizobium	109558	182
NC_023503	Streptococcus	48800	68
NC_023548	Citrobacter	39651	50
NC_023549	Clavibacter	56789	77
NC_023550	Staphylococcus	17869	20
NC_023551	Enterococcus	40692	61
NC_023552	Mycolicibacterium	47162	75
NC_023553	Mycolicibacterium	53159	93
NC_023554	Mycolicibacterium	70841	94
NC_023555	Edwardsiella	43017	58
NC_023556	Achromobacter	72329	87
NC_023557	Erwinia	271084	317
NC_023558	Cronobacter	38966	48
NC_023559	Oenococcus	46145	54
NC_023560	Oenococcus	43454	53
NC_023561	Enterobacter	173276	293
NC_023562	Mycolicibacterium	51236	80
NC_023563	Mycolicibacterium	68262	94
NC_023564	Mycolicibacterium	52974	86
NC_023565	Mycolicibacterium	51250	81
NC_023566	Rhizobium	56024	85
NC_023567	Klebsiella	43766	56
NC_023568	Vibrio	246964	378
NC_023569	Vibrio	77837	91
NC_023570	Acinetobacter	40739	45
NC_023571	Oenococcus	46243	56
NC_023572	Mycolicibacterium	42240	68
NC_023573	Staphylococcus	142094	208
NC_023574	Lactococcus	128546	190
NC_023575	Pseudomonas	45550	69
NC_023576	Citrobacter	39207	48
NC_023577	Mycolicibacterium	51797	81
NC_023578	Mycolicibacterium	69099	87
NC_023579	Erwinia	75568	92
NC_023580	Mycolicibacterium	57775	100
NC_023581	Acinetobacter	77792	92
NC_023582	Staphylococcus	92417	128
NC_023583	Pseudomonas	45696	69
NC_023584	Synechococcus	170438	196
NC_023585	Saccharolobus	48775	53
NC_023586	Ralstonia	8460	18
NC_023587	Synechococcus	189311	209
NC_023588	Stenotrophomonas	33525	43
NC_023589	Shigella	71629	100
NC_023590	Acinetobacter	43050	55
NC_023591	Mycobacterium	95705	119
NC_023592	Haloarcula	8176	10
NC_023593	Escherichia	76184	124
NC_023594	Shewanella	54791	67
NC_023595	Enterococcus	41687	68
NC_023597	Mycolicibacterium	53124	91
NC_023599	Bacillus	38772	52
NC_023600	Mycobacterium	71058	95
NC_023601	Pseudomonas	97906	175
NC_023602	Mycobacterium	50781	81
NC_023603	Mycobacterium	71565	100
NC_023604	Mycolicibacterium	44306	61
NC_023605	Vibrio	41529	64
NC_023606	Mycolicibacterium	52963	88
NC_023607	Mycobacterium	53396	84
NC_023608	Salmonella	42093	55
NC_023609	Mycolicibacterium	46739	68
NC_023610	Erwinia	218339	246
NC_023612	Geobacillus	39078	57
NC_023614	Croceibacter	43153	48
NC_023686	Mycolicibacterium	67949	94
NC_023687	Mycolicibacterium	53003	93
NC_023688	Aeromonas	222006	330
NC_023689	Mycolicibacterium	76260	139
NC_023690	Mycolicibacterium	110569	228
NC_023691	Mycolicibacterium	70506	101
NC_023692	Mycolicibacterium	48984	80
NC_023693	Escherichia	148612	238
NC_023694	Rhodococcus	78064	107
NC_023695	Mycolicibacterium	52481	82
NC_023696	Mycolicibacterium	157568	229
NC_023697	Mycolicibacterium	48420	76
NC_023698	Mycolicibacterium	54470	102
NC_023699	Mycolicibacterium	59016	100
NC_023700	Pseudomonas	34553	52
NC_023701	Mycolicibacterium	69864	94
NC_023702	Mycolicibacterium	52379	75
NC_023703	Mycolicibacterium	64613	93
NC_023704	Mycolicibacterium	51421	81
NC_023705	Mycolicibacterium	41650	59
NC_023706	Rhodococcus	75772	98
NC_023707	Mycolicibacterium	53169	88
NC_023708	Mycolicibacterium	51083	90
NC_023709	Mycolicibacterium	51308	80
NC_023710	Mycolicibacterium	50844	81
NC_023711	Mycolicibacterium	68720	99
NC_023712	Mycolicibacterium	71341	121
NC_023713	Mycolicibacterium	52288	90
NC_023714	Mycolicibacterium	153882	221
NC_023715	Yersinia	38616	42
NC_023716	Mycolicibacterium	53177	87
NC_023717	Cronobacter	151924	305
NC_023719	Bacillus	497513	674
NC_023720	Mycolicibacterium	53142	85
NC_023721	Mycolicibacterium	54411	97
NC_023722	Rhodococcus	59231	86
NC_023723	Mycolicibacterium	53684	85
NC_023724	Mycolicibacterium	62991	88
NC_023725	Mycolicibacterium	156646	228
NC_023726	Mycolicibacterium	53597	89
NC_023727	Mycolicibacterium	68494	96
NC_023728	Mycolicibacterium	56461	103
NC_023729	Mycolicibacterium	43036	65
NC_023730	Mycolicibacterium	42594	63
NC_023731	Mycolicibacterium	53526	88
NC_023732	Mycolicibacterium	69279	103
NC_023733	Mycolicibacterium	154573	228
NC_023734	Psychrobacter	35725	50
NC_023735	Rhodococcus	76797	108
NC_023736	Ralstonia	40411	54
NC_023737	Mycolicibacterium	155586	225
NC_023738	Mycolicibacterium	106327	191
NC_023739	Mycolicibacterium	51821	77
NC_023740	Mycolicibacterium	68311	97
NC_023741	Mycolicibacterium	69641	94
NC_023742	Mycolicibacterium	68711	98
NC_023743	Escherichia	47180	74
NC_023744	Mycobacterium	60588	91
NC_023745	Mycolicibacterium	51813	81
NC_023746	Mycolicibacterium	57387	99
NC_023747	Mycolicibacterium	59672	92
NC_023748	Mycolicibacterium	53137	96
NC_023856	Salmonella	152460	198
NC_023859	Microbacterium	59254	118
NC_023862	Mycolicibacterium	52136	84
NC_023863	Vibrio	66316	95
NC_023865	Pectobacterium	55098	76
NC_024121	Serratia	167266	271
NC_024122	Salmonella	162910	211
NC_024123	Pseudomonas	64113	88
NC_024124	Escherichia	169148	272
NC_024125	Escherichia	168470	275
NC_024134	Escherichia	139020	216
NC_024135	Mycolicibacterium	42392	61
NC_024136	Mycolicibacterium	51781	88
NC_024137	Bacillus	152778	217
NC_024138	Mycolicibacterium	65243	105
NC_024139	Escherichia	108483	159
NC_024140	Pseudomonas	72028	89
NC_024141	Mycolicibacterium	51378	81
NC_024142	Escherichia	72583	93
NC_024143	Mycolicibacterium	53255	87
NC_024144	Clostridium	54279	88
NC_024145	Mycobacterium	70667	94
NC_024146	Escherichia	56702	73
NC_024147	Mycolicibacterium	57315	90
NC_024148	Mycolicibacterium	50101	84
NC_024149	Lactococcus	18899	24
NC_024203	Lactococcus	53513	76
NC_024204	Salmonella	42764	59
NC_024205	Bacillus	159837	290
NC_024206	Lactobacillus	38269	59
NC_024207	Bacillus	159656	285
NC_024208	Lactococcus	54173	79
NC_024209	Mycolicibacterium	67383	92
NC_024210	Escherichia	47112	74
NC_024211	Bacillus	158750	285
NC_024212	Enterococcus	55726	87
NC_024213	Bacillus	158100	284
NC_024214	Lactococcus	55584	82
NC_024215	Lactococcus	54452	77
NC_024216	Bacillus	160541	290
NC_024217	Nitrincola	82438	143
NC_024330	Pseudomonas	37380	56
NC_024354	Cronobacter	149162	279
NC_024356	Enterococcus	42597	71
NC_024357	Streptococcus	39360	62
NC_024358	Anabaena	41750	41
NC_024359	Listeria	133048	179
NC_024360	Listeria	138036	192
NC_024361	Streptococcus	38392	65
NC_024362	Pseudomonas	40472	48
NC_024363	Mycolicibacterium	68807	98
NC_024364	Listeria	131952	181
NC_024365	Pseudomonas	51090	76
NC_024366	Mycolicibacterium	62661	89
NC_024367	Dinoroseobacter	75028	83
NC_024368	Mycolicibacterium	50610	76
NC_024369	Vibrio	41569	64
NC_024370	Streptococcus	39965	65
NC_024371	Mycolicibacterium	68386	84
NC_024375	Listeria	67150	113
NC_024378	Leuconostoc	28015	42
NC_024379	Escherichia	39093	48
NC_024380	Leuconostoc	25740	40
NC_024381	Pseudomonas	43056	55
NC_024383	Listeria	135831	188
NC_024384	Listeria	41156	74
NC_024385	Leuconostoc	28193	42
NC_024386	Leuconostoc	28427	41
NC_024387	Listeria	43767	67
NC_024388	Leuconostoc	28022	43
NC_024389	Leuconostoc	28336	44
NC_024390	Leuconostoc	26752	39
NC_024391	Staphylococcus	41941	62
NC_024392	Listeria	66676	115
NC_024782	Pseudomonas	36838	53
NC_024783	Escherichia	44332	60
NC_024784	Escherichia	46440	75
NC_024785	Acinetobacter	44844	84
NC_024786	Escherichia	71248	83
NC_024787	Listeria	132541	187
NC_024788	Bacillus	162816	288
NC_024789	Escherichia	45746	71
NC_024790	Escherichia	71778	86
NC_024791	Vibrio	50440	71
NC_024792	Bacillus	160281	244
NC_024793	Escherichia	46847	75
NC_024794	Escherichia	167318	263
NC_025115	Ralstonia	40002	48
NC_025375	Stygiolobus	28096	36
NC_025414	Citrobacter	178171	275
NC_025415	Lactobacillus	32799	52
NC_025416	Staphylococcus	141907	209
NC_025417	Staphylococcus	140903	216
NC_025418	Klebsiella	43871	53
NC_025419	Escherichia	168402	269
NC_025420	Lactobacillus	32975	51
NC_025421	Lactobacillus	29616	48
NC_025422	Caulobacter	155997	275
NC_025423	Bacillus	138658	208
NC_025424	Bacillus	45648	70
NC_025425	Escherichia	163424	268
NC_025426	Staphylococcus	140807	230
NC_025427	Rhizobium	54506	89
NC_025428	Ruegeria	59601	86
NC_025429	Rhizobium	156446	257
NC_025430	Escherichia	42351	58
NC_025431	Mesorhizobium	45718	64
NC_025433	Mycolicibacterium	58550	107
NC_025434	Shigella	62699	76
NC_025436	Shewanella	133824	227
NC_025437	Shigella	169062	271
NC_025438	Mycolicibacterium	67744	93
NC_025440	Listeria	134369	185
NC_025441	Escherichia	66854	99
NC_025442	Salmonella	59578	74
NC_025443	Salmonella	52869	80
NC_025444	Mycobacterium	53332	90
NC_025445	Escherichia	40981	48
NC_025446	Escherichia	157308	205
NC_025447	Escherichia	348532	586
NC_025448	Escherichia	165179	266
NC_025449	Escherichia	166783	268
NC_025450	Lelliottia	44366	53
NC_025451	Yersinia	38646	44
NC_025452	Dickeya	155346	198
NC_025453	Enterococcus	40286	59
NC_025454	Ralstonia	7679	13
NC_025455	Synechococcus	46237	54
NC_025456	Synechococcus	46547	60
NC_025457	Acinetobacter	42654	52
NC_025458	Shewanella	43510	61
NC_025459	Aeromonas	53744	86
NC_025460	Staphylococcus	42600	70
NC_025461	Synechococcus	45871	60
NC_025462	Acinetobacter	99730	151
NC_025463	Shewanella	49640	67
NC_025464	Synechococcus	44147	62
NC_025465	Enterococcus	40923	68
NC_025466	Shewanella	40161	70
NC_025467	Enterococcus	17972	26
NC_025470	Shewanella	139004	228
NC_025822	Vibrio	42544	44
NC_025829	Shigella	164999	260
NC_025830	Escherichia	120938	202
NC_026010	Shigella	50109	79
NC_026014	Escherichia	35814	50
NC_026016	Staphylococcus	43748	67
NC_026017	Salmonella	41880	60
NC_026583	Mycolicibacterium	49577	81
NC_026584	Mycolicibacterium	109871	213
NC_026585	Mycolicibacterium	60727	103
NC_026586	Pseudomonas	66299	94
NC_026587	Pseudomonas	86246	152
NC_026588	Mycobacterium	60285	91
NC_026589	Mycolicibacterium	55832	84
NC_026590	Mycolicibacterium	90460	155
NC_026591	Mycolicibacterium	44716	62
NC_026593	Mycolicibacterium	59419	105
NC_026594	Pseudomonas	56537	76
NC_026595	Mycobacterium	54986	100
NC_026596	Mycolicibacterium	57052	97
NC_026597	Mycobacterium	63334	86
NC_026598	Mycolicibacterium	58211	91
NC_026599	Pseudomonas	45808	68
NC_026600	Pseudomonas	66181	92
NC_026601	Pseudomonas	37238	56
NC_026602	Pseudomonas	43639	54
NC_026603	Mycolicibacterium	61251	93
NC_026604	Mycolicibacterium	53636	97
NC_026605	Mycolicibacterium	46869	76
NC_026606	Arthrobacter	71200	111
NC_026607	Salmonella	159914	256
NC_026608	Paracoccus	42093	55
NC_026609	Lactobacillus	74806	82
NC_026610	Vibrio	56637	83
NC_026611	Edwardsiella	43129	80
NC_026923	Synechococcus	179110	207
NC_026924	Synechococcus	174885	203
NC_026926	Synechococcus	192108	220
NC_026927	Synechococcus	228143	269
NC_026928	Synechococcus	189418	214
NC_027118	Vibrio	39422	48
NC_027119	Salmonella	157498	204
NC_027120	Lactococcus	36892	41
NC_027125	Flavobacterium	47142	72
NC_027130	Synechococcus	172688	209
NC_027132	Synechococcus	190768	209
NC_027204	Sinorhizobium	194701	360
NC_027292	Pseudomonas	39167	46
NC_027293	Citrobacter	87999	131
NC_027294	Propionibacterium	29438	42
NC_027295	Propionibacterium	29806	42
NC_027296	Rhizobium	53721	84
NC_027297	Salmonella	123475	176
NC_027298	Pseudomonas	36814	53
NC_027299	Sulfitobacter	42092	71
NC_027329	Salmonella	87510	122
NC_027330	Escherichia	45403	58
NC_027331	Citrobacter	170341	300
NC_027332	Acinetobacter	98170	161
NC_027333	Propionibacterium	29421	41
NC_027334	Aurantimonas	47800	68
NC_027335	Enterococcus	145518	219
NC_027336	Propionibacterium	29503	41
NC_027337	Escherichia	88403	124
NC_027339	Shigella	38389	58
NC_027340	Erwinia	162160	221
NC_027341	Lactococcus	130008	184
NC_027342	Proteus	41268	50
NC_027344	Salmonella	158099	250
NC_027345	Pseudomonas	73008	94
NC_027346	Propionibacterium	29327	42
NC_027347	Propionibacterium	29511	42
NC_027348	Delftia	73882	91
NC_027349	Escherichia	166977	269
NC_027350	Citrobacter	49816	83
NC_027351	Salmonella	147745	239
NC_027352	Bacillus	159492	212
NC_027353	Yersinia	167063	270
NC_027354	Propionibacterium	29323	41
NC_027355	Bacillus	159071	211
NC_027356	Escherichia	108065	147
NC_027357	Propionibacterium	29496	42
NC_027358	Leuconostoc	28527	46
NC_027359	Propionibacterium	29491	41
NC_027360	Salmonella	87603	128
NC_027361	Propionibacterium	29454	41
NC_027362	Propionibacterium	29394	40
NC_027363	Proteus	41480	52
NC_027364	Escherichia	348113	584
NC_027365	Mycolicibacterium	58076	92
NC_027366	Bacillus	164302	222
NC_027367	Propionibacterium	29003	40
NC_027368	Vibrio	33828	49
NC_027369	Escherichia	86231	135
NC_027370	Propionibacterium	29428	41
NC_027371	Propionibacterium	29741	42
NC_027372	Bacillus	39639	45
NC_027373	Propionibacterium	29423	43
NC_027374	Bacillus	161239	216
NC_027375	Pseudomonas	43227	54
NC_027376	Propionibacterium	29442	41
NC_027377	Leuconostoc	28921	43
NC_027378	Escherichia	56776	88
NC_027379	Proteus	43642	50
NC_027380	Propionibacterium	29377	42
NC_027381	Escherichia	68365	80
NC_027382	Shigella	37146	53
NC_027383	Escherichia	44613	61
NC_027384	Pseudomonas	37359	55
NC_027385	Propionibacterium	29261	42
NC_027386	Propionibacterium	29247	42
NC_027387	Escherichia	38810	50
NC_027388	Pseudomonas	73050	94
NC_027389	Propionibacterium	29494	42
NC_027390	Proteus	45169	52
NC_027391	Propionibacterium	29412	42
NC_027392	Propionibacterium	29264	41
NC_027393	Vibrio	39530	47
NC_027394	Bacillus	40214	46
NC_027395	Escherichia	77327	123
NC_027396	Streptococcus	33756	49
NC_027397	Vibrio	39725	48
NC_027398	Shigella	38742	56
NC_027399	Klebsiella	346602	548
NC_027400	Propionibacterium	29264	41
NC_027401	Propionibacterium	29751	44
NC_027402	Salmonella	240413	261
NC_027403	Propionibacterium	29255	41
NC_027404	Yersinia	167785	269
NC_027405	Propionibacterium	29264	41
NC_027620	Propionibacterium	29726	42
NC_027621	Propionibacterium	29463	41
NC_027622	Propionibacterium	29330	42
NC_027623	Propionibacterium	29328	42
NC_027624	Propionibacterium	29594	41
NC_027625	Propionibacterium	29461	42
NC_027626	Propionibacterium	29347	40
NC_027627	Propionibacterium	29440	42
NC_027628	Propionibacterium	29517	42
NC_027629	Propionibacterium	28876	40
NC_027630	Propionibacterium	29506	42
NC_027979	Escherichia	168401	266
NC_027981	Vibrio	42612	61
NC_027982	Lactobacillus	32847	50
NC_027983	Escherichia	167435	265
NC_027985	Mycolicibacterium	68016	95
NC_027986	Pseudomonas	39014	54
NC_027987	Leuconostoc	29508	49
NC_027988	Citrobacter	47636	81
NC_027989	Campylobacter	53237	66
NC_027990	Lactobacillus	48211	87
NC_027991	Staphylococcus	147303	214
NC_027992	Pseudomonas	39552	56
NC_027993	Escherichia	43587	71
NC_027994	Escherichia	41632	67
NC_027995	Escherichia	41666	56
NC_027996	Campylobacter	175720	209
NC_027997	Campylobacter	177534	220
NC_028247	Citrobacter	90000	142
NC_028248	Escherichia	136896	213
NC_028268	Aeropyrum	38049	52
NC_028448	Escherichia	167467	275
NC_028449	Escherichia	63569	81
NC_028651	Hydrogenobaculum	19351	24
NC_028652	Pseudomonas	94109	172
NC_028653	Gordonia	67617	90
NC_028654	Mycolicibacterium	56275	104
NC_028655	Yersinia	39235	48
NC_028656	Escherichia	65955	83
NC_028657	Pseudomonas	60919	108
NC_028658	Mycolicibacterium	68735	98
NC_028659	Klebsiella	142987	252
NC_028660	Escherichia	61035	90
NC_028661	Pseudomonas	41149	49
NC_028662	Mycobacterium	50418	71
NC_028663	Prochlorococcus	188632	217
NC_028664	Klebsiella	43963	57
NC_028665	Gordonia	56982	85
NC_028666	Streptococcus	36595	59
NC_028667	Pseudomonas	39593	56
NC_028668	Gordonia	77779	96
NC_028669	Staphylococcus	43012	68
NC_028670	Klebsiella	44203	54
NC_028671	Enterococcus	41098	68
NC_028672	Cronobacter	149732	282
NC_028673	Gordonia	73419	91
NC_028674	Mycolicibacterium	68355	95
NC_028675	Acinetobacter	41526	47
NC_028676	Sinorhizobium	149218	249
NC_028677	Rhodococcus	46596	65
NC_028678	Mycolicibacterium	56669	96
NC_028679	Acinetobacter	40938	47
NC_028680	Mycolicibacterium	50515	82
NC_028681	Mycolicibacterium	68367	95
NC_028682	Mycolicibacterium	69030	98
NC_028683	Edwardsiella	177643	309
NC_028684	Acinetobacter	41563	48
NC_028685	Shigella	62851	74
NC_028686	Klebsiella	166313	267
NC_028687	Mycolicibacterium	51637	80
NC_028688	Klebsiella	40114	49
NC_028689	Mycolicibacterium	67774	96
NC_028690	Mycolicibacterium	68472	94
NC_028691	Mycolicibacterium	68227	97
NC_028692	Arthrobacter	15524	23
NC_028693	Enterococcus	18655	26
NC_028694	Propionibacterium	29407	43
NC_028695	Enterobacter	40491	65
NC_028696	Salmonella	41338	60
NC_028697	Streptococcus	33900	47
NC_028698	Salmonella	41868	61
NC_028699	Salmonella	40740	57
NC_028700	Streptococcus	37976	63
NC_028701	Salmonella	33509	43
NC_028702	Delftia	38084	48
NC_028742	Mycolicibacterium	70270	91
NC_028743	Mannheimia	48594	73
NC_028744	Mycolicibacterium	53141	93
NC_028745	Pseudomonas	66103	91
NC_028746	Paenibacillus	44249	74
NC_028747	Mycolicibacterium	47618	78
NC_028748	Bacillus	51366	75
NC_028749	Brevibacillus	134270	178
NC_028750	Klebsiella	176081	274
NC_028751	Mycolicibacterium	58671	103
NC_028754	Salmonella	120098	173
NC_028755	Citrobacter	178182	275
NC_028757	Mycobacterium	50768	83
NC_028758	Paenibacillus	35644	54
NC_028759	Mycolicibacterium	58065	91
NC_028760	Klebsiella	49037	73
NC_028762	Proteus	161989	256
NC_028763	Polaribacter	49847	86
NC_028764	Clostridium	49316	75
NC_028765	Staphylococcus	142348	215
NC_028766	Mannheimia	33755	50
NC_028767	Paenibacillus	45653	75
NC_028768	Achromobacter	49714	65
NC_028770	Pseudomonas	59878	83
NC_028772	Enterobacter	39133	46
NC_028773	Cronobacter	182145	270
NC_028774	Klebsiella	48754	75
NC_028775	Staphylococcus	43098	65
NC_028776	Escherichia	59670	89
NC_028777	Bacillus	80798	105
NC_028778	Mycolicibacterium	75626	115
NC_028779	Mycolicibacterium	43680	70
NC_028780	Escherichia	167124	266
NC_028782	Bacillus	40024	45
NC_028783	Lactobacillus	39399	57
NC_028784	Mycolicibacterium	51409	84
NC_028785	Mycolicibacterium	72790	132
NC_028786	Klebsiella	49462	75
NC_028788	Paenibacillus	37246	57
NC_028789	Bacillus	18609	26
NC_028791	Mycolicibacterium	44492	65
NC_028792	Mycolicibacterium	56826	102
NC_028794	Mycolicibacterium	52647	87
NC_028795	Enterobacter	31522	37
NC_028796	Mycolicibacterium	49203	79
NC_028798	Mycolicibacterium	50882	84
NC_028799	Vibrio	66708	102
NC_028800	Klebsiella	41698	48
NC_028801	Mycolicibacterium	68346	95
NC_028802	Mycobacterium	49158	78
NC_028803	Mycolicibacterium	69118	98
NC_028804	Mycolicibacterium	52643	91
NC_028805	Brevibacillus	126341	163
NC_028807	Streptomyces	43150	52
NC_028808	Escherichia	90743	137
NC_028809	Pseudomonas	58637	74
NC_028810	Mycolicibacterium	52357	85
NC_028812	Proteus	58546	64
NC_028813	Mycolicibacterium	57766	104
NC_028815	Mycolicibacterium	51355	82
NC_028816	Klebsiella	43809	54
NC_028817	Pseudomonas	93879	172
NC_028818	Streptomyces	57168	70
NC_028819	Pseudoalteromonas	43190	76
NC_028820	Yersinia	162101	263
NC_028821	Staphylococcus	40670	58
NC_028822	Escherichia	40829	47
NC_028823	Mycolicibacterium	58985	100
NC_028825	Escherichia	87372	129
NC_028826	Enterococcus	42265	68
NC_028827	Streptomyces	50165	69
NC_028828	Mycolicibacterium	52055	83
NC_028829	Vibrio	248088	384
NC_028830	Lactobacillus	34155	48
NC_028831	Escherichia	61235	91
NC_028832	Mycolicibacterium	61511	89
NC_028834	Achromobacter	48216	62
NC_028835	Lactobacillus	38751	56
NC_028836	Pseudomonas	42508	52
NC_028837	Paenibacillus	41149	64
NC_028838	Clostridium	33274	50
NC_028840	Escherichia	111751	165
NC_028841	Paenibacillus	44952	72
NC_028842	Mycolicibacterium	57328	99
NC_028843	Mycolicibacterium	75816	115
NC_028844	Mycolicibacterium	57293	98
NC_028846	Mycolicibacterium	61081	91
NC_028847	Escherichia	170527	274
NC_028848	Acinetobacter	41805	52
NC_028849	Mycolicibacterium	53387	94
NC_028850	Yersinia	41449	47
NC_028851	Paenibacillus	37995	64
NC_028852	Mycolicibacterium	53042	88
NC_028853	Mannheimia	50078	74
NC_028854	Paenibacillus	43724	67
NC_028855	Acinetobacter	44846	85
NC_028856	Bacillus	80148	106
NC_028857	Citrobacter	172733	309
NC_028859	Staphylococcus	42881	62
NC_028860	Mycolicibacterium	52392	92
NC_028861	Mycolicibacterium	44576	61
NC_028862	Staphylococcus	44222	60
NC_028863	Escherichia	40477	51
NC_028864	Staphylococcus	43189	68
NC_028865	Tsukamurella	76964	102
NC_028869	Mycolicibacterium	153714	215
NC_028870	Klebsiella	43595	54
NC_028871	Listeria	38392	60
NC_028872	Escherichia	86252	121
NC_028874	Mycolicibacterium	50614	87
NC_028876	Mycolicibacterium	109801	229
NC_028877	Mycolicibacterium	52967	86
NC_028878	Mycolicibacterium	76271	121
NC_028879	Pseudomonas	43225	54
NC_028880	Citrobacter	38625	47
NC_028881	Escherichia	170473	276
NC_028882	Pseudomonas	84583	153
NC_028883	Clostridium	44461	77
NC_028885	Pseudomonas	72378	91
NC_028886	Bacillus	38663	60
NC_028887	Bacillus	167431	291
NC_028888	Lactobacillus	39474	58
NC_028889	Mycolicibacterium	59416	105
NC_028890	Bacillus	162486	245
NC_028892	Streptomyces	49949	70
NC_028894	Escherichia	170336	295
NC_028895	Vibrio	116138	162
NC_028896	Escherichia	32675	42
NC_028897	Mycolicibacterium	49421	71
NC_028898	Mannheimia	35764	51
NC_028899	Ralstonia	222888	237
NC_028900	Lactococcus	28144	51
NC_028901	Escherichia	43900	58
NC_028902	Escherichia	4184	4
NC_028903	Escherichia	77266	128
NC_028904	Streptomyces	49452	75
NC_028905	Clostridium	41560	52
NC_028906	Mycolicibacterium	75933	136
NC_028907	Mycolicibacterium	68839	98
NC_028908	Achromobacter	72825	80
NC_028910	Mycolicibacterium	55617	93
NC_028911	Lactobacillus	34176	46
NC_028912	Mycolicibacterium	49717	77
NC_028913	Staphylococcus	43145	65
NC_028914	Mycolicibacterium	52927	78
NC_028915	Staphylococcus	43228	67
NC_028916	Proteus	44573	51
NC_028917	Staphylococcus	41931	65
NC_028919	Pseudomonas	45673	72
NC_028920	Mycolicibacterium	52530	82
NC_028922	Mycolicibacterium	45161	64
NC_028923	Mycobacterium	58472	103
NC_028924	Polaribacter	48689	81
NC_028925	Escherichia	170822	292
NC_028926	Bacillus	40000	44
NC_028927	Escherichia	167298	268
NC_028928	Mycolicibacterium	53455	87
NC_028929	Listeria	40759	72
NC_028930	Paenibacillus	54439	85
NC_028931	Pseudomonas	55108	73
NC_028932	Mycolicibacterium	52088	92
NC_028933	Pseudomonas	45626	71
NC_028934	Mycolicibacterium	72139	97
NC_028935	Escherichia	88698	131
NC_028936	Mycolicibacterium	59052	75
NC_028937	Mycolicibacterium	58338	105
NC_028939	Pseudomonas	68871	97
NC_028940	Pectobacterium	170286	287
NC_028941	Mycolicibacterium	51161	80
NC_028942	Mycolicibacterium	68293	94
NC_028943	Escherichia	29237	40
NC_028944	Bacillus	162252	291
NC_028945	Sinorhizobium	206713	378
NC_028946	Mycolicibacterium	59652	96
NC_028947	Mycolicibacterium	62738	93
NC_028950	Ralstonia	223932	233
NC_028951	Clostridium	32846	49
NC_028952	Streptomyces	60934	85
NC_028953	Mycolicibacterium	110764	232
NC_028954	Rhodobacter	36065	46
NC_028955	Prochlorococcus	197361	255
NC_028956	Mannheimia	52139	74
NC_028957	Escherichia	171541	290
NC_028958	Clostridium	41507	50
NC_028959	Clostridium	52261	90
NC_028960	Mycolicibacterium	51543	81
NC_028961	Mycolicibacterium	55094	94
NC_028962	Staphylococcus	140961	203
NC_028965	Mycolicibacterium	53219	91
NC_028966	Tsukamurella	76269	102
NC_028967	Propionibacterium	29605	42
NC_028968	Mycolicibacterium	71214	93
NC_028969	Brevibacillus	52955	93
NC_028971	Pseudomonas	66111	91
NC_028972	Gordonia	75167	86
NC_028974	Streptomyces	56528	68
NC_028976	Streptomyces	50113	71
NC_028977	Klebsiella	41054	50
NC_028978	Mycolicibacterium	60609	93
NC_028979	Mycolicibacterium	57253	90
NC_028980	Pseudomonas	62181	88
NC_028982	Bacillus	137918	203
NC_028983	Bacillus	138877	210
NC_028984	Streptococcus	30664	38
NC_028986	Mycolicibacterium	153401	211
NC_028987	Acinetobacter	41243	50
NC_028988	Ralstonia	44360	63
NC_028990	Enterococcus	38886	60
NC_028991	Clostridium	42158	61
NC_028995	Acinetobacter	43216	78
NC_028996	Clostridium	54295	88
NC_028997	Escherichia	59802	86
NC_028998	Phormidium	41291	56
NC_028999	Pseudomonas	309208	413
NC_029000	Stenotrophomonas	162327	235
NC_029001	Clostridium	32000	49
NC_029002	Microcystis	169223	181
NC_029003	Salmonella	29733	40
NC_029004	Clostridium	36712	66
NC_029005	Streptomyces	56451	72
NC_029006	Clostridium	35703	61
NC_029007	Ralstonia	43745	58
NC_029008	Bacillus	41486	63
NC_029009	Enterococcus	147589	189
NC_029010	Staphylococcus	40592	59
NC_029011	Sulfolobus	51711	66
NC_029012	Parabacteroides	4623	7
NC_029013	Citrobacter	177688	277
NC_029014	Parabacteroides	5001	5
NC_029015	Salmonella	33509	43
NC_029016	Enterococcus	58000	93
NC_029017	Pseudomonas	73420	113
NC_029018	Mycolicibacterium	50854	83
NC_029019	Stenotrophomonas	42593	51
NC_029020	Sulfolobus	50918	62
NC_029021	Escherichia	60747	83
NC_029022	Clostridium	46895	79
NC_029023	Escherichia	87712	124
NC_029024	Bacillus	56505	88
NC_029025	Staphylococcus	41843	65
NC_029026	Enterococcus	130952	196
NC_029028	Escherichia	60754	86
NC_029029	Brevibacillus	45552	87
NC_029030	Streptococcus	31075	39
NC_029031	Synechococcus	45218	63
NC_029032	Phormidium	45532	66
NC_029033	Achromobacter	45045	62
NC_029042	Salmonella	156833	258
NC_029043	Mycolicibacterium	53184	89
NC_029044	Mycolicibacterium	154434	223
NC_029045	Salmonella	60216	95
NC_029046	Sinorhizobium	50827	80
NC_029048	Clostridium	131704	181
NC_029050	Salmonella	51896	41
NC_029057	Vibrio	134742	229
NC_029058	Lactobacillus	106071	121
NC_029059	Mycolicibacterium	51492	84
NC_029060	Gordonia	76276	94
NC_029061	Rhodoferax	36315	45
NC_029065	Pseudomonas	98765	172
NC_029066	Pseudomonas	48666	81
NC_029067	Vibrio	138234	252
NC_029068	Lactobacillus	31703	46
NC_029070	Cronobacter	41620	47
NC_029071	Salmonella	41085	76
NC_029072	Salmonella	94766	71
NC_029073	Geobacillus	141298	222
NC_029074	Gordonia	75987	93
NC_029075	Achromobacter	81541	118
NC_029077	Mycolicibacterium	52155	88
NC_029078	Erysipelothrix	34997	44
NC_029079	Mycolicibacterium	75339	137
NC_029080	Staphylococcus	142096	215
NC_029081	Pectobacterium	45633	61
NC_029083	Pseudomonas	93464	172
NC_029084	Paenibacillus	37990	58
NC_029091	Escherichia	168771	268
NC_029092	Caulobacter	44974	50
NC_029093	Mycolicibacterium	75796	139
NC_029094	Pseudoalteromonas	131903	230
NC_029097	Rhodobacter	44496	57
NC_029098	Streptomyces	133531	216
NC_029099	Klebsiella	49797	77
NC_029100	Pseudoalteromonas	33399	55
NC_029101	Pseudomonas	72192	91
NC_029102	Enterobacter	36051	41
NC_029103	Sulfolobus	64323	84
NC_029104	Brevibacillus	54312	96
NC_029106	Achromobacter	62220	81
NC_029107	Ralstonia	41941	52
NC_029116	Clostridium	33596	52
NC_029118	Lactococcus	24847	45
NC_029119	Staphylococcus	127726	153
NC_029120	Shigella	60875	76
[truncated: 23,880 more rows]
