# Supplementary material for: RaFAH: Host prediction for viruses of Bacteria and Archaea based on protein content
Source: Patterns (N Y). 2021 Jun 15;2(7):100274. doi: 10.1016/j.patter.2021.100274 (PMC8276007; doi:10.1016/j.patter.2021.100274)
Supplement: Table S4. Information regarding the nucleotide sequences from NCBI RefSeq that made up Testing Set 1 (Data S2), SAG-derived viruses that made up Testing Set 2 (Data S3), and metagenome-derived viruses that made up Testing Set 3 (Data S4) [file mmc5.xls]

## Sheet: Table_S4
Variable	CDS_Count	Dataset	Description	Environment	Host_Genus	Length	Source
022-PEG-IBDA-C1000	26	Test_Set_3	NA	Soil	NA	16216	Goller_2020
022-PEG-IBDA-C1001	34	Test_Set_3	NA	Soil	NA	16211	Goller_2020
022-PEG-IBDA-C1003	18	Test_Set_3	NA	Soil	NA	16171	Goller_2020
022-PEG-IBDA-C1005	19	Test_Set_3	NA	Soil	NA	16141	Goller_2020
022-PEG-IBDA-C1006	11	Test_Set_3	NA	Soil	NA	16115	Goller_2020
022-PEG-IBDA-C1007	26	Test_Set_3	NA	Soil	NA	16105	Goller_2020
022-PEG-IBDA-C1009	20	Test_Set_3	NA	Soil	NA	16101	Goller_2020
022-PEG-IBDA-C101	65	Test_Set_3	NA	Soil	NA	53805	Goller_2020
022-PEG-IBDA-C1010	33	Test_Set_3	NA	Soil	NA	16084	Goller_2020
022-PEG-IBDA-C1013	25	Test_Set_3	NA	Soil	NA	16065	Goller_2020
022-PEG-IBDA-C1014	17	Test_Set_3	NA	Soil	NA	16062	Goller_2020
022-PEG-IBDA-C1015	47	Test_Set_3	NA	Soil	NA	16027	Goller_2020
022-PEG-IBDA-C1017	37	Test_Set_3	NA	Soil	NA	16013	Goller_2020
022-PEG-IBDA-C1019	20	Test_Set_3	NA	Soil	NA	16005	Goller_2020
022-PEG-IBDA-C1020	34	Test_Set_3	NA	Soil	NA	15997	Goller_2020
022-PEG-IBDA-C1022	32	Test_Set_3	NA	Soil	NA	15957	Goller_2020
022-PEG-IBDA-C1023	35	Test_Set_3	NA	Soil	NA	15944	Goller_2020
022-PEG-IBDA-C1025	25	Test_Set_3	NA	Soil	NA	15935	Goller_2020
022-PEG-IBDA-C1029	29	Test_Set_3	NA	Soil	NA	15915	Goller_2020
022-PEG-IBDA-C103	81	Test_Set_3	NA	Soil	NA	53613	Goller_2020
022-PEG-IBDA-C1030	40	Test_Set_3	NA	Soil	NA	15914	Goller_2020
022-PEG-IBDA-C1031	20	Test_Set_3	NA	Soil	NA	15906	Goller_2020
022-PEG-IBDA-C1034	19	Test_Set_3	NA	Soil	NA	15893	Goller_2020
022-PEG-IBDA-C1035	25	Test_Set_3	NA	Soil	NA	15890	Goller_2020
022-PEG-IBDA-C1036	14	Test_Set_3	NA	Soil	NA	15884	Goller_2020
022-PEG-IBDA-C1038	27	Test_Set_3	NA	Soil	NA	15878	Goller_2020
022-PEG-IBDA-C104	77	Test_Set_3	NA	Soil	NA	53019	Goller_2020
022-PEG-IBDA-C1042	19	Test_Set_3	NA	Soil	NA	15831	Goller_2020
022-PEG-IBDA-C1043	23	Test_Set_3	NA	Soil	NA	15807	Goller_2020
022-PEG-IBDA-C1045	27	Test_Set_3	NA	Soil	NA	15794	Goller_2020
022-PEG-IBDA-C105	77	Test_Set_3	NA	Soil	NA	52979	Goller_2020
022-PEG-IBDA-C1050	32	Test_Set_3	NA	Soil	NA	15766	Goller_2020
022-PEG-IBDA-C1052	26	Test_Set_3	NA	Soil	NA	15744	Goller_2020
022-PEG-IBDA-C1053	23	Test_Set_3	NA	Soil	NA	15736	Goller_2020
022-PEG-IBDA-C1054	23	Test_Set_3	NA	Soil	NA	15727	Goller_2020
022-PEG-IBDA-C1055	28	Test_Set_3	NA	Soil	NA	15727	Goller_2020
022-PEG-IBDA-C1056	14	Test_Set_3	NA	Soil	NA	15726	Goller_2020
022-PEG-IBDA-C1059	30	Test_Set_3	NA	Soil	NA	15716	Goller_2020
022-PEG-IBDA-C1061	27	Test_Set_3	NA	Soil	NA	15699	Goller_2020
022-PEG-IBDA-C1062	33	Test_Set_3	NA	Soil	NA	15698	Goller_2020
022-PEG-IBDA-C1064	16	Test_Set_3	NA	Soil	NA	15615	Goller_2020
022-PEG-IBDA-C1065	20	Test_Set_3	NA	Soil	NA	15609	Goller_2020
022-PEG-IBDA-C1067	24	Test_Set_3	NA	Soil	NA	15594	Goller_2020
022-PEG-IBDA-C107	98	Test_Set_3	NA	Soil	NA	52528	Goller_2020
022-PEG-IBDA-C1070	18	Test_Set_3	NA	Soil	NA	15570	Goller_2020
022-PEG-IBDA-C1073	29	Test_Set_3	NA	Soil	NA	15545	Goller_2020
022-PEG-IBDA-C1074	34	Test_Set_3	NA	Soil	NA	15535	Goller_2020
022-PEG-IBDA-C1076	26	Test_Set_3	NA	Soil	NA	15528	Goller_2020
022-PEG-IBDA-C1077	20	Test_Set_3	NA	Soil	NA	15499	Goller_2020
022-PEG-IBDA-C1078	29	Test_Set_3	NA	Soil	NA	15494	Goller_2020
022-PEG-IBDA-C1079	12	Test_Set_3	NA	Soil	NA	15479	Goller_2020
022-PEG-IBDA-C108	92	Test_Set_3	NA	Soil	NA	52340	Goller_2020
022-PEG-IBDA-C1081	23	Test_Set_3	NA	Soil	NA	15459	Goller_2020
022-PEG-IBDA-C1082	19	Test_Set_3	NA	Soil	NA	15437	Goller_2020
022-PEG-IBDA-C1083	31	Test_Set_3	NA	Soil	NA	15427	Goller_2020
022-PEG-IBDA-C1086	13	Test_Set_3	NA	Soil	NA	15396	Goller_2020
022-PEG-IBDA-C1087	19	Test_Set_3	NA	Soil	NA	15393	Goller_2020
022-PEG-IBDA-C109	78	Test_Set_3	NA	Soil	NA	52127	Goller_2020
022-PEG-IBDA-C1090	15	Test_Set_3	NA	Soil	NA	15383	Goller_2020
022-PEG-IBDA-C1091	26	Test_Set_3	NA	Soil	NA	15376	Goller_2020
022-PEG-IBDA-C1092	22	Test_Set_3	NA	Soil	NA	15366	Goller_2020
022-PEG-IBDA-C1094	17	Test_Set_3	NA	Soil	NA	15349	Goller_2020
022-PEG-IBDA-C1095	23	Test_Set_3	NA	Soil	NA	15341	Goller_2020
022-PEG-IBDA-C1096	24	Test_Set_3	NA	Soil	NA	15335	Goller_2020
022-PEG-IBDA-C1098	19	Test_Set_3	NA	Soil	NA	15317	Goller_2020
022-PEG-IBDA-C1099	37	Test_Set_3	NA	Soil	NA	15309	Goller_2020
022-PEG-IBDA-C11	238	Test_Set_3	NA	Soil	NA	143588	Goller_2020
022-PEG-IBDA-C110	64	Test_Set_3	NA	Soil	NA	52023	Goller_2020
022-PEG-IBDA-C1100	20	Test_Set_3	NA	Soil	NA	15307	Goller_2020
022-PEG-IBDA-C1101	32	Test_Set_3	NA	Soil	NA	15290	Goller_2020
022-PEG-IBDA-C1102	21	Test_Set_3	NA	Soil	NA	15288	Goller_2020
022-PEG-IBDA-C1104	31	Test_Set_3	NA	Soil	NA	15280	Goller_2020
022-PEG-IBDA-C1105	17	Test_Set_3	NA	Soil	NA	15266	Goller_2020
022-PEG-IBDA-C1106	34	Test_Set_3	NA	Soil	NA	15257	Goller_2020
022-PEG-IBDA-C1108	20	Test_Set_3	NA	Soil	NA	15245	Goller_2020
022-PEG-IBDA-C1109	19	Test_Set_3	NA	Soil	NA	15245	Goller_2020
022-PEG-IBDA-C111	79	Test_Set_3	NA	Soil	NA	51982	Goller_2020
022-PEG-IBDA-C1111	36	Test_Set_3	NA	Soil	NA	15229	Goller_2020
022-PEG-IBDA-C1112	22	Test_Set_3	NA	Soil	NA	15227	Goller_2020
022-PEG-IBDA-C1115	21	Test_Set_3	NA	Soil	NA	15218	Goller_2020
022-PEG-IBDA-C1116	21	Test_Set_3	NA	Soil	NA	15215	Goller_2020
022-PEG-IBDA-C1118	18	Test_Set_3	NA	Soil	NA	15198	Goller_2020
022-PEG-IBDA-C1119	24	Test_Set_3	NA	Soil	NA	15194	Goller_2020
022-PEG-IBDA-C112	74	Test_Set_3	NA	Soil	NA	51949	Goller_2020
022-PEG-IBDA-C1120	26	Test_Set_3	NA	Soil	NA	15187	Goller_2020
022-PEG-IBDA-C1121	25	Test_Set_3	NA	Soil	NA	15184	Goller_2020
022-PEG-IBDA-C1122	23	Test_Set_3	NA	Soil	NA	15180	Goller_2020
022-PEG-IBDA-C1125	23	Test_Set_3	NA	Soil	NA	15174	Goller_2020
022-PEG-IBDA-C1126	25	Test_Set_3	NA	Soil	NA	15168	Goller_2020
022-PEG-IBDA-C1127	18	Test_Set_3	NA	Soil	NA	15166	Goller_2020
022-PEG-IBDA-C1128	13	Test_Set_3	NA	Soil	NA	15164	Goller_2020
022-PEG-IBDA-C1131	25	Test_Set_3	NA	Soil	NA	15147	Goller_2020
022-PEG-IBDA-C1133	24	Test_Set_3	NA	Soil	NA	15138	Goller_2020
022-PEG-IBDA-C1135	28	Test_Set_3	NA	Soil	NA	15134	Goller_2020
022-PEG-IBDA-C1136	26	Test_Set_3	NA	Soil	NA	15132	Goller_2020
022-PEG-IBDA-C1138	23	Test_Set_3	NA	Soil	NA	15112	Goller_2020
022-PEG-IBDA-C114	62	Test_Set_3	NA	Soil	NA	51502	Goller_2020
022-PEG-IBDA-C1141	28	Test_Set_3	NA	Soil	NA	15076	Goller_2020
022-PEG-IBDA-C1143	30	Test_Set_3	NA	Soil	NA	15053	Goller_2020
022-PEG-IBDA-C1144	23	Test_Set_3	NA	Soil	NA	15050	Goller_2020
022-PEG-IBDA-C1145	35	Test_Set_3	NA	Soil	NA	15047	Goller_2020
022-PEG-IBDA-C1146	22	Test_Set_3	NA	Soil	NA	15046	Goller_2020
022-PEG-IBDA-C1148	16	Test_Set_3	NA	Soil	NA	15036	Goller_2020
022-PEG-IBDA-C1149	15	Test_Set_3	NA	Soil	NA	15030	Goller_2020
022-PEG-IBDA-C115	69	Test_Set_3	NA	Soil	NA	51501	Goller_2020
022-PEG-IBDA-C1150	36	Test_Set_3	NA	Soil	NA	15018	Goller_2020
022-PEG-IBDA-C1153	21	Test_Set_3	NA	Soil	NA	15002	Goller_2020
022-PEG-IBDA-C1154	33	Test_Set_3	NA	Soil	NA	14997	Goller_2020
022-PEG-IBDA-C1155	25	Test_Set_3	NA	Soil	NA	14990	Goller_2020
022-PEG-IBDA-C1158	19	Test_Set_3	NA	Soil	NA	14982	Goller_2020
022-PEG-IBDA-C1161	26	Test_Set_3	NA	Soil	NA	14971	Goller_2020
022-PEG-IBDA-C1163	21	Test_Set_3	NA	Soil	NA	14957	Goller_2020
022-PEG-IBDA-C1164	16	Test_Set_3	NA	Soil	NA	14957	Goller_2020
022-PEG-IBDA-C1165	22	Test_Set_3	NA	Soil	NA	14957	Goller_2020
022-PEG-IBDA-C1166	24	Test_Set_3	NA	Soil	NA	14939	Goller_2020
022-PEG-IBDA-C1168	15	Test_Set_3	NA	Soil	NA	14923	Goller_2020
022-PEG-IBDA-C1169	22	Test_Set_3	NA	Soil	NA	14915	Goller_2020
022-PEG-IBDA-C117	67	Test_Set_3	NA	Soil	NA	51050	Goller_2020
022-PEG-IBDA-C1170	18	Test_Set_3	NA	Soil	NA	14913	Goller_2020
022-PEG-IBDA-C1171	20	Test_Set_3	NA	Soil	NA	14912	Goller_2020
022-PEG-IBDA-C1172	18	Test_Set_3	NA	Soil	NA	14911	Goller_2020
022-PEG-IBDA-C1173	31	Test_Set_3	NA	Soil	NA	14904	Goller_2020
022-PEG-IBDA-C1176	44	Test_Set_3	NA	Soil	NA	14887	Goller_2020
022-PEG-IBDA-C1178	19	Test_Set_3	NA	Soil	NA	14870	Goller_2020
022-PEG-IBDA-C118	57	Test_Set_3	NA	Soil	NA	50946	Goller_2020
022-PEG-IBDA-C1180	18	Test_Set_3	NA	Soil	NA	14862	Goller_2020
022-PEG-IBDA-C1181	17	Test_Set_3	NA	Soil	NA	14860	Goller_2020
022-PEG-IBDA-C1182	37	Test_Set_3	NA	Soil	NA	14833	Goller_2020
022-PEG-IBDA-C1183	16	Test_Set_3	NA	Soil	NA	14832	Goller_2020
022-PEG-IBDA-C1184	17	Test_Set_3	NA	Soil	NA	14830	Goller_2020
022-PEG-IBDA-C1186	37	Test_Set_3	NA	Soil	NA	14817	Goller_2020
022-PEG-IBDA-C1187	21	Test_Set_3	NA	Soil	NA	14813	Goller_2020
022-PEG-IBDA-C1188	21	Test_Set_3	NA	Soil	NA	14811	Goller_2020
022-PEG-IBDA-C1189	29	Test_Set_3	NA	Soil	NA	14803	Goller_2020
022-PEG-IBDA-C119	79	Test_Set_3	NA	Soil	Thauera	50870	Goller_2020
022-PEG-IBDA-C1190	17	Test_Set_3	NA	Soil	NA	14797	Goller_2020
022-PEG-IBDA-C1192	16	Test_Set_3	NA	Soil	NA	14755	Goller_2020
022-PEG-IBDA-C1195	27	Test_Set_3	NA	Soil	NA	14732	Goller_2020
022-PEG-IBDA-C1196	30	Test_Set_3	NA	Soil	NA	14728	Goller_2020
022-PEG-IBDA-C1197	16	Test_Set_3	NA	Soil	NA	14728	Goller_2020
022-PEG-IBDA-C1198	17	Test_Set_3	NA	Soil	NA	14724	Goller_2020
022-PEG-IBDA-C1199	20	Test_Set_3	NA	Soil	NA	14722	Goller_2020
022-PEG-IBDA-C120	75	Test_Set_3	NA	Soil	NA	50769	Goller_2020
022-PEG-IBDA-C1201	21	Test_Set_3	NA	Soil	NA	14686	Goller_2020
022-PEG-IBDA-C1203	19	Test_Set_3	NA	Soil	NA	14683	Goller_2020
022-PEG-IBDA-C1206	18	Test_Set_3	NA	Soil	NA	14675	Goller_2020
022-PEG-IBDA-C1207	16	Test_Set_3	NA	Soil	NA	14662	Goller_2020
022-PEG-IBDA-C1209	19	Test_Set_3	NA	Soil	NA	14661	Goller_2020
022-PEG-IBDA-C121	78	Test_Set_3	NA	Soil	NA	50603	Goller_2020
022-PEG-IBDA-C1211	21	Test_Set_3	NA	Soil	NA	14641	Goller_2020
022-PEG-IBDA-C1213	17	Test_Set_3	NA	Soil	NA	14629	Goller_2020
022-PEG-IBDA-C1214	19	Test_Set_3	NA	Soil	NA	14624	Goller_2020
022-PEG-IBDA-C1216	19	Test_Set_3	NA	Soil	NA	14611	Goller_2020
022-PEG-IBDA-C1219	15	Test_Set_3	NA	Soil	NA	14598	Goller_2020
022-PEG-IBDA-C122	76	Test_Set_3	NA	Soil	NA	50374	Goller_2020
022-PEG-IBDA-C1223	37	Test_Set_3	NA	Soil	NA	14581	Goller_2020
022-PEG-IBDA-C1224	20	Test_Set_3	NA	Soil	NA	14568	Goller_2020
022-PEG-IBDA-C1225	18	Test_Set_3	NA	Soil	NA	14551	Goller_2020
022-PEG-IBDA-C1227	22	Test_Set_3	NA	Soil	NA	14518	Goller_2020
022-PEG-IBDA-C1229	20	Test_Set_3	NA	Soil	NA	14486	Goller_2020
022-PEG-IBDA-C123	62	Test_Set_3	NA	Soil	NA	50370	Goller_2020
022-PEG-IBDA-C1230	15	Test_Set_3	NA	Soil	NA	14467	Goller_2020
022-PEG-IBDA-C1231	27	Test_Set_3	NA	Soil	NA	14464	Goller_2020
022-PEG-IBDA-C1234	18	Test_Set_3	NA	Soil	NA	14439	Goller_2020
022-PEG-IBDA-C1235	25	Test_Set_3	NA	Soil	NA	14438	Goller_2020
022-PEG-IBDA-C1236	19	Test_Set_3	NA	Soil	NA	14431	Goller_2020
022-PEG-IBDA-C1237	29	Test_Set_3	NA	Soil	NA	14424	Goller_2020
022-PEG-IBDA-C1239	20	Test_Set_3	NA	Soil	NA	14417	Goller_2020
022-PEG-IBDA-C124	73	Test_Set_3	NA	Soil	NA	50220	Goller_2020
022-PEG-IBDA-C1241	31	Test_Set_3	NA	Soil	NA	14410	Goller_2020
022-PEG-IBDA-C1242	27	Test_Set_3	NA	Soil	NA	14407	Goller_2020
022-PEG-IBDA-C1243	21	Test_Set_3	NA	Soil	NA	14402	Goller_2020
022-PEG-IBDA-C1244	23	Test_Set_3	NA	Soil	NA	14398	Goller_2020
022-PEG-IBDA-C1246	9	Test_Set_3	NA	Soil	NA	14387	Goller_2020
022-PEG-IBDA-C1248	23	Test_Set_3	NA	Soil	NA	14380	Goller_2020
022-PEG-IBDA-C1249	19	Test_Set_3	NA	Soil	NA	14375	Goller_2020
022-PEG-IBDA-C125	33	Test_Set_3	NA	Soil	NA	50164	Goller_2020
022-PEG-IBDA-C1251	23	Test_Set_3	NA	Soil	NA	14373	Goller_2020
022-PEG-IBDA-C1252	15	Test_Set_3	NA	Soil	NA	14363	Goller_2020
022-PEG-IBDA-C1253	23	Test_Set_3	NA	Soil	NA	14362	Goller_2020
022-PEG-IBDA-C1255	15	Test_Set_3	NA	Soil	NA	14350	Goller_2020
022-PEG-IBDA-C1256	26	Test_Set_3	NA	Soil	NA	14344	Goller_2020
022-PEG-IBDA-C1258	26	Test_Set_3	NA	Soil	NA	14325	Goller_2020
022-PEG-IBDA-C1259	28	Test_Set_3	NA	Soil	NA	14322	Goller_2020
022-PEG-IBDA-C126	55	Test_Set_3	NA	Soil	NA	50043	Goller_2020
022-PEG-IBDA-C1260	13	Test_Set_3	NA	Soil	NA	14320	Goller_2020
022-PEG-IBDA-C1261	34	Test_Set_3	NA	Soil	NA	14296	Goller_2020
022-PEG-IBDA-C1262	16	Test_Set_3	NA	Soil	NA	14286	Goller_2020
022-PEG-IBDA-C1265	30	Test_Set_3	NA	Soil	NA	14283	Goller_2020
022-PEG-IBDA-C1266	28	Test_Set_3	NA	Soil	NA	14274	Goller_2020
022-PEG-IBDA-C127	81	Test_Set_3	NA	Soil	NA	49873	Goller_2020
022-PEG-IBDA-C1270	13	Test_Set_3	NA	Soil	NA	14250	Goller_2020
022-PEG-IBDA-C1272	21	Test_Set_3	NA	Soil	NA	14223	Goller_2020
022-PEG-IBDA-C1274	25	Test_Set_3	NA	Soil	NA	14199	Goller_2020
022-PEG-IBDA-C1276	20	Test_Set_3	NA	Soil	NA	14191	Goller_2020
022-PEG-IBDA-C1277	16	Test_Set_3	NA	Soil	NA	14189	Goller_2020
022-PEG-IBDA-C1279	18	Test_Set_3	NA	Soil	NA	14188	Goller_2020
022-PEG-IBDA-C128	71	Test_Set_3	NA	Soil	NA	49590	Goller_2020
022-PEG-IBDA-C1280	21	Test_Set_3	NA	Soil	NA	14188	Goller_2020
022-PEG-IBDA-C1281	20	Test_Set_3	NA	Soil	NA	14168	Goller_2020
022-PEG-IBDA-C1283	38	Test_Set_3	NA	Soil	NA	14156	Goller_2020
022-PEG-IBDA-C1286	24	Test_Set_3	NA	Soil	NA	14131	Goller_2020
022-PEG-IBDA-C1287	17	Test_Set_3	NA	Soil	NA	14120	Goller_2020
022-PEG-IBDA-C129	88	Test_Set_3	NA	Soil	NA	49279	Goller_2020
022-PEG-IBDA-C1290	33	Test_Set_3	NA	Soil	NA	14104	Goller_2020
022-PEG-IBDA-C1291	20	Test_Set_3	NA	Soil	NA	14095	Goller_2020
022-PEG-IBDA-C1293	18	Test_Set_3	NA	Soil	NA	14085	Goller_2020
022-PEG-IBDA-C1295	18	Test_Set_3	NA	Soil	NA	14066	Goller_2020
022-PEG-IBDA-C1298	20	Test_Set_3	NA	Soil	NA	14033	Goller_2020
022-PEG-IBDA-C1299	21	Test_Set_3	NA	Soil	NA	14031	Goller_2020
022-PEG-IBDA-C13	172	Test_Set_3	NA	Soil	NA	117357	Goller_2020
022-PEG-IBDA-C130	63	Test_Set_3	NA	Soil	NA	49092	Goller_2020
022-PEG-IBDA-C1300	17	Test_Set_3	NA	Soil	NA	14025	Goller_2020
022-PEG-IBDA-C1301	22	Test_Set_3	NA	Soil	NA	14024	Goller_2020
022-PEG-IBDA-C1303	33	Test_Set_3	NA	Soil	NA	13997	Goller_2020
022-PEG-IBDA-C1304	16	Test_Set_3	NA	Soil	NA	13994	Goller_2020
022-PEG-IBDA-C1305	22	Test_Set_3	NA	Soil	NA	13992	Goller_2020
022-PEG-IBDA-C1306	21	Test_Set_3	NA	Soil	NA	13986	Goller_2020
022-PEG-IBDA-C1309	25	Test_Set_3	NA	Soil	NA	13971	Goller_2020
022-PEG-IBDA-C1310	13	Test_Set_3	NA	Soil	NA	13961	Goller_2020
022-PEG-IBDA-C1311	19	Test_Set_3	NA	Soil	NA	13958	Goller_2020
022-PEG-IBDA-C1312	13	Test_Set_3	NA	Soil	NA	13954	Goller_2020
022-PEG-IBDA-C1313	33	Test_Set_3	NA	Soil	NA	13949	Goller_2020
022-PEG-IBDA-C1314	22	Test_Set_3	NA	Soil	NA	13943	Goller_2020
022-PEG-IBDA-C1315	22	Test_Set_3	NA	Soil	NA	13936	Goller_2020
022-PEG-IBDA-C1316	11	Test_Set_3	NA	Soil	NA	13932	Goller_2020
022-PEG-IBDA-C1318	16	Test_Set_3	NA	Soil	NA	13924	Goller_2020
022-PEG-IBDA-C1319	24	Test_Set_3	NA	Soil	NA	13905	Goller_2020
022-PEG-IBDA-C1320	16	Test_Set_3	NA	Soil	NA	13901	Goller_2020
022-PEG-IBDA-C1321	26	Test_Set_3	NA	Soil	NA	13900	Goller_2020
022-PEG-IBDA-C1322	35	Test_Set_3	NA	Soil	NA	13897	Goller_2020
022-PEG-IBDA-C1323	27	Test_Set_3	NA	Soil	NA	13896	Goller_2020
022-PEG-IBDA-C1325	18	Test_Set_3	NA	Soil	NA	13884	Goller_2020
022-PEG-IBDA-C1327	14	Test_Set_3	NA	Soil	NA	13877	Goller_2020
022-PEG-IBDA-C1328	14	Test_Set_3	NA	Soil	NA	13874	Goller_2020
022-PEG-IBDA-C133	73	Test_Set_3	NA	Soil	NA	48687	Goller_2020
022-PEG-IBDA-C1330	13	Test_Set_3	NA	Soil	NA	13853	Goller_2020
022-PEG-IBDA-C1331	22	Test_Set_3	NA	Soil	NA	13851	Goller_2020
022-PEG-IBDA-C1334	35	Test_Set_3	NA	Soil	NA	13831	Goller_2020
022-PEG-IBDA-C1335	36	Test_Set_3	NA	Soil	NA	13820	Goller_2020
022-PEG-IBDA-C1336	26	Test_Set_3	NA	Soil	NA	13820	Goller_2020
022-PEG-IBDA-C1337	17	Test_Set_3	NA	Soil	NA	13819	Goller_2020
022-PEG-IBDA-C1339	22	Test_Set_3	NA	Soil	NA	13809	Goller_2020
022-PEG-IBDA-C134	70	Test_Set_3	NA	Soil	NA	48427	Goller_2020
022-PEG-IBDA-C1340	23	Test_Set_3	NA	Soil	NA	13808	Goller_2020
022-PEG-IBDA-C1341	36	Test_Set_3	NA	Soil	NA	13807	Goller_2020
022-PEG-IBDA-C1343	17	Test_Set_3	NA	Soil	NA	13794	Goller_2020
022-PEG-IBDA-C1344	37	Test_Set_3	NA	Soil	NA	13791	Goller_2020
022-PEG-IBDA-C1345	20	Test_Set_3	NA	Soil	NA	13779	Goller_2020
022-PEG-IBDA-C1346	26	Test_Set_3	NA	Soil	NA	13777	Goller_2020
022-PEG-IBDA-C135	63	Test_Set_3	NA	Soil	NA	48328	Goller_2020
022-PEG-IBDA-C1350	24	Test_Set_3	NA	Soil	NA	13705	Goller_2020
022-PEG-IBDA-C1351	15	Test_Set_3	NA	Soil	NA	13703	Goller_2020
022-PEG-IBDA-C1352	27	Test_Set_3	NA	Soil	NA	13699	Goller_2020
022-PEG-IBDA-C1355	16	Test_Set_3	NA	Soil	NA	13664	Goller_2020
022-PEG-IBDA-C1356	21	Test_Set_3	NA	Soil	NA	13657	Goller_2020
022-PEG-IBDA-C1358	12	Test_Set_3	NA	Soil	NA	13650	Goller_2020
022-PEG-IBDA-C1359	17	Test_Set_3	NA	Soil	NA	13646	Goller_2020
022-PEG-IBDA-C136	65	Test_Set_3	NA	Soil	NA	48164	Goller_2020
022-PEG-IBDA-C1360	15	Test_Set_3	NA	Soil	NA	13635	Goller_2020
022-PEG-IBDA-C1361	15	Test_Set_3	NA	Soil	NA	13633	Goller_2020
022-PEG-IBDA-C1362	24	Test_Set_3	NA	Soil	NA	13616	Goller_2020
022-PEG-IBDA-C1364	23	Test_Set_3	NA	Soil	NA	13606	Goller_2020
022-PEG-IBDA-C1366	33	Test_Set_3	NA	Soil	NA	13595	Goller_2020
022-PEG-IBDA-C1367	36	Test_Set_3	NA	Soil	NA	13594	Goller_2020
022-PEG-IBDA-C1368	15	Test_Set_3	NA	Soil	NA	13593	Goller_2020
022-PEG-IBDA-C1369	19	Test_Set_3	NA	Soil	NA	13588	Goller_2020
022-PEG-IBDA-C137	78	Test_Set_3	NA	Soil	NA	47951	Goller_2020
022-PEG-IBDA-C1370	12	Test_Set_3	NA	Soil	NA	13586	Goller_2020
022-PEG-IBDA-C1372	10	Test_Set_3	NA	Soil	NA	13574	Goller_2020
022-PEG-IBDA-C1373	13	Test_Set_3	NA	Soil	NA	13571	Goller_2020
022-PEG-IBDA-C1374	20	Test_Set_3	NA	Soil	NA	13567	Goller_2020
022-PEG-IBDA-C1377	24	Test_Set_3	NA	Soil	NA	13552	Goller_2020
022-PEG-IBDA-C1378	15	Test_Set_3	NA	Soil	NA	13546	Goller_2020
022-PEG-IBDA-C1379	28	Test_Set_3	NA	Soil	NA	13539	Goller_2020
022-PEG-IBDA-C138	75	Test_Set_3	NA	Soil	NA	47929	Goller_2020
022-PEG-IBDA-C1380	20	Test_Set_3	NA	Soil	NA	13526	Goller_2020
022-PEG-IBDA-C1382	12	Test_Set_3	NA	Soil	NA	13513	Goller_2020
022-PEG-IBDA-C1383	19	Test_Set_3	NA	Soil	NA	13495	Goller_2020
022-PEG-IBDA-C1384	25	Test_Set_3	NA	Soil	NA	13481	Goller_2020
022-PEG-IBDA-C1387	18	Test_Set_3	NA	Soil	NA	13479	Goller_2020
022-PEG-IBDA-C1388	27	Test_Set_3	NA	Soil	NA	13476	Goller_2020
022-PEG-IBDA-C139	52	Test_Set_3	NA	Soil	NA	47894	Goller_2020
022-PEG-IBDA-C1391	17	Test_Set_3	NA	Soil	NA	13470	Goller_2020
022-PEG-IBDA-C1395	24	Test_Set_3	NA	Soil	NA	13452	Goller_2020
022-PEG-IBDA-C1396	24	Test_Set_3	NA	Soil	NA	13450	Goller_2020
022-PEG-IBDA-C1397	35	Test_Set_3	NA	Soil	NA	13441	Goller_2020
022-PEG-IBDA-C14	175	Test_Set_3	NA	Soil	NA	113421	Goller_2020
022-PEG-IBDA-C140	72	Test_Set_3	NA	Soil	NA	47858	Goller_2020
022-PEG-IBDA-C1400	24	Test_Set_3	NA	Soil	NA	13421	Goller_2020
022-PEG-IBDA-C1401	16	Test_Set_3	NA	Soil	NA	13418	Goller_2020
022-PEG-IBDA-C1402	26	Test_Set_3	NA	Soil	NA	13418	Goller_2020
022-PEG-IBDA-C1403	15	Test_Set_3	NA	Soil	NA	13415	Goller_2020
022-PEG-IBDA-C1405	30	Test_Set_3	NA	Soil	NA	13405	Goller_2020
022-PEG-IBDA-C1408	20	Test_Set_3	NA	Soil	NA	13396	Goller_2020
022-PEG-IBDA-C1409	12	Test_Set_3	NA	Soil	NA	13391	Goller_2020
022-PEG-IBDA-C141	55	Test_Set_3	NA	Soil	NA	47615	Goller_2020
022-PEG-IBDA-C1410	16	Test_Set_3	NA	Soil	NA	13388	Goller_2020
022-PEG-IBDA-C1411	32	Test_Set_3	NA	Soil	NA	13385	Goller_2020
022-PEG-IBDA-C1413	14	Test_Set_3	NA	Soil	NA	13378	Goller_2020
022-PEG-IBDA-C1415	25	Test_Set_3	NA	Soil	NA	13374	Goller_2020
022-PEG-IBDA-C1416	14	Test_Set_3	NA	Soil	NA	13357	Goller_2020
022-PEG-IBDA-C1418	31	Test_Set_3	NA	Soil	NA	13347	Goller_2020
022-PEG-IBDA-C142	54	Test_Set_3	NA	Soil	NA	47397	Goller_2020
022-PEG-IBDA-C1420	21	Test_Set_3	NA	Soil	NA	13336	Goller_2020
022-PEG-IBDA-C1421	27	Test_Set_3	NA	Soil	NA	13328	Goller_2020
022-PEG-IBDA-C1423	18	Test_Set_3	NA	Soil	NA	13302	Goller_2020
022-PEG-IBDA-C1424	14	Test_Set_3	NA	Soil	NA	13296	Goller_2020
022-PEG-IBDA-C1428	21	Test_Set_3	NA	Soil	NA	13270	Goller_2020
022-PEG-IBDA-C1429	19	Test_Set_3	NA	Soil	NA	13257	Goller_2020
022-PEG-IBDA-C143	85	Test_Set_3	NA	Soil	NA	47379	Goller_2020
022-PEG-IBDA-C1430	21	Test_Set_3	NA	Soil	NA	13255	Goller_2020
022-PEG-IBDA-C1431	33	Test_Set_3	NA	Soil	NA	13254	Goller_2020
022-PEG-IBDA-C1433	19	Test_Set_3	NA	Soil	NA	13250	Goller_2020
022-PEG-IBDA-C1434	27	Test_Set_3	NA	Soil	NA	13250	Goller_2020
022-PEG-IBDA-C1435	24	Test_Set_3	NA	Soil	NA	13241	Goller_2020
022-PEG-IBDA-C1436	31	Test_Set_3	NA	Soil	NA	13236	Goller_2020
022-PEG-IBDA-C1438	17	Test_Set_3	NA	Soil	NA	13208	Goller_2020
022-PEG-IBDA-C1440	23	Test_Set_3	NA	Soil	NA	13195	Goller_2020
022-PEG-IBDA-C1441	29	Test_Set_3	NA	Soil	NA	13194	Goller_2020
022-PEG-IBDA-C1444	27	Test_Set_3	NA	Soil	NA	13147	Goller_2020
022-PEG-IBDA-C1446	23	Test_Set_3	NA	Soil	NA	13140	Goller_2020
022-PEG-IBDA-C1447	19	Test_Set_3	NA	Soil	NA	13140	Goller_2020
022-PEG-IBDA-C1449	28	Test_Set_3	NA	Soil	NA	13123	Goller_2020
022-PEG-IBDA-C145	71	Test_Set_3	NA	Soil	NA	47353	Goller_2020
022-PEG-IBDA-C1451	27	Test_Set_3	NA	Soil	NA	13118	Goller_2020
022-PEG-IBDA-C1453	18	Test_Set_3	NA	Soil	NA	13112	Goller_2020
022-PEG-IBDA-C1454	21	Test_Set_3	NA	Soil	NA	13110	Goller_2020
022-PEG-IBDA-C1456	24	Test_Set_3	NA	Soil	NA	13098	Goller_2020
022-PEG-IBDA-C1457	11	Test_Set_3	NA	Soil	NA	13093	Goller_2020
022-PEG-IBDA-C146	63	Test_Set_3	NA	Soil	NA	47199	Goller_2020
022-PEG-IBDA-C1460	21	Test_Set_3	NA	Soil	NA	13077	Goller_2020
022-PEG-IBDA-C1462	31	Test_Set_3	NA	Soil	NA	13076	Goller_2020
022-PEG-IBDA-C1463	20	Test_Set_3	NA	Soil	NA	13075	Goller_2020
022-PEG-IBDA-C1464	14	Test_Set_3	NA	Soil	NA	13070	Goller_2020
022-PEG-IBDA-C1465	18	Test_Set_3	NA	Soil	NA	13069	Goller_2020
022-PEG-IBDA-C1468	22	Test_Set_3	NA	Soil	NA	13065	Goller_2020
022-PEG-IBDA-C147	76	Test_Set_3	NA	Soil	NA	47130	Goller_2020
022-PEG-IBDA-C1470	23	Test_Set_3	NA	Soil	NA	13060	Goller_2020
022-PEG-IBDA-C1471	13	Test_Set_3	NA	Soil	NA	13033	Goller_2020
022-PEG-IBDA-C1472	19	Test_Set_3	NA	Soil	NA	13028	Goller_2020
022-PEG-IBDA-C1474	35	Test_Set_3	NA	Soil	NA	13015	Goller_2020
022-PEG-IBDA-C1475	21	Test_Set_3	NA	Soil	NA	13011	Goller_2020
022-PEG-IBDA-C148	44	Test_Set_3	NA	Soil	NA	47123	Goller_2020
022-PEG-IBDA-C1480	17	Test_Set_3	NA	Soil	NA	12985	Goller_2020
022-PEG-IBDA-C1483	16	Test_Set_3	NA	Soil	NA	12963	Goller_2020
022-PEG-IBDA-C1484	13	Test_Set_3	NA	Soil	NA	12956	Goller_2020
022-PEG-IBDA-C1485	9	Test_Set_3	NA	Soil	NA	12933	Goller_2020
022-PEG-IBDA-C1486	16	Test_Set_3	NA	Soil	NA	12925	Goller_2020
022-PEG-IBDA-C1489	18	Test_Set_3	NA	Soil	NA	12887	Goller_2020
022-PEG-IBDA-C149	62	Test_Set_3	NA	Soil	NA	47105	Goller_2020
022-PEG-IBDA-C1490	25	Test_Set_3	NA	Soil	NA	12879	Goller_2020
022-PEG-IBDA-C1491	23	Test_Set_3	NA	Soil	NA	12879	Goller_2020
022-PEG-IBDA-C1492	19	Test_Set_3	NA	Soil	NA	12878	Goller_2020
022-PEG-IBDA-C1493	13	Test_Set_3	NA	Soil	NA	12878	Goller_2020
022-PEG-IBDA-C1494	20	Test_Set_3	NA	Soil	Xanthomonas	12877	Goller_2020
022-PEG-IBDA-C1496	16	Test_Set_3	NA	Soil	NA	12870	Goller_2020
022-PEG-IBDA-C1497	12	Test_Set_3	NA	Soil	NA	12865	Goller_2020
022-PEG-IBDA-C15	183	Test_Set_3	NA	Soil	NA	113090	Goller_2020
022-PEG-IBDA-C150	81	Test_Set_3	NA	Soil	NA	47069	Goller_2020
022-PEG-IBDA-C1500	17	Test_Set_3	NA	Soil	NA	12847	Goller_2020
022-PEG-IBDA-C1501	27	Test_Set_3	NA	Soil	NA	12846	Goller_2020
022-PEG-IBDA-C1503	14	Test_Set_3	NA	Soil	NA	12815	Goller_2020
022-PEG-IBDA-C1504	21	Test_Set_3	NA	Soil	NA	12798	Goller_2020
022-PEG-IBDA-C1505	22	Test_Set_3	NA	Soil	NA	12797	Goller_2020
022-PEG-IBDA-C1506	22	Test_Set_3	NA	Soil	NA	12796	Goller_2020
022-PEG-IBDA-C1507	37	Test_Set_3	NA	Soil	NA	12795	Goller_2020
022-PEG-IBDA-C1509	15	Test_Set_3	NA	Soil	NA	12785	Goller_2020
022-PEG-IBDA-C1510	20	Test_Set_3	NA	Soil	NA	12780	Goller_2020
022-PEG-IBDA-C1511	23	Test_Set_3	NA	Soil	NA	12770	Goller_2020
022-PEG-IBDA-C1512	16	Test_Set_3	NA	Soil	NA	12761	Goller_2020
022-PEG-IBDA-C1513	13	Test_Set_3	NA	Soil	NA	12757	Goller_2020
022-PEG-IBDA-C1517	19	Test_Set_3	NA	Soil	NA	12720	Goller_2020
022-PEG-IBDA-C1519	24	Test_Set_3	NA	Soil	NA	12717	Goller_2020
022-PEG-IBDA-C152	62	Test_Set_3	NA	Soil	NA	46920	Goller_2020
022-PEG-IBDA-C1520	31	Test_Set_3	NA	Soil	NA	12712	Goller_2020
022-PEG-IBDA-C1522	28	Test_Set_3	NA	Soil	NA	12695	Goller_2020
022-PEG-IBDA-C1528	19	Test_Set_3	NA	Soil	NA	12662	Goller_2020
022-PEG-IBDA-C1529	23	Test_Set_3	NA	Soil	NA	12659	Goller_2020
022-PEG-IBDA-C153	72	Test_Set_3	NA	Soil	NA	46610	Goller_2020
022-PEG-IBDA-C1530	24	Test_Set_3	NA	Soil	NA	12634	Goller_2020
022-PEG-IBDA-C1531	35	Test_Set_3	NA	Soil	NA	12633	Goller_2020
022-PEG-IBDA-C1535	16	Test_Set_3	NA	Soil	NA	12612	Goller_2020
022-PEG-IBDA-C1536	11	Test_Set_3	NA	Soil	NA	12610	Goller_2020
022-PEG-IBDA-C1538	23	Test_Set_3	NA	Soil	NA	12602	Goller_2020
022-PEG-IBDA-C154	71	Test_Set_3	NA	Soil	NA	46600	Goller_2020
022-PEG-IBDA-C1540	20	Test_Set_3	NA	Soil	NA	12580	Goller_2020
022-PEG-IBDA-C1541	19	Test_Set_3	NA	Soil	NA	12578	Goller_2020
022-PEG-IBDA-C1542	27	Test_Set_3	NA	Soil	NA	12573	Goller_2020
022-PEG-IBDA-C1545	14	Test_Set_3	NA	Soil	NA	12555	Goller_2020
022-PEG-IBDA-C1546	22	Test_Set_3	NA	Soil	NA	12552	Goller_2020
022-PEG-IBDA-C1548	19	Test_Set_3	NA	Soil	NA	12550	Goller_2020
022-PEG-IBDA-C1549	23	Test_Set_3	NA	Soil	NA	12528	Goller_2020
022-PEG-IBDA-C155	60	Test_Set_3	NA	Soil	NA	46120	Goller_2020
022-PEG-IBDA-C1553	27	Test_Set_3	NA	Soil	NA	12503	Goller_2020
022-PEG-IBDA-C1554	30	Test_Set_3	NA	Soil	NA	12502	Goller_2020
022-PEG-IBDA-C1555	8	Test_Set_3	NA	Soil	NA	12500	Goller_2020
022-PEG-IBDA-C1558	19	Test_Set_3	NA	Soil	NA	12475	Goller_2020
022-PEG-IBDA-C1559	14	Test_Set_3	NA	Soil	NA	12472	Goller_2020
022-PEG-IBDA-C156	64	Test_Set_3	NA	Soil	NA	45962	Goller_2020
022-PEG-IBDA-C1560	16	Test_Set_3	NA	Soil	NA	12466	Goller_2020
022-PEG-IBDA-C1561	22	Test_Set_3	NA	Soil	NA	12466	Goller_2020
022-PEG-IBDA-C1562	14	Test_Set_3	NA	Soil	NA	12455	Goller_2020
022-PEG-IBDA-C1565	33	Test_Set_3	NA	Soil	NA	12433	Goller_2020
022-PEG-IBDA-C1566	20	Test_Set_3	NA	Soil	NA	12428	Goller_2020
022-PEG-IBDA-C1567	15	Test_Set_3	NA	Soil	NA	12419	Goller_2020
022-PEG-IBDA-C1568	13	Test_Set_3	NA	Soil	NA	12413	Goller_2020
022-PEG-IBDA-C1569	25	Test_Set_3	NA	Soil	NA	12412	Goller_2020
022-PEG-IBDA-C157	56	Test_Set_3	NA	Soil	NA	45802	Goller_2020
022-PEG-IBDA-C1570	21	Test_Set_3	NA	Soil	NA	12407	Goller_2020
022-PEG-IBDA-C1571	20	Test_Set_3	NA	Soil	NA	12404	Goller_2020
022-PEG-IBDA-C1572	19	Test_Set_3	NA	Soil	NA	12403	Goller_2020
022-PEG-IBDA-C1573	19	Test_Set_3	NA	Soil	NA	12401	Goller_2020
022-PEG-IBDA-C1575	23	Test_Set_3	NA	Soil	NA	12386	Goller_2020
022-PEG-IBDA-C1576	10	Test_Set_3	NA	Soil	NA	12384	Goller_2020
022-PEG-IBDA-C1577	15	Test_Set_3	NA	Soil	NA	12376	Goller_2020
022-PEG-IBDA-C1578	13	Test_Set_3	NA	Soil	NA	12373	Goller_2020
022-PEG-IBDA-C158	67	Test_Set_3	NA	Soil	NA	45703	Goller_2020
022-PEG-IBDA-C1581	32	Test_Set_3	NA	Soil	NA	12363	Goller_2020
022-PEG-IBDA-C1582	28	Test_Set_3	NA	Soil	NA	12348	Goller_2020
022-PEG-IBDA-C1583	9	Test_Set_3	NA	Soil	NA	12348	Goller_2020
022-PEG-IBDA-C1584	26	Test_Set_3	NA	Soil	NA	12345	Goller_2020
022-PEG-IBDA-C1585	9	Test_Set_3	NA	Soil	NA	12328	Goller_2020
022-PEG-IBDA-C159	71	Test_Set_3	NA	Soil	NA	45533	Goller_2020
022-PEG-IBDA-C1590	17	Test_Set_3	NA	Soil	NA	12309	Goller_2020
022-PEG-IBDA-C1595	11	Test_Set_3	NA	Soil	NA	12298	Goller_2020
022-PEG-IBDA-C1598	15	Test_Set_3	NA	Soil	NA	12277	Goller_2020
022-PEG-IBDA-C1599	12	Test_Set_3	NA	Soil	NA	12277	Goller_2020
022-PEG-IBDA-C16	201	Test_Set_3	NA	Soil	NA	112843	Goller_2020
022-PEG-IBDA-C160	58	Test_Set_3	NA	Soil	NA	45467	Goller_2020
022-PEG-IBDA-C1600	18	Test_Set_3	NA	Soil	NA	12265	Goller_2020
022-PEG-IBDA-C1601	17	Test_Set_3	NA	Soil	NA	12263	Goller_2020
022-PEG-IBDA-C1602	11	Test_Set_3	NA	Soil	NA	12263	Goller_2020
022-PEG-IBDA-C1603	9	Test_Set_3	NA	Soil	NA	12259	Goller_2020
022-PEG-IBDA-C1604	22	Test_Set_3	NA	Soil	NA	12250	Goller_2020
022-PEG-IBDA-C1605	17	Test_Set_3	NA	Soil	NA	12231	Goller_2020
022-PEG-IBDA-C1606	18	Test_Set_3	NA	Soil	NA	12225	Goller_2020
022-PEG-IBDA-C1608	30	Test_Set_3	NA	Soil	NA	12220	Goller_2020
022-PEG-IBDA-C1609	19	Test_Set_3	NA	Soil	NA	12216	Goller_2020
022-PEG-IBDA-C161	64	Test_Set_3	NA	Soil	NA	45432	Goller_2020
022-PEG-IBDA-C1610	20	Test_Set_3	NA	Soil	NA	12213	Goller_2020
022-PEG-IBDA-C1617	18	Test_Set_3	NA	Soil	NA	12184	Goller_2020
022-PEG-IBDA-C1619	17	Test_Set_3	NA	Soil	NA	12180	Goller_2020
022-PEG-IBDA-C162	75	Test_Set_3	NA	Soil	NA	45428	Goller_2020
022-PEG-IBDA-C1621	17	Test_Set_3	NA	Soil	NA	12162	Goller_2020
022-PEG-IBDA-C1623	23	Test_Set_3	NA	Soil	NA	12154	Goller_2020
022-PEG-IBDA-C1624	12	Test_Set_3	NA	Soil	NA	12151	Goller_2020
022-PEG-IBDA-C1626	14	Test_Set_3	NA	Soil	NA	12149	Goller_2020
022-PEG-IBDA-C1628	30	Test_Set_3	NA	Soil	NA	12137	Goller_2020
022-PEG-IBDA-C1629	27	Test_Set_3	NA	Soil	NA	12137	Goller_2020
022-PEG-IBDA-C163	64	Test_Set_3	NA	Soil	NA	45419	Goller_2020
022-PEG-IBDA-C1631	16	Test_Set_3	NA	Soil	NA	12125	Goller_2020
022-PEG-IBDA-C1632	19	Test_Set_3	NA	Soil	NA	12118	Goller_2020
022-PEG-IBDA-C1634	15	Test_Set_3	NA	Soil	NA	12110	Goller_2020
022-PEG-IBDA-C1635	18	Test_Set_3	NA	Soil	NA	12109	Goller_2020
022-PEG-IBDA-C1636	15	Test_Set_3	NA	Soil	NA	12106	Goller_2020
022-PEG-IBDA-C1637	14	Test_Set_3	NA	Soil	NA	12102	Goller_2020
022-PEG-IBDA-C1638	19	Test_Set_3	NA	Soil	NA	12099	Goller_2020
022-PEG-IBDA-C1639	16	Test_Set_3	NA	Soil	NA	12096	Goller_2020
022-PEG-IBDA-C1640	31	Test_Set_3	NA	Soil	NA	12092	Goller_2020
022-PEG-IBDA-C1641	25	Test_Set_3	NA	Soil	NA	12086	Goller_2020
022-PEG-IBDA-C1643	19	Test_Set_3	NA	Soil	NA	12074	Goller_2020
022-PEG-IBDA-C1645	15	Test_Set_3	NA	Soil	NA	12067	Goller_2020
022-PEG-IBDA-C1647	16	Test_Set_3	NA	Soil	NA	12060	Goller_2020
022-PEG-IBDA-C1649	11	Test_Set_3	NA	Soil	NA	12058	Goller_2020
022-PEG-IBDA-C165	64	Test_Set_3	NA	Soil	NA	45173	Goller_2020
022-PEG-IBDA-C1650	19	Test_Set_3	NA	Soil	NA	12055	Goller_2020
022-PEG-IBDA-C1652	28	Test_Set_3	NA	Soil	NA	12041	Goller_2020
022-PEG-IBDA-C1655	14	Test_Set_3	NA	Soil	NA	12031	Goller_2020
022-PEG-IBDA-C1656	24	Test_Set_3	NA	Soil	NA	12030	Goller_2020
022-PEG-IBDA-C1658	16	Test_Set_3	NA	Soil	NA	12025	Goller_2020
022-PEG-IBDA-C166	85	Test_Set_3	NA	Soil	NA	45132	Goller_2020
022-PEG-IBDA-C1662	12	Test_Set_3	NA	Soil	NA	12012	Goller_2020
022-PEG-IBDA-C1663	28	Test_Set_3	NA	Soil	NA	12011	Goller_2020
022-PEG-IBDA-C1664	23	Test_Set_3	NA	Soil	NA	12010	Goller_2020
022-PEG-IBDA-C1666	13	Test_Set_3	NA	Soil	NA	11988	Goller_2020
022-PEG-IBDA-C1667	29	Test_Set_3	NA	Soil	NA	11987	Goller_2020
022-PEG-IBDA-C1668	18	Test_Set_3	NA	Soil	NA	11981	Goller_2020
022-PEG-IBDA-C1671	18	Test_Set_3	NA	Soil	NA	11977	Goller_2020
022-PEG-IBDA-C1672	15	Test_Set_3	NA	Soil	NA	11974	Goller_2020
022-PEG-IBDA-C1677	17	Test_Set_3	NA	Soil	NA	11971	Goller_2020
022-PEG-IBDA-C1679	22	Test_Set_3	NA	Soil	NA	11967	Goller_2020
022-PEG-IBDA-C168	63	Test_Set_3	NA	Soil	NA	45086	Goller_2020
022-PEG-IBDA-C1680	13	Test_Set_3	NA	Soil	NA	11966	Goller_2020
022-PEG-IBDA-C1681	24	Test_Set_3	NA	Soil	NA	11959	Goller_2020
022-PEG-IBDA-C1682	23	Test_Set_3	NA	Soil	NA	11952	Goller_2020
022-PEG-IBDA-C1683	20	Test_Set_3	NA	Soil	NA	11949	Goller_2020
022-PEG-IBDA-C1684	7	Test_Set_3	NA	Soil	NA	11948	Goller_2020
022-PEG-IBDA-C1685	14	Test_Set_3	NA	Soil	NA	11944	Goller_2020
022-PEG-IBDA-C1686	15	Test_Set_3	NA	Soil	NA	11940	Goller_2020
022-PEG-IBDA-C1687	12	Test_Set_3	NA	Soil	NA	11939	Goller_2020
022-PEG-IBDA-C1688	10	Test_Set_3	NA	Soil	NA	11938	Goller_2020
022-PEG-IBDA-C169	77	Test_Set_3	NA	Soil	NA	45071	Goller_2020
022-PEG-IBDA-C1691	22	Test_Set_3	NA	Soil	NA	11915	Goller_2020
022-PEG-IBDA-C1692	27	Test_Set_3	NA	Soil	NA	11914	Goller_2020
022-PEG-IBDA-C1694	19	Test_Set_3	NA	Soil	NA	11897	Goller_2020
022-PEG-IBDA-C1695	12	Test_Set_3	NA	Soil	NA	11891	Goller_2020
022-PEG-IBDA-C1696	17	Test_Set_3	NA	Soil	NA	11890	Goller_2020
022-PEG-IBDA-C1697	15	Test_Set_3	NA	Soil	NA	11889	Goller_2020
022-PEG-IBDA-C1699	22	Test_Set_3	NA	Soil	NA	11887	Goller_2020
022-PEG-IBDA-C17	208	Test_Set_3	NA	Soil	NA	111513	Goller_2020
022-PEG-IBDA-C170	69	Test_Set_3	NA	Soil	NA	45069	Goller_2020
022-PEG-IBDA-C1701	25	Test_Set_3	NA	Soil	NA	11881	Goller_2020
022-PEG-IBDA-C1704	31	Test_Set_3	NA	Soil	NA	11875	Goller_2020
022-PEG-IBDA-C1707	9	Test_Set_3	NA	Soil	NA	11873	Goller_2020
022-PEG-IBDA-C1708	6	Test_Set_3	NA	Soil	NA	11872	Goller_2020
022-PEG-IBDA-C1709	10	Test_Set_3	NA	Soil	NA	11871	Goller_2020
022-PEG-IBDA-C171	65	Test_Set_3	NA	Soil	NA	44867	Goller_2020
022-PEG-IBDA-C1710	14	Test_Set_3	NA	Soil	NA	11869	Goller_2020
022-PEG-IBDA-C1711	12	Test_Set_3	NA	Soil	NA	11869	Goller_2020
022-PEG-IBDA-C1714	16	Test_Set_3	NA	Soil	NA	11858	Goller_2020
022-PEG-IBDA-C1715	22	Test_Set_3	NA	Soil	NA	11857	Goller_2020
022-PEG-IBDA-C1718	21	Test_Set_3	NA	Soil	NA	11836	Goller_2020
022-PEG-IBDA-C1719	11	Test_Set_3	NA	Soil	NA	11827	Goller_2020
022-PEG-IBDA-C172	65	Test_Set_3	NA	Soil	NA	44700	Goller_2020
022-PEG-IBDA-C1720	14	Test_Set_3	NA	Soil	NA	11820	Goller_2020
022-PEG-IBDA-C1721	13	Test_Set_3	NA	Soil	NA	11819	Goller_2020
022-PEG-IBDA-C1722	15	Test_Set_3	NA	Soil	NA	11818	Goller_2020
022-PEG-IBDA-C1723	10	Test_Set_3	NA	Soil	NA	11814	Goller_2020
022-PEG-IBDA-C1724	28	Test_Set_3	NA	Soil	NA	11805	Goller_2020
022-PEG-IBDA-C1726	18	Test_Set_3	NA	Soil	NA	11804	Goller_2020
022-PEG-IBDA-C1727	16	Test_Set_3	NA	Soil	NA	11804	Goller_2020
022-PEG-IBDA-C1728	11	Test_Set_3	NA	Soil	NA	11801	Goller_2020
022-PEG-IBDA-C173	58	Test_Set_3	NA	Soil	NA	44627	Goller_2020
022-PEG-IBDA-C1730	20	Test_Set_3	NA	Soil	NA	11793	Goller_2020
022-PEG-IBDA-C1731	14	Test_Set_3	NA	Soil	NA	11788	Goller_2020
022-PEG-IBDA-C1732	21	Test_Set_3	NA	Soil	NA	11786	Goller_2020
022-PEG-IBDA-C1733	18	Test_Set_3	NA	Soil	NA	11777	Goller_2020
022-PEG-IBDA-C1734	22	Test_Set_3	NA	Soil	NA	11776	Goller_2020
022-PEG-IBDA-C1739	22	Test_Set_3	NA	Soil	NA	11750	Goller_2020
022-PEG-IBDA-C1741	9	Test_Set_3	NA	Soil	NA	11740	Goller_2020
022-PEG-IBDA-C1743	14	Test_Set_3	NA	Soil	NA	11724	Goller_2020
022-PEG-IBDA-C1747	25	Test_Set_3	NA	Soil	NA	11712	Goller_2020
022-PEG-IBDA-C1749	11	Test_Set_3	NA	Soil	NA	11703	Goller_2020
022-PEG-IBDA-C1750	17	Test_Set_3	NA	Soil	NA	11686	Goller_2020
022-PEG-IBDA-C1754	15	Test_Set_3	NA	Soil	NA	11675	Goller_2020
022-PEG-IBDA-C1755	23	Test_Set_3	NA	Soil	NA	11675	Goller_2020
022-PEG-IBDA-C1756	16	Test_Set_3	NA	Soil	NA	11673	Goller_2020
022-PEG-IBDA-C1757	20	Test_Set_3	NA	Soil	NA	11672	Goller_2020
022-PEG-IBDA-C1758	15	Test_Set_3	NA	Soil	NA	11671	Goller_2020
022-PEG-IBDA-C176	77	Test_Set_3	NA	Soil	NA	44170	Goller_2020
022-PEG-IBDA-C1760	14	Test_Set_3	NA	Soil	NA	11668	Goller_2020
022-PEG-IBDA-C1762	18	Test_Set_3	NA	Soil	NA	11659	Goller_2020
022-PEG-IBDA-C1763	8	Test_Set_3	NA	Soil	NA	11655	Goller_2020
022-PEG-IBDA-C1764	17	Test_Set_3	NA	Soil	NA	11655	Goller_2020
022-PEG-IBDA-C1766	16	Test_Set_3	NA	Soil	NA	11645	Goller_2020
022-PEG-IBDA-C1767	20	Test_Set_3	NA	Soil	NA	11642	Goller_2020
022-PEG-IBDA-C1768	20	Test_Set_3	NA	Soil	NA	11641	Goller_2020
022-PEG-IBDA-C1769	18	Test_Set_3	NA	Soil	NA	11639	Goller_2020
022-PEG-IBDA-C177	88	Test_Set_3	NA	Soil	NA	44145	Goller_2020
022-PEG-IBDA-C1771	19	Test_Set_3	NA	Soil	NA	11634	Goller_2020
022-PEG-IBDA-C1774	31	Test_Set_3	NA	Soil	NA	11620	Goller_2020
022-PEG-IBDA-C1775	22	Test_Set_3	NA	Soil	NA	11611	Goller_2020
022-PEG-IBDA-C1777	12	Test_Set_3	NA	Soil	NA	11609	Goller_2020
022-PEG-IBDA-C1778	28	Test_Set_3	NA	Soil	NA	11608	Goller_2020
022-PEG-IBDA-C1782	12	Test_Set_3	NA	Soil	NA	11589	Goller_2020
022-PEG-IBDA-C1783	19	Test_Set_3	NA	Soil	NA	11588	Goller_2020
022-PEG-IBDA-C1784	17	Test_Set_3	NA	Soil	NA	11580	Goller_2020
022-PEG-IBDA-C1785	14	Test_Set_3	NA	Soil	NA	11575	Goller_2020
022-PEG-IBDA-C1787	23	Test_Set_3	NA	Soil	NA	11574	Goller_2020
022-PEG-IBDA-C1788	9	Test_Set_3	NA	Soil	NA	11568	Goller_2020
022-PEG-IBDA-C1789	14	Test_Set_3	NA	Soil	NA	11567	Goller_2020
022-PEG-IBDA-C179	58	Test_Set_3	NA	Soil	NA	43966	Goller_2020
022-PEG-IBDA-C1790	11	Test_Set_3	NA	Soil	NA	11567	Goller_2020
022-PEG-IBDA-C1791	14	Test_Set_3	NA	Soil	NA	11565	Goller_2020
022-PEG-IBDA-C1793	18	Test_Set_3	NA	Soil	NA	11562	Goller_2020
022-PEG-IBDA-C1795	10	Test_Set_3	NA	Soil	NA	11554	Goller_2020
022-PEG-IBDA-C1796	15	Test_Set_3	NA	Soil	NA	11552	Goller_2020
022-PEG-IBDA-C1797	22	Test_Set_3	NA	Soil	NA	11552	Goller_2020
022-PEG-IBDA-C1798	11	Test_Set_3	NA	Soil	NA	11550	Goller_2020
022-PEG-IBDA-C1799	17	Test_Set_3	NA	Soil	NA	11549	Goller_2020
022-PEG-IBDA-C18	161	Test_Set_3	NA	Soil	NA	110292	Goller_2020
022-PEG-IBDA-C180	83	Test_Set_3	NA	Soil	NA	43939	Goller_2020
022-PEG-IBDA-C1801	22	Test_Set_3	NA	Soil	NA	11537	Goller_2020
022-PEG-IBDA-C1802	10	Test_Set_3	NA	Soil	NA	11536	Goller_2020
022-PEG-IBDA-C1803	27	Test_Set_3	NA	Soil	NA	11526	Goller_2020
022-PEG-IBDA-C1805	14	Test_Set_3	NA	Soil	NA	11523	Goller_2020
022-PEG-IBDA-C1807	15	Test_Set_3	NA	Soil	NA	11519	Goller_2020
022-PEG-IBDA-C1808	13	Test_Set_3	NA	Soil	NA	11515	Goller_2020
022-PEG-IBDA-C181	70	Test_Set_3	NA	Soil	NA	43905	Goller_2020
022-PEG-IBDA-C1810	12	Test_Set_3	NA	Soil	NA	11488	Goller_2020
022-PEG-IBDA-C1812	20	Test_Set_3	NA	Soil	NA	11469	Goller_2020
022-PEG-IBDA-C1813	22	Test_Set_3	NA	Soil	NA	11468	Goller_2020
022-PEG-IBDA-C1814	14	Test_Set_3	NA	Soil	NA	11466	Goller_2020
022-PEG-IBDA-C1815	14	Test_Set_3	NA	Soil	NA	11466	Goller_2020
022-PEG-IBDA-C1818	18	Test_Set_3	NA	Soil	NA	11449	Goller_2020
022-PEG-IBDA-C1819	17	Test_Set_3	NA	Soil	NA	11447	Goller_2020
022-PEG-IBDA-C182	83	Test_Set_3	NA	Soil	NA	43796	Goller_2020
022-PEG-IBDA-C1821	17	Test_Set_3	NA	Soil	NA	11446	Goller_2020
022-PEG-IBDA-C1824	11	Test_Set_3	NA	Soil	NA	11435	Goller_2020
022-PEG-IBDA-C1825	22	Test_Set_3	NA	Soil	NA	11435	Goller_2020
022-PEG-IBDA-C1826	8	Test_Set_3	NA	Soil	NA	11434	Goller_2020
022-PEG-IBDA-C1827	18	Test_Set_3	NA	Soil	NA	11434	Goller_2020
022-PEG-IBDA-C1828	25	Test_Set_3	NA	Soil	NA	11431	Goller_2020
022-PEG-IBDA-C1829	21	Test_Set_3	NA	Soil	NA	11424	Goller_2020
022-PEG-IBDA-C183	64	Test_Set_3	NA	Soil	NA	43776	Goller_2020
022-PEG-IBDA-C1830	13	Test_Set_3	NA	Soil	NA	11419	Goller_2020
022-PEG-IBDA-C1831	13	Test_Set_3	NA	Soil	NA	11416	Goller_2020
022-PEG-IBDA-C1832	12	Test_Set_3	NA	Soil	NA	11412	Goller_2020
022-PEG-IBDA-C1834	16	Test_Set_3	NA	Soil	NA	11407	Goller_2020
022-PEG-IBDA-C1836	16	Test_Set_3	NA	Soil	NA	11406	Goller_2020
022-PEG-IBDA-C1837	12	Test_Set_3	NA	Soil	NA	11402	Goller_2020
022-PEG-IBDA-C1839	25	Test_Set_3	NA	Soil	NA	11385	Goller_2020
022-PEG-IBDA-C184	70	Test_Set_3	NA	Soil	NA	43774	Goller_2020
022-PEG-IBDA-C1840	13	Test_Set_3	NA	Soil	NA	11382	Goller_2020
022-PEG-IBDA-C1841	16	Test_Set_3	NA	Soil	NA	11368	Goller_2020
022-PEG-IBDA-C1842	11	Test_Set_3	NA	Soil	NA	11360	Goller_2020
022-PEG-IBDA-C1845	14	Test_Set_3	NA	Soil	NA	11346	Goller_2020
022-PEG-IBDA-C1846	10	Test_Set_3	NA	Soil	NA	11339	Goller_2020
022-PEG-IBDA-C1847	19	Test_Set_3	NA	Soil	NA	11327	Goller_2020
022-PEG-IBDA-C1848	14	Test_Set_3	NA	Soil	NA	11327	Goller_2020
022-PEG-IBDA-C1849	27	Test_Set_3	NA	Soil	NA	11326	Goller_2020
022-PEG-IBDA-C1852	19	Test_Set_3	NA	Soil	NA	11315	Goller_2020
022-PEG-IBDA-C1855	21	Test_Set_3	NA	Soil	NA	11301	Goller_2020
022-PEG-IBDA-C1856	24	Test_Set_3	NA	Soil	NA	11296	Goller_2020
022-PEG-IBDA-C1857	16	Test_Set_3	NA	Soil	NA	11292	Goller_2020
022-PEG-IBDA-C1859	17	Test_Set_3	NA	Soil	NA	11281	Goller_2020
022-PEG-IBDA-C1860	18	Test_Set_3	NA	Soil	NA	11280	Goller_2020
022-PEG-IBDA-C1861	22	Test_Set_3	NA	Soil	NA	11269	Goller_2020
022-PEG-IBDA-C1863	12	Test_Set_3	NA	Soil	NA	11259	Goller_2020
022-PEG-IBDA-C1864	16	Test_Set_3	NA	Soil	NA	11258	Goller_2020
022-PEG-IBDA-C1868	16	Test_Set_3	NA	Soil	NA	11240	Goller_2020
022-PEG-IBDA-C1869	20	Test_Set_3	NA	Soil	NA	11236	Goller_2020
022-PEG-IBDA-C187	79	Test_Set_3	NA	Soil	NA	43652	Goller_2020
022-PEG-IBDA-C1870	12	Test_Set_3	NA	Soil	NA	11232	Goller_2020
022-PEG-IBDA-C1871	31	Test_Set_3	NA	Soil	NA	11230	Goller_2020
022-PEG-IBDA-C1872	18	Test_Set_3	NA	Soil	NA	11227	Goller_2020
022-PEG-IBDA-C1874	10	Test_Set_3	NA	Soil	NA	11224	Goller_2020
022-PEG-IBDA-C1876	10	Test_Set_3	NA	Soil	NA	11215	Goller_2020
022-PEG-IBDA-C1877	26	Test_Set_3	NA	Soil	NA	11212	Goller_2020
022-PEG-IBDA-C1878	10	Test_Set_3	NA	Soil	NA	11211	Goller_2020
022-PEG-IBDA-C1879	12	Test_Set_3	NA	Soil	NA	11209	Goller_2020
022-PEG-IBDA-C188	84	Test_Set_3	NA	Soil	NA	43628	Goller_2020
022-PEG-IBDA-C1880	26	Test_Set_3	NA	Soil	NA	11202	Goller_2020
022-PEG-IBDA-C1881	23	Test_Set_3	NA	Soil	NA	11199	Goller_2020
022-PEG-IBDA-C1882	24	Test_Set_3	NA	Soil	NA	11197	Goller_2020
022-PEG-IBDA-C1883	6	Test_Set_3	NA	Soil	NA	11194	Goller_2020
022-PEG-IBDA-C1884	17	Test_Set_3	NA	Soil	NA	11193	Goller_2020
022-PEG-IBDA-C1885	14	Test_Set_3	NA	Soil	NA	11187	Goller_2020
022-PEG-IBDA-C1887	25	Test_Set_3	NA	Soil	NA	11183	Goller_2020
022-PEG-IBDA-C1889	16	Test_Set_3	NA	Soil	NA	11169	Goller_2020
022-PEG-IBDA-C189	64	Test_Set_3	NA	Soil	NA	43626	Goller_2020
022-PEG-IBDA-C1890	14	Test_Set_3	NA	Soil	NA	11159	Goller_2020
022-PEG-IBDA-C1891	16	Test_Set_3	NA	Soil	NA	11157	Goller_2020
022-PEG-IBDA-C1892	13	Test_Set_3	NA	Soil	NA	11150	Goller_2020
022-PEG-IBDA-C1893	14	Test_Set_3	NA	Soil	NA	11148	Goller_2020
022-PEG-IBDA-C1895	21	Test_Set_3	NA	Soil	NA	11137	Goller_2020
022-PEG-IBDA-C1897	28	Test_Set_3	NA	Soil	NA	11133	Goller_2020
022-PEG-IBDA-C1898	12	Test_Set_3	NA	Soil	NA	11129	Goller_2020
022-PEG-IBDA-C1899	8	Test_Set_3	NA	Soil	NA	11129	Goller_2020
022-PEG-IBDA-C19	187	Test_Set_3	NA	Soil	NA	108311	Goller_2020
022-PEG-IBDA-C190	72	Test_Set_3	NA	Soil	NA	43604	Goller_2020
022-PEG-IBDA-C1901	10	Test_Set_3	NA	Soil	NA	11123	Goller_2020
022-PEG-IBDA-C1902	14	Test_Set_3	NA	Soil	NA	11114	Goller_2020
022-PEG-IBDA-C1904	13	Test_Set_3	NA	Soil	NA	11109	Goller_2020
022-PEG-IBDA-C1905	17	Test_Set_3	NA	Soil	NA	11101	Goller_2020
022-PEG-IBDA-C1908	15	Test_Set_3	NA	Soil	NA	11083	Goller_2020
022-PEG-IBDA-C191	72	Test_Set_3	NA	Soil	NA	43588	Goller_2020
022-PEG-IBDA-C1910	16	Test_Set_3	NA	Soil	NA	11082	Goller_2020
022-PEG-IBDA-C1913	18	Test_Set_3	NA	Soil	NA	11071	Goller_2020
022-PEG-IBDA-C1914	15	Test_Set_3	NA	Soil	NA	11067	Goller_2020
022-PEG-IBDA-C1916	22	Test_Set_3	NA	Soil	NA	11065	Goller_2020
022-PEG-IBDA-C1917	11	Test_Set_3	NA	Soil	NA	11051	Goller_2020
022-PEG-IBDA-C1918	20	Test_Set_3	NA	Soil	NA	11043	Goller_2020
022-PEG-IBDA-C192	67	Test_Set_3	NA	Soil	NA	43560	Goller_2020
022-PEG-IBDA-C1921	19	Test_Set_3	NA	Soil	NA	11032	Goller_2020
022-PEG-IBDA-C1922	22	Test_Set_3	NA	Soil	NA	11031	Goller_2020
022-PEG-IBDA-C1924	16	Test_Set_3	NA	Soil	NA	11019	Goller_2020
022-PEG-IBDA-C1925	10	Test_Set_3	NA	Soil	NA	11016	Goller_2020
022-PEG-IBDA-C1926	10	Test_Set_3	NA	Soil	NA	11009	Goller_2020
022-PEG-IBDA-C1927	26	Test_Set_3	NA	Soil	NA	11004	Goller_2020
022-PEG-IBDA-C1928	19	Test_Set_3	NA	Soil	NA	11003	Goller_2020
022-PEG-IBDA-C1929	16	Test_Set_3	NA	Soil	NA	10999	Goller_2020
022-PEG-IBDA-C1933	18	Test_Set_3	NA	Soil	NA	10992	Goller_2020
022-PEG-IBDA-C1936	18	Test_Set_3	NA	Soil	NA	10983	Goller_2020
022-PEG-IBDA-C1938	14	Test_Set_3	NA	Soil	NA	10981	Goller_2020
022-PEG-IBDA-C1939	11	Test_Set_3	NA	Soil	NA	10979	Goller_2020
022-PEG-IBDA-C194	62	Test_Set_3	NA	Soil	NA	43403	Goller_2020
022-PEG-IBDA-C1940	23	Test_Set_3	NA	Soil	NA	10970	Goller_2020
022-PEG-IBDA-C1944	10	Test_Set_3	NA	Soil	NA	10964	Goller_2020
022-PEG-IBDA-C1946	18	Test_Set_3	NA	Soil	NA	10940	Goller_2020
022-PEG-IBDA-C1947	13	Test_Set_3	NA	Soil	NA	10934	Goller_2020
022-PEG-IBDA-C1948	15	Test_Set_3	NA	Soil	NA	10932	Goller_2020
022-PEG-IBDA-C195	73	Test_Set_3	NA	Soil	NA	43281	Goller_2020
022-PEG-IBDA-C1950	14	Test_Set_3	NA	Soil	NA	10929	Goller_2020
022-PEG-IBDA-C1953	17	Test_Set_3	NA	Soil	NA	10919	Goller_2020
022-PEG-IBDA-C1954	20	Test_Set_3	NA	Soil	NA	10916	Goller_2020
022-PEG-IBDA-C1955	18	Test_Set_3	NA	Soil	NA	10913	Goller_2020
022-PEG-IBDA-C1957	23	Test_Set_3	NA	Soil	NA	10908	Goller_2020
022-PEG-IBDA-C1959	17	Test_Set_3	NA	Soil	NA	10893	Goller_2020
022-PEG-IBDA-C196	70	Test_Set_3	NA	Soil	NA	43235	Goller_2020
022-PEG-IBDA-C1962	23	Test_Set_3	NA	Soil	NA	10885	Goller_2020
022-PEG-IBDA-C1964	19	Test_Set_3	NA	Soil	NA	10880	Goller_2020
022-PEG-IBDA-C1965	23	Test_Set_3	NA	Soil	NA	10879	Goller_2020
022-PEG-IBDA-C1966	24	Test_Set_3	NA	Soil	NA	10874	Goller_2020
022-PEG-IBDA-C1967	10	Test_Set_3	NA	Soil	NA	10870	Goller_2020
022-PEG-IBDA-C1968	18	Test_Set_3	NA	Soil	NA	10869	Goller_2020
022-PEG-IBDA-C1969	18	Test_Set_3	NA	Soil	NA	10869	Goller_2020
022-PEG-IBDA-C197	61	Test_Set_3	NA	Soil	NA	42998	Goller_2020
022-PEG-IBDA-C1970	23	Test_Set_3	NA	Soil	NA	10866	Goller_2020
022-PEG-IBDA-C1971	14	Test_Set_3	NA	Soil	NA	10864	Goller_2020
022-PEG-IBDA-C1973	19	Test_Set_3	NA	Soil	NA	10861	Goller_2020
022-PEG-IBDA-C1974	10	Test_Set_3	NA	Soil	NA	10860	Goller_2020
022-PEG-IBDA-C1975	17	Test_Set_3	NA	Soil	NA	10855	Goller_2020
022-PEG-IBDA-C1976	16	Test_Set_3	NA	Soil	NA	10852	Goller_2020
022-PEG-IBDA-C1978	24	Test_Set_3	NA	Soil	NA	10849	Goller_2020
022-PEG-IBDA-C1979	15	Test_Set_3	NA	Soil	NA	10846	Goller_2020
022-PEG-IBDA-C198	50	Test_Set_3	NA	Soil	NA	42989	Goller_2020
022-PEG-IBDA-C1980	19	Test_Set_3	NA	Soil	NA	10844	Goller_2020
022-PEG-IBDA-C1983	25	Test_Set_3	NA	Soil	NA	10830	Goller_2020
022-PEG-IBDA-C1986	18	Test_Set_3	NA	Soil	NA	10817	Goller_2020
022-PEG-IBDA-C1988	23	Test_Set_3	NA	Soil	NA	10816	Goller_2020
022-PEG-IBDA-C1989	10	Test_Set_3	NA	Soil	NA	10815	Goller_2020
022-PEG-IBDA-C199	59	Test_Set_3	NA	Soil	NA	42680	Goller_2020
022-PEG-IBDA-C1990	14	Test_Set_3	NA	Soil	NA	10815	Goller_2020
022-PEG-IBDA-C1991	25	Test_Set_3	NA	Soil	NA	10805	Goller_2020
022-PEG-IBDA-C1992	14	Test_Set_3	NA	Soil	NA	10803	Goller_2020
022-PEG-IBDA-C1995	10	Test_Set_3	NA	Soil	NA	10794	Goller_2020
022-PEG-IBDA-C1996	15	Test_Set_3	NA	Soil	NA	10787	Goller_2020
022-PEG-IBDA-C1997	25	Test_Set_3	NA	Soil	NA	10787	Goller_2020
022-PEG-IBDA-C1998	19	Test_Set_3	NA	Soil	NA	10786	Goller_2020
022-PEG-IBDA-C1999	14	Test_Set_3	NA	Soil	NA	10785	Goller_2020
022-PEG-IBDA-C20	171	Test_Set_3	NA	Soil	NA	107736	Goller_2020
022-PEG-IBDA-C2005	32	Test_Set_3	NA	Soil	NA	10769	Goller_2020
022-PEG-IBDA-C2009	8	Test_Set_3	NA	Soil	NA	10760	Goller_2020
022-PEG-IBDA-C201	71	Test_Set_3	NA	Soil	NA	42645	Goller_2020
022-PEG-IBDA-C2011	14	Test_Set_3	NA	Soil	NA	10750	Goller_2020
022-PEG-IBDA-C2014	13	Test_Set_3	NA	Soil	NA	10735	Goller_2020
022-PEG-IBDA-C2015	10	Test_Set_3	NA	Soil	NA	10724	Goller_2020
022-PEG-IBDA-C2016	17	Test_Set_3	NA	Soil	NA	10721	Goller_2020
022-PEG-IBDA-C2018	15	Test_Set_3	NA	Soil	NA	10714	Goller_2020
022-PEG-IBDA-C202	61	Test_Set_3	NA	Soil	NA	42637	Goller_2020
022-PEG-IBDA-C2022	23	Test_Set_3	NA	Soil	NA	10708	Goller_2020
022-PEG-IBDA-C2024	16	Test_Set_3	NA	Soil	NA	10705	Goller_2020
022-PEG-IBDA-C2028	15	Test_Set_3	NA	Soil	NA	10696	Goller_2020
022-PEG-IBDA-C203	62	Test_Set_3	NA	Soil	NA	42621	Goller_2020
022-PEG-IBDA-C2030	13	Test_Set_3	NA	Soil	NA	10695	Goller_2020
022-PEG-IBDA-C2031	24	Test_Set_3	NA	Soil	NA	10690	Goller_2020
022-PEG-IBDA-C2032	27	Test_Set_3	NA	Soil	NA	10688	Goller_2020
022-PEG-IBDA-C2033	13	Test_Set_3	NA	Soil	NA	10684	Goller_2020
022-PEG-IBDA-C2036	23	Test_Set_3	NA	Soil	NA	10680	Goller_2020
022-PEG-IBDA-C2037	19	Test_Set_3	NA	Soil	NA	10678	Goller_2020
022-PEG-IBDA-C2038	16	Test_Set_3	NA	Soil	NA	10676	Goller_2020
022-PEG-IBDA-C2039	4	Test_Set_3	NA	Soil	NA	10676	Goller_2020
022-PEG-IBDA-C204	83	Test_Set_3	NA	Soil	NA	42512	Goller_2020
022-PEG-IBDA-C2040	24	Test_Set_3	NA	Soil	NA	10671	Goller_2020
022-PEG-IBDA-C2042	24	Test_Set_3	NA	Soil	NA	10666	Goller_2020
022-PEG-IBDA-C2043	12	Test_Set_3	NA	Soil	NA	10664	Goller_2020
022-PEG-IBDA-C2044	21	Test_Set_3	NA	Soil	NA	10664	Goller_2020
022-PEG-IBDA-C2045	11	Test_Set_3	NA	Soil	NA	10663	Goller_2020
022-PEG-IBDA-C2046	14	Test_Set_3	NA	Soil	NA	10661	Goller_2020
022-PEG-IBDA-C2049	13	Test_Set_3	NA	Soil	NA	10654	Goller_2020
022-PEG-IBDA-C205	57	Test_Set_3	NA	Soil	NA	42421	Goller_2020
022-PEG-IBDA-C2050	21	Test_Set_3	NA	Soil	NA	10651	Goller_2020
022-PEG-IBDA-C2051	23	Test_Set_3	NA	Soil	NA	10651	Goller_2020
022-PEG-IBDA-C2052	18	Test_Set_3	NA	Soil	NA	10639	Goller_2020
022-PEG-IBDA-C2053	12	Test_Set_3	NA	Soil	NA	10633	Goller_2020
022-PEG-IBDA-C2054	9	Test_Set_3	NA	Soil	NA	10632	Goller_2020
022-PEG-IBDA-C2055	13	Test_Set_3	NA	Soil	NA	10627	Goller_2020
022-PEG-IBDA-C2056	21	Test_Set_3	NA	Soil	NA	10620	Goller_2020
022-PEG-IBDA-C2057	13	Test_Set_3	NA	Soil	NA	10620	Goller_2020
022-PEG-IBDA-C2058	15	Test_Set_3	NA	Soil	NA	10611	Goller_2020
022-PEG-IBDA-C2059	13	Test_Set_3	NA	Soil	NA	10609	Goller_2020
022-PEG-IBDA-C206	58	Test_Set_3	NA	Soil	NA	42301	Goller_2020
022-PEG-IBDA-C2060	19	Test_Set_3	NA	Soil	NA	10609	Goller_2020
022-PEG-IBDA-C2062	8	Test_Set_3	NA	Soil	NA	10605	Goller_2020
022-PEG-IBDA-C2063	16	Test_Set_3	NA	Soil	NA	10604	Goller_2020
022-PEG-IBDA-C2064	11	Test_Set_3	NA	Soil	NA	10604	Goller_2020
022-PEG-IBDA-C2065	13	Test_Set_3	NA	Soil	NA	10598	Goller_2020
022-PEG-IBDA-C2068	13	Test_Set_3	NA	Soil	NA	10588	Goller_2020
022-PEG-IBDA-C207	62	Test_Set_3	NA	Soil	NA	42282	Goller_2020
022-PEG-IBDA-C2070	24	Test_Set_3	NA	Soil	NA	10583	Goller_2020
022-PEG-IBDA-C2073	19	Test_Set_3	NA	Soil	NA	10579	Goller_2020
022-PEG-IBDA-C2075	12	Test_Set_3	NA	Soil	NA	10577	Goller_2020
022-PEG-IBDA-C2076	19	Test_Set_3	NA	Soil	NA	10574	Goller_2020
022-PEG-IBDA-C2077	14	Test_Set_3	NA	Soil	NA	10573	Goller_2020
022-PEG-IBDA-C2078	26	Test_Set_3	NA	Soil	NA	10572	Goller_2020
022-PEG-IBDA-C2079	20	Test_Set_3	NA	Soil	NA	10568	Goller_2020
022-PEG-IBDA-C208	63	Test_Set_3	NA	Soil	NA	42279	Goller_2020
022-PEG-IBDA-C2080	24	Test_Set_3	NA	Soil	NA	10567	Goller_2020
022-PEG-IBDA-C2082	15	Test_Set_3	NA	Soil	NA	10558	Goller_2020
022-PEG-IBDA-C2084	9	Test_Set_3	NA	Soil	NA	10551	Goller_2020
022-PEG-IBDA-C2085	11	Test_Set_3	NA	Soil	NA	10544	Goller_2020
022-PEG-IBDA-C2086	23	Test_Set_3	NA	Soil	NA	10540	Goller_2020
022-PEG-IBDA-C2088	14	Test_Set_3	NA	Soil	NA	10533	Goller_2020
022-PEG-IBDA-C209	56	Test_Set_3	NA	Soil	NA	42234	Goller_2020
022-PEG-IBDA-C2092	16	Test_Set_3	NA	Soil	NA	10522	Goller_2020
022-PEG-IBDA-C2097	18	Test_Set_3	NA	Soil	NA	10500	Goller_2020
022-PEG-IBDA-C2098	9	Test_Set_3	NA	Soil	NA	10500	Goller_2020
022-PEG-IBDA-C2099	23	Test_Set_3	NA	Soil	NA	10498	Goller_2020
022-PEG-IBDA-C210	68	Test_Set_3	NA	Soil	NA	42183	Goller_2020
022-PEG-IBDA-C2100	16	Test_Set_3	NA	Soil	NA	10485	Goller_2020
022-PEG-IBDA-C2103	22	Test_Set_3	NA	Soil	NA	10475	Goller_2020
022-PEG-IBDA-C2104	16	Test_Set_3	NA	Soil	NA	10474	Goller_2020
022-PEG-IBDA-C2106	15	Test_Set_3	NA	Soil	NA	10470	Goller_2020
022-PEG-IBDA-C2108	24	Test_Set_3	NA	Soil	NA	10466	Goller_2020
022-PEG-IBDA-C2109	23	Test_Set_3	NA	Soil	NA	10464	Goller_2020
022-PEG-IBDA-C211	58	Test_Set_3	NA	Soil	NA	42052	Goller_2020
022-PEG-IBDA-C2111	13	Test_Set_3	NA	Soil	NA	10458	Goller_2020
022-PEG-IBDA-C2113	16	Test_Set_3	NA	Soil	NA	10456	Goller_2020
022-PEG-IBDA-C2115	15	Test_Set_3	NA	Soil	NA	10446	Goller_2020
022-PEG-IBDA-C2116	10	Test_Set_3	NA	Soil	NA	10438	Goller_2020
022-PEG-IBDA-C2117	12	Test_Set_3	NA	Soil	NA	10438	Goller_2020
022-PEG-IBDA-C2119	21	Test_Set_3	NA	Soil	NA	10431	Goller_2020
022-PEG-IBDA-C212	51	Test_Set_3	NA	Soil	NA	41995	Goller_2020
022-PEG-IBDA-C2120	13	Test_Set_3	NA	Soil	NA	10420	Goller_2020
022-PEG-IBDA-C2121	10	Test_Set_3	NA	Soil	NA	10414	Goller_2020
022-PEG-IBDA-C2122	11	Test_Set_3	NA	Soil	NA	10409	Goller_2020
022-PEG-IBDA-C2123	17	Test_Set_3	NA	Soil	NA	10407	Goller_2020
022-PEG-IBDA-C2125	23	Test_Set_3	NA	Soil	NA	10401	Goller_2020
022-PEG-IBDA-C2127	20	Test_Set_3	NA	Soil	NA	10399	Goller_2020
022-PEG-IBDA-C2132	17	Test_Set_3	NA	Soil	NA	10392	Goller_2020
022-PEG-IBDA-C2133	23	Test_Set_3	NA	Soil	NA	10390	Goller_2020
022-PEG-IBDA-C2137	21	Test_Set_3	NA	Soil	NA	10371	Goller_2020
022-PEG-IBDA-C2139	18	Test_Set_3	NA	Soil	NA	10362	Goller_2020
022-PEG-IBDA-C214	71	Test_Set_3	NA	Soil	NA	41882	Goller_2020
022-PEG-IBDA-C2140	22	Test_Set_3	NA	Soil	NA	10362	Goller_2020
022-PEG-IBDA-C2143	14	Test_Set_3	NA	Soil	NA	10356	Goller_2020
022-PEG-IBDA-C2144	21	Test_Set_3	NA	Soil	NA	10345	Goller_2020
022-PEG-IBDA-C2145	18	Test_Set_3	NA	Soil	NA	10342	Goller_2020
022-PEG-IBDA-C2146	12	Test_Set_3	NA	Soil	NA	10338	Goller_2020
022-PEG-IBDA-C215	67	Test_Set_3	NA	Soil	NA	41833	Goller_2020
022-PEG-IBDA-C2152	21	Test_Set_3	NA	Soil	NA	10331	Goller_2020
022-PEG-IBDA-C2155	13	Test_Set_3	NA	Soil	NA	10319	Goller_2020
022-PEG-IBDA-C2157	15	Test_Set_3	NA	Soil	NA	10317	Goller_2020
022-PEG-IBDA-C2158	18	Test_Set_3	NA	Soil	NA	10317	Goller_2020
022-PEG-IBDA-C2159	15	Test_Set_3	NA	Soil	NA	10313	Goller_2020
022-PEG-IBDA-C216	61	Test_Set_3	NA	Soil	NA	41474	Goller_2020
022-PEG-IBDA-C2160	22	Test_Set_3	NA	Soil	NA	10313	Goller_2020
022-PEG-IBDA-C2161	10	Test_Set_3	NA	Soil	NA	10305	Goller_2020
022-PEG-IBDA-C2162	17	Test_Set_3	NA	Soil	NA	10300	Goller_2020
022-PEG-IBDA-C2163	13	Test_Set_3	NA	Soil	NA	10298	Goller_2020
022-PEG-IBDA-C2164	14	Test_Set_3	NA	Soil	NA	10298	Goller_2020
022-PEG-IBDA-C2166	9	Test_Set_3	NA	Soil	NA	10294	Goller_2020
022-PEG-IBDA-C2167	14	Test_Set_3	NA	Soil	NA	10287	Goller_2020
022-PEG-IBDA-C2168	22	Test_Set_3	NA	Soil	NA	10287	Goller_2020
022-PEG-IBDA-C217	37	Test_Set_3	NA	Soil	NA	41472	Goller_2020
022-PEG-IBDA-C2170	15	Test_Set_3	NA	Soil	NA	10285	Goller_2020
022-PEG-IBDA-C2171	14	Test_Set_3	NA	Soil	NA	10281	Goller_2020
022-PEG-IBDA-C2174	12	Test_Set_3	NA	Soil	NA	10277	Goller_2020
022-PEG-IBDA-C2175	19	Test_Set_3	NA	Soil	NA	10274	Goller_2020
022-PEG-IBDA-C2176	21	Test_Set_3	NA	Soil	NA	10273	Goller_2020
022-PEG-IBDA-C2178	24	Test_Set_3	NA	Soil	NA	10265	Goller_2020
022-PEG-IBDA-C2185	23	Test_Set_3	NA	Soil	NA	10242	Goller_2020
022-PEG-IBDA-C2189	13	Test_Set_3	NA	Soil	NA	10230	Goller_2020
022-PEG-IBDA-C219	52	Test_Set_3	NA	Soil	NA	41438	Goller_2020
022-PEG-IBDA-C2192	18	Test_Set_3	NA	Soil	NA	10226	Goller_2020
022-PEG-IBDA-C2193	23	Test_Set_3	NA	Soil	NA	10223	Goller_2020
022-PEG-IBDA-C2194	15	Test_Set_3	NA	Soil	NA	10223	Goller_2020
022-PEG-IBDA-C2195	18	Test_Set_3	NA	Soil	NA	10222	Goller_2020
022-PEG-IBDA-C2196	19	Test_Set_3	NA	Soil	NA	10221	Goller_2020
022-PEG-IBDA-C2197	22	Test_Set_3	NA	Soil	NA	10213	Goller_2020
022-PEG-IBDA-C2199	13	Test_Set_3	NA	Soil	NA	10210	Goller_2020
022-PEG-IBDA-C22	150	Test_Set_3	NA	Soil	NA	101702	Goller_2020
022-PEG-IBDA-C220	57	Test_Set_3	NA	Soil	NA	41398	Goller_2020
022-PEG-IBDA-C2201	25	Test_Set_3	NA	Soil	NA	10207	Goller_2020
022-PEG-IBDA-C2202	15	Test_Set_3	NA	Soil	NA	10204	Goller_2020
022-PEG-IBDA-C2203	15	Test_Set_3	NA	Soil	NA	10203	Goller_2020
022-PEG-IBDA-C2206	18	Test_Set_3	NA	Soil	NA	10198	Goller_2020
022-PEG-IBDA-C2208	17	Test_Set_3	NA	Soil	NA	10195	Goller_2020
022-PEG-IBDA-C2209	18	Test_Set_3	NA	Soil	NA	10193	Goller_2020
022-PEG-IBDA-C221	78	Test_Set_3	NA	Soil	NA	41324	Goller_2020
022-PEG-IBDA-C2211	22	Test_Set_3	NA	Soil	NA	10191	Goller_2020
022-PEG-IBDA-C2212	13	Test_Set_3	NA	Soil	NA	10189	Goller_2020
022-PEG-IBDA-C2214	16	Test_Set_3	NA	Soil	NA	10186	Goller_2020
022-PEG-IBDA-C2215	11	Test_Set_3	NA	Soil	NA	10184	Goller_2020
022-PEG-IBDA-C2216	11	Test_Set_3	NA	Soil	NA	10182	Goller_2020
022-PEG-IBDA-C2218	15	Test_Set_3	NA	Soil	NA	10181	Goller_2020
022-PEG-IBDA-C2219	10	Test_Set_3	NA	Soil	NA	10176	Goller_2020
022-PEG-IBDA-C222	62	Test_Set_3	NA	Soil	NA	41315	Goller_2020
022-PEG-IBDA-C2221	17	Test_Set_3	NA	Soil	NA	10175	Goller_2020
022-PEG-IBDA-C2223	9	Test_Set_3	NA	Soil	NA	10171	Goller_2020
022-PEG-IBDA-C223	56	Test_Set_3	NA	Soil	NA	41122	Goller_2020
022-PEG-IBDA-C2230	13	Test_Set_3	NA	Soil	NA	10140	Goller_2020
022-PEG-IBDA-C2231	14	Test_Set_3	NA	Soil	NA	10134	Goller_2020
022-PEG-IBDA-C2234	21	Test_Set_3	NA	Soil	NA	10130	Goller_2020
022-PEG-IBDA-C2235	12	Test_Set_3	NA	Soil	NA	10126	Goller_2020
022-PEG-IBDA-C2237	12	Test_Set_3	NA	Soil	NA	10125	Goller_2020
022-PEG-IBDA-C2239	9	Test_Set_3	NA	Soil	NA	10119	Goller_2020
022-PEG-IBDA-C224	59	Test_Set_3	NA	Soil	NA	40680	Goller_2020
022-PEG-IBDA-C2240	13	Test_Set_3	NA	Soil	NA	10116	Goller_2020
022-PEG-IBDA-C2241	12	Test_Set_3	NA	Soil	NA	10116	Goller_2020
022-PEG-IBDA-C2242	14	Test_Set_3	NA	Soil	NA	10114	Goller_2020
022-PEG-IBDA-C225	65	Test_Set_3	NA	Soil	NA	40515	Goller_2020
022-PEG-IBDA-C2250	16	Test_Set_3	NA	Soil	NA	10094	Goller_2020
022-PEG-IBDA-C2251	11	Test_Set_3	NA	Soil	NA	10090	Goller_2020
022-PEG-IBDA-C2252	19	Test_Set_3	NA	Soil	NA	10090	Goller_2020
022-PEG-IBDA-C2254	18	Test_Set_3	NA	Soil	NA	10083	Goller_2020
022-PEG-IBDA-C2256	10	Test_Set_3	NA	Soil	NA	10079	Goller_2020
022-PEG-IBDA-C2259	17	Test_Set_3	NA	Soil	NA	10071	Goller_2020
022-PEG-IBDA-C226	57	Test_Set_3	NA	Soil	NA	40412	Goller_2020
022-PEG-IBDA-C2261	18	Test_Set_3	NA	Soil	NA	10068	Goller_2020
022-PEG-IBDA-C2262	10	Test_Set_3	NA	Soil	NA	10065	Goller_2020
022-PEG-IBDA-C2263	16	Test_Set_3	NA	Soil	NA	10065	Goller_2020
022-PEG-IBDA-C2264	17	Test_Set_3	NA	Soil	NA	10062	Goller_2020
022-PEG-IBDA-C2266	15	Test_Set_3	NA	Soil	NA	10059	Goller_2020
022-PEG-IBDA-C2268	11	Test_Set_3	NA	Soil	NA	10057	Goller_2020
022-PEG-IBDA-C227	70	Test_Set_3	NA	Soil	NA	40407	Goller_2020
022-PEG-IBDA-C2270	11	Test_Set_3	NA	Soil	NA	10051	Goller_2020
022-PEG-IBDA-C2271	14	Test_Set_3	NA	Soil	NA	10050	Goller_2020
022-PEG-IBDA-C2272	17	Test_Set_3	NA	Soil	NA	10049	Goller_2020
022-PEG-IBDA-C2273	13	Test_Set_3	NA	Soil	NA	10046	Goller_2020
022-PEG-IBDA-C2275	14	Test_Set_3	NA	Soil	NA	10040	Goller_2020
022-PEG-IBDA-C2276	18	Test_Set_3	NA	Soil	NA	10038	Goller_2020
022-PEG-IBDA-C2277	17	Test_Set_3	NA	Soil	NA	10038	Goller_2020
022-PEG-IBDA-C228	68	Test_Set_3	NA	Soil	NA	40381	Goller_2020
022-PEG-IBDA-C2280	20	Test_Set_3	NA	Soil	NA	10030	Goller_2020
022-PEG-IBDA-C2282	20	Test_Set_3	NA	Soil	NA	10025	Goller_2020
022-PEG-IBDA-C2283	10	Test_Set_3	NA	Soil	NA	10025	Goller_2020
022-PEG-IBDA-C2284	8	Test_Set_3	NA	Soil	NA	10020	Goller_2020
022-PEG-IBDA-C2285	10	Test_Set_3	NA	Soil	NA	10020	Goller_2020
022-PEG-IBDA-C2286	12	Test_Set_3	NA	Soil	NA	10019	Goller_2020
022-PEG-IBDA-C2287	14	Test_Set_3	NA	Soil	NA	10018	Goller_2020
022-PEG-IBDA-C2290	8	Test_Set_3	NA	Soil	NA	10005	Goller_2020
022-PEG-IBDA-C2291	24	Test_Set_3	NA	Soil	NA	10004	Goller_2020
022-PEG-IBDA-C2293	23	Test_Set_3	NA	Soil	NA	9995	Goller_2020
022-PEG-IBDA-C2294	16	Test_Set_3	NA	Soil	NA	9993	Goller_2020
022-PEG-IBDA-C2295	7	Test_Set_3	NA	Soil	NA	9992	Goller_2020
022-PEG-IBDA-C2296	22	Test_Set_3	NA	Soil	NA	9990	Goller_2020
022-PEG-IBDA-C2297	22	Test_Set_3	NA	Soil	NA	9987	Goller_2020
022-PEG-IBDA-C2299	4	Test_Set_3	NA	Soil	NA	9983	Goller_2020
022-PEG-IBDA-C23	105	Test_Set_3	NA	Soil	NA	100025	Goller_2020
022-PEG-IBDA-C230	46	Test_Set_3	NA	Soil	NA	40319	Goller_2020
022-PEG-IBDA-C2300	14	Test_Set_3	NA	Soil	NA	9981	Goller_2020
022-PEG-IBDA-C2301	14	Test_Set_3	NA	Soil	NA	9980	Goller_2020
022-PEG-IBDA-C2302	9	Test_Set_3	NA	Soil	NA	9976	Goller_2020
022-PEG-IBDA-C2304	13	Test_Set_3	NA	Soil	NA	9973	Goller_2020
022-PEG-IBDA-C2306	19	Test_Set_3	NA	Soil	NA	9969	Goller_2020
022-PEG-IBDA-C2307	14	Test_Set_3	NA	Soil	NA	9966	Goller_2020
022-PEG-IBDA-C2309	8	Test_Set_3	NA	Soil	NA	9963	Goller_2020
022-PEG-IBDA-C231	35	Test_Set_3	NA	Soil	NA	40249	Goller_2020
022-PEG-IBDA-C2310	18	Test_Set_3	NA	Soil	NA	9962	Goller_2020
022-PEG-IBDA-C2311	15	Test_Set_3	NA	Soil	NA	9946	Goller_2020
022-PEG-IBDA-C2312	14	Test_Set_3	NA	Soil	NA	9944	Goller_2020
022-PEG-IBDA-C2313	14	Test_Set_3	NA	Soil	NA	9942	Goller_2020
022-PEG-IBDA-C2315	24	Test_Set_3	NA	Soil	NA	9940	Goller_2020
022-PEG-IBDA-C2318	11	Test_Set_3	NA	Soil	NA	9930	Goller_2020
022-PEG-IBDA-C232	87	Test_Set_3	NA	Soil	NA	40181	Goller_2020
022-PEG-IBDA-C2322	20	Test_Set_3	NA	Soil	NA	9922	Goller_2020
022-PEG-IBDA-C2323	12	Test_Set_3	NA	Soil	NA	9921	Goller_2020
022-PEG-IBDA-C2324	18	Test_Set_3	NA	Soil	NA	9914	Goller_2020
022-PEG-IBDA-C2325	18	Test_Set_3	NA	Soil	NA	9910	Goller_2020
022-PEG-IBDA-C2326	17	Test_Set_3	NA	Soil	NA	9906	Goller_2020
022-PEG-IBDA-C2329	13	Test_Set_3	NA	Soil	NA	9904	Goller_2020
022-PEG-IBDA-C233	59	Test_Set_3	NA	Soil	NA	40140	Goller_2020
022-PEG-IBDA-C2330	19	Test_Set_3	NA	Soil	NA	9903	Goller_2020
022-PEG-IBDA-C2331	27	Test_Set_3	NA	Soil	NA	9899	Goller_2020
022-PEG-IBDA-C2333	17	Test_Set_3	NA	Soil	NA	9891	Goller_2020
022-PEG-IBDA-C2335	12	Test_Set_3	NA	Soil	NA	9885	Goller_2020
022-PEG-IBDA-C2336	21	Test_Set_3	NA	Soil	NA	9884	Goller_2020
022-PEG-IBDA-C2337	8	Test_Set_3	NA	Soil	NA	9882	Goller_2020
022-PEG-IBDA-C2339	18	Test_Set_3	NA	Soil	NA	9878	Goller_2020
022-PEG-IBDA-C234	58	Test_Set_3	NA	Soil	NA	40099	Goller_2020
022-PEG-IBDA-C2340	17	Test_Set_3	NA	Soil	NA	9877	Goller_2020
022-PEG-IBDA-C2341	11	Test_Set_3	NA	Soil	NA	9874	Goller_2020
022-PEG-IBDA-C2342	19	Test_Set_3	NA	Soil	NA	9871	Goller_2020
022-PEG-IBDA-C2343	25	Test_Set_3	NA	Soil	NA	9871	Goller_2020
022-PEG-IBDA-C2345	22	Test_Set_3	NA	Soil	NA	9871	Goller_2020
022-PEG-IBDA-C2350	27	Test_Set_3	NA	Soil	NA	9842	Goller_2020
022-PEG-IBDA-C2351	12	Test_Set_3	NA	Soil	NA	9841	Goller_2020
022-PEG-IBDA-C2352	14	Test_Set_3	NA	Soil	NA	9840	Goller_2020
022-PEG-IBDA-C2353	14	Test_Set_3	NA	Soil	NA	9835	Goller_2020
022-PEG-IBDA-C2354	15	Test_Set_3	NA	Soil	NA	9834	Goller_2020
022-PEG-IBDA-C2355	14	Test_Set_3	NA	Soil	NA	9833	Goller_2020
022-PEG-IBDA-C2356	23	Test_Set_3	NA	Soil	NA	9832	Goller_2020
022-PEG-IBDA-C2358	28	Test_Set_3	NA	Soil	NA	9829	Goller_2020
022-PEG-IBDA-C2359	14	Test_Set_3	NA	Soil	NA	9827	Goller_2020
022-PEG-IBDA-C2360	14	Test_Set_3	NA	Soil	NA	9826	Goller_2020
022-PEG-IBDA-C2361	10	Test_Set_3	NA	Soil	NA	9825	Goller_2020
022-PEG-IBDA-C2362	15	Test_Set_3	NA	Soil	NA	9823	Goller_2020
022-PEG-IBDA-C2363	11	Test_Set_3	NA	Soil	NA	9823	Goller_2020
022-PEG-IBDA-C2364	18	Test_Set_3	NA	Soil	NA	9818	Goller_2020
022-PEG-IBDA-C2365	11	Test_Set_3	NA	Soil	NA	9818	Goller_2020
022-PEG-IBDA-C2366	16	Test_Set_3	NA	Soil	NA	9815	Goller_2020
022-PEG-IBDA-C2367	20	Test_Set_3	NA	Soil	NA	9814	Goller_2020
022-PEG-IBDA-C2368	13	Test_Set_3	NA	Soil	NA	9811	Goller_2020
022-PEG-IBDA-C237	64	Test_Set_3	NA	Soil	NA	39789	Goller_2020
022-PEG-IBDA-C2373	9	Test_Set_3	NA	Soil	NA	9796	Goller_2020
022-PEG-IBDA-C2375	11	Test_Set_3	NA	Soil	NA	9795	Goller_2020
022-PEG-IBDA-C2376	22	Test_Set_3	NA	Soil	NA	9794	Goller_2020
022-PEG-IBDA-C2377	14	Test_Set_3	NA	Soil	NA	9791	Goller_2020
022-PEG-IBDA-C2380	18	Test_Set_3	NA	Soil	NA	9777	Goller_2020
022-PEG-IBDA-C2381	11	Test_Set_3	NA	Soil	NA	9766	Goller_2020
022-PEG-IBDA-C2384	11	Test_Set_3	NA	Soil	NA	9762	Goller_2020
022-PEG-IBDA-C2385	15	Test_Set_3	NA	Soil	NA	9762	Goller_2020
022-PEG-IBDA-C2386	12	Test_Set_3	NA	Soil	NA	9760	Goller_2020
022-PEG-IBDA-C2387	9	Test_Set_3	NA	Soil	NA	9756	Goller_2020
022-PEG-IBDA-C2389	23	Test_Set_3	NA	Soil	NA	9754	Goller_2020
022-PEG-IBDA-C239	69	Test_Set_3	NA	Soil	NA	39735	Goller_2020
022-PEG-IBDA-C2391	10	Test_Set_3	NA	Soil	NA	9750	Goller_2020
022-PEG-IBDA-C2392	5	Test_Set_3	NA	Soil	NA	9747	Goller_2020
022-PEG-IBDA-C2393	19	Test_Set_3	NA	Soil	NA	9747	Goller_2020
022-PEG-IBDA-C2395	6	Test_Set_3	NA	Soil	NA	9745	Goller_2020
022-PEG-IBDA-C2399	12	Test_Set_3	NA	Soil	NA	9738	Goller_2020
022-PEG-IBDA-C24	161	Test_Set_3	NA	Soil	NA	96855	Goller_2020
022-PEG-IBDA-C240	71	Test_Set_3	NA	Soil	NA	39687	Goller_2020
022-PEG-IBDA-C2402	18	Test_Set_3	NA	Soil	NA	9727	Goller_2020
022-PEG-IBDA-C2404	7	Test_Set_3	NA	Soil	NA	9721	Goller_2020
022-PEG-IBDA-C2405	13	Test_Set_3	NA	Soil	NA	9720	Goller_2020
022-PEG-IBDA-C2406	25	Test_Set_3	NA	Soil	NA	9715	Goller_2020
022-PEG-IBDA-C2407	17	Test_Set_3	NA	Soil	NA	9714	Goller_2020
022-PEG-IBDA-C2409	14	Test_Set_3	NA	Soil	NA	9712	Goller_2020
022-PEG-IBDA-C241	57	Test_Set_3	NA	Soil	NA	39534	Goller_2020
022-PEG-IBDA-C2410	9	Test_Set_3	NA	Soil	NA	9710	Goller_2020
022-PEG-IBDA-C2411	22	Test_Set_3	NA	Soil	NA	9709	Goller_2020
022-PEG-IBDA-C2413	30	Test_Set_3	NA	Soil	NA	9706	Goller_2020
022-PEG-IBDA-C2414	12	Test_Set_3	NA	Soil	NA	9704	Goller_2020
022-PEG-IBDA-C2415	5	Test_Set_3	NA	Soil	NA	9703	Goller_2020
022-PEG-IBDA-C2416	16	Test_Set_3	NA	Soil	NA	9701	Goller_2020
022-PEG-IBDA-C2417	26	Test_Set_3	NA	Soil	NA	9700	Goller_2020
022-PEG-IBDA-C2418	26	Test_Set_3	NA	Soil	NA	9698	Goller_2020
022-PEG-IBDA-C2419	12	Test_Set_3	NA	Soil	NA	9697	Goller_2020
022-PEG-IBDA-C242	67	Test_Set_3	NA	Soil	Salinispora	39522	Goller_2020
022-PEG-IBDA-C2420	16	Test_Set_3	NA	Soil	NA	9696	Goller_2020
022-PEG-IBDA-C2421	17	Test_Set_3	NA	Soil	NA	9694	Goller_2020
022-PEG-IBDA-C2422	18	Test_Set_3	NA	Soil	NA	9694	Goller_2020
022-PEG-IBDA-C2423	11	Test_Set_3	NA	Soil	NA	9693	Goller_2020
022-PEG-IBDA-C2425	14	Test_Set_3	NA	Soil	NA	9691	Goller_2020
022-PEG-IBDA-C2426	12	Test_Set_3	NA	Soil	NA	9687	Goller_2020
022-PEG-IBDA-C2428	18	Test_Set_3	NA	Soil	NA	9684	Goller_2020
022-PEG-IBDA-C2429	11	Test_Set_3	NA	Soil	NA	9684	Goller_2020
022-PEG-IBDA-C243	61	Test_Set_3	NA	Soil	NA	39519	Goller_2020
022-PEG-IBDA-C2430	13	Test_Set_3	NA	Soil	NA	9681	Goller_2020
022-PEG-IBDA-C2433	13	Test_Set_3	NA	Soil	NA	9678	Goller_2020
022-PEG-IBDA-C2437	23	Test_Set_3	NA	Soil	NA	9669	Goller_2020
022-PEG-IBDA-C244	60	Test_Set_3	NA	Soil	NA	39513	Goller_2020
022-PEG-IBDA-C2440	13	Test_Set_3	NA	Soil	NA	9664	Goller_2020
022-PEG-IBDA-C2443	12	Test_Set_3	NA	Soil	NA	9659	Goller_2020
022-PEG-IBDA-C2444	16	Test_Set_3	NA	Soil	NA	9659	Goller_2020
022-PEG-IBDA-C2445	10	Test_Set_3	NA	Soil	NA	9655	Goller_2020
022-PEG-IBDA-C2447	28	Test_Set_3	NA	Soil	NA	9652	Goller_2020
022-PEG-IBDA-C2449	10	Test_Set_3	NA	Soil	NA	9648	Goller_2020
022-PEG-IBDA-C2451	14	Test_Set_3	NA	Soil	NA	9641	Goller_2020
022-PEG-IBDA-C2452	26	Test_Set_3	NA	Soil	NA	9636	Goller_2020
022-PEG-IBDA-C2455	16	Test_Set_3	NA	Soil	NA	9631	Goller_2020
022-PEG-IBDA-C2457	10	Test_Set_3	NA	Soil	NA	9629	Goller_2020
022-PEG-IBDA-C2458	10	Test_Set_3	NA	Soil	NA	9626	Goller_2020
022-PEG-IBDA-C2459	6	Test_Set_3	NA	Soil	NA	9624	Goller_2020
022-PEG-IBDA-C246	56	Test_Set_3	NA	Soil	NA	39439	Goller_2020
022-PEG-IBDA-C2461	13	Test_Set_3	NA	Soil	NA	9618	Goller_2020
022-PEG-IBDA-C2465	15	Test_Set_3	NA	Soil	NA	9609	Goller_2020
022-PEG-IBDA-C2466	12	Test_Set_3	NA	Soil	NA	9608	Goller_2020
022-PEG-IBDA-C2467	17	Test_Set_3	NA	Soil	NA	9606	Goller_2020
022-PEG-IBDA-C2468	15	Test_Set_3	NA	Soil	NA	9603	Goller_2020
022-PEG-IBDA-C2469	12	Test_Set_3	NA	Soil	NA	9603	Goller_2020
022-PEG-IBDA-C247	65	Test_Set_3	NA	Soil	NA	39384	Goller_2020
022-PEG-IBDA-C2470	14	Test_Set_3	NA	Soil	NA	9603	Goller_2020
022-PEG-IBDA-C2471	25	Test_Set_3	NA	Soil	NA	9599	Goller_2020
022-PEG-IBDA-C2472	15	Test_Set_3	NA	Soil	NA	9597	Goller_2020
022-PEG-IBDA-C2474	18	Test_Set_3	NA	Soil	NA	9587	Goller_2020
022-PEG-IBDA-C2475	11	Test_Set_3	NA	Soil	NA	9580	Goller_2020
022-PEG-IBDA-C2478	11	Test_Set_3	NA	Soil	NA	9572	Goller_2020
022-PEG-IBDA-C2479	17	Test_Set_3	NA	Soil	NA	9572	Goller_2020
022-PEG-IBDA-C248	57	Test_Set_3	NA	Soil	NA	39330	Goller_2020
022-PEG-IBDA-C2480	24	Test_Set_3	NA	Soil	NA	9570	Goller_2020
022-PEG-IBDA-C2481	11	Test_Set_3	NA	Soil	NA	9566	Goller_2020
022-PEG-IBDA-C2482	26	Test_Set_3	NA	Soil	NA	9565	Goller_2020
022-PEG-IBDA-C2484	9	Test_Set_3	NA	Soil	NA	9558	Goller_2020
022-PEG-IBDA-C2486	27	Test_Set_3	NA	Soil	NA	9557	Goller_2020
022-PEG-IBDA-C2487	12	Test_Set_3	NA	Soil	NA	9556	Goller_2020
022-PEG-IBDA-C2489	16	Test_Set_3	NA	Soil	NA	9548	Goller_2020
022-PEG-IBDA-C249	57	Test_Set_3	NA	Soil	NA	39323	Goller_2020
022-PEG-IBDA-C2490	13	Test_Set_3	NA	Soil	NA	9548	Goller_2020
022-PEG-IBDA-C2492	10	Test_Set_3	NA	Soil	NA	9544	Goller_2020
022-PEG-IBDA-C2493	19	Test_Set_3	NA	Soil	NA	9543	Goller_2020
022-PEG-IBDA-C2494	13	Test_Set_3	NA	Soil	NA	9541	Goller_2020
022-PEG-IBDA-C2495	10	Test_Set_3	NA	Soil	NA	9541	Goller_2020
022-PEG-IBDA-C2496	17	Test_Set_3	NA	Soil	NA	9539	Goller_2020
022-PEG-IBDA-C2499	10	Test_Set_3	NA	Soil	NA	9518	Goller_2020
022-PEG-IBDA-C250	55	Test_Set_3	NA	Soil	NA	39241	Goller_2020
022-PEG-IBDA-C2502	18	Test_Set_3	NA	Soil	NA	9509	Goller_2020
022-PEG-IBDA-C2503	14	Test_Set_3	NA	Soil	NA	9509	Goller_2020
022-PEG-IBDA-C2504	21	Test_Set_3	NA	Soil	NA	9505	Goller_2020
022-PEG-IBDA-C2505	11	Test_Set_3	NA	Soil	NA	9504	Goller_2020
022-PEG-IBDA-C2507	13	Test_Set_3	NA	Soil	NA	9501	Goller_2020
022-PEG-IBDA-C2508	14	Test_Set_3	NA	Soil	NA	9500	Goller_2020
022-PEG-IBDA-C2509	10	Test_Set_3	NA	Soil	NA	9499	Goller_2020
022-PEG-IBDA-C251	39	Test_Set_3	NA	Soil	NA	39222	Goller_2020
022-PEG-IBDA-C2511	26	Test_Set_3	NA	Soil	NA	9492	Goller_2020
022-PEG-IBDA-C2512	8	Test_Set_3	NA	Soil	NA	9492	Goller_2020
022-PEG-IBDA-C2514	15	Test_Set_3	NA	Soil	NA	9488	Goller_2020
022-PEG-IBDA-C2515	6	Test_Set_3	NA	Soil	NA	9487	Goller_2020
022-PEG-IBDA-C2516	17	Test_Set_3	NA	Soil	NA	9486	Goller_2020
022-PEG-IBDA-C2517	12	Test_Set_3	NA	Soil	NA	9484	Goller_2020
022-PEG-IBDA-C2518	15	Test_Set_3	NA	Soil	NA	9481	Goller_2020
022-PEG-IBDA-C2519	11	Test_Set_3	NA	Soil	NA	9479	Goller_2020
022-PEG-IBDA-C2520	20	Test_Set_3	NA	Soil	NA	9479	Goller_2020
022-PEG-IBDA-C2522	12	Test_Set_3	NA	Soil	NA	9471	Goller_2020
022-PEG-IBDA-C2523	12	Test_Set_3	NA	Soil	NA	9469	Goller_2020
022-PEG-IBDA-C2524	18	Test_Set_3	NA	Soil	NA	9468	Goller_2020
022-PEG-IBDA-C2527	9	Test_Set_3	NA	Soil	NA	9457	Goller_2020
022-PEG-IBDA-C2528	11	Test_Set_3	NA	Soil	NA	9454	Goller_2020
022-PEG-IBDA-C2533	12	Test_Set_3	NA	Soil	NA	9447	Goller_2020
022-PEG-IBDA-C2537	18	Test_Set_3	NA	Soil	NA	9433	Goller_2020
022-PEG-IBDA-C2538	22	Test_Set_3	NA	Soil	NA	9430	Goller_2020
022-PEG-IBDA-C2539	19	Test_Set_3	NA	Soil	NA	9428	Goller_2020
022-PEG-IBDA-C2541	21	Test_Set_3	NA	Soil	NA	9426	Goller_2020
022-PEG-IBDA-C2547	13	Test_Set_3	NA	Soil	NA	9414	Goller_2020
022-PEG-IBDA-C2549	7	Test_Set_3	NA	Soil	NA	9408	Goller_2020
022-PEG-IBDA-C255	43	Test_Set_3	NA	Soil	NA	39039	Goller_2020
022-PEG-IBDA-C2550	30	Test_Set_3	NA	Soil	NA	9407	Goller_2020
022-PEG-IBDA-C2554	10	Test_Set_3	NA	Soil	NA	9400	Goller_2020
022-PEG-IBDA-C2556	18	Test_Set_3	NA	Soil	NA	9398	Goller_2020
022-PEG-IBDA-C2557	13	Test_Set_3	NA	Soil	NA	9398	Goller_2020
022-PEG-IBDA-C2558	12	Test_Set_3	NA	Soil	NA	9395	Goller_2020
022-PEG-IBDA-C2559	15	Test_Set_3	NA	Soil	NA	9392	Goller_2020
022-PEG-IBDA-C2560	5	Test_Set_3	NA	Soil	NA	9391	Goller_2020
022-PEG-IBDA-C2561	6	Test_Set_3	NA	Soil	NA	9390	Goller_2020
022-PEG-IBDA-C2563	28	Test_Set_3	NA	Soil	NA	9389	Goller_2020
022-PEG-IBDA-C2565	14	Test_Set_3	NA	Soil	NA	9385	Goller_2020
022-PEG-IBDA-C2567	15	Test_Set_3	NA	Soil	NA	9383	Goller_2020
022-PEG-IBDA-C257	64	Test_Set_3	NA	Soil	NA	38842	Goller_2020
022-PEG-IBDA-C2570	8	Test_Set_3	NA	Soil	NA	9374	Goller_2020
022-PEG-IBDA-C2571	12	Test_Set_3	NA	Soil	NA	9374	Goller_2020
022-PEG-IBDA-C2572	14	Test_Set_3	NA	Soil	NA	9374	Goller_2020
022-PEG-IBDA-C2573	21	Test_Set_3	NA	Soil	NA	9371	Goller_2020
022-PEG-IBDA-C2574	10	Test_Set_3	NA	Soil	NA	9368	Goller_2020
022-PEG-IBDA-C2575	13	Test_Set_3	NA	Soil	NA	9367	Goller_2020
022-PEG-IBDA-C2576	16	Test_Set_3	NA	Soil	NA	9363	Goller_2020
022-PEG-IBDA-C2577	12	Test_Set_3	NA	Soil	NA	9356	Goller_2020
022-PEG-IBDA-C2578	12	Test_Set_3	NA	Soil	NA	9355	Goller_2020
022-PEG-IBDA-C2579	12	Test_Set_3	NA	Soil	NA	9352	Goller_2020
022-PEG-IBDA-C258	54	Test_Set_3	NA	Soil	NA	38751	Goller_2020
022-PEG-IBDA-C2583	7	Test_Set_3	NA	Soil	NA	9345	Goller_2020
022-PEG-IBDA-C2585	14	Test_Set_3	NA	Soil	NA	9335	Goller_2020
022-PEG-IBDA-C2586	29	Test_Set_3	NA	Soil	NA	9335	Goller_2020
022-PEG-IBDA-C2587	19	Test_Set_3	NA	Soil	NA	9334	Goller_2020
022-PEG-IBDA-C2589	10	Test_Set_3	NA	Soil	NA	9330	Goller_2020
022-PEG-IBDA-C259	57	Test_Set_3	NA	Soil	NA	38690	Goller_2020
022-PEG-IBDA-C2590	25	Test_Set_3	NA	Soil	NA	9326	Goller_2020
022-PEG-IBDA-C2592	17	Test_Set_3	NA	Soil	NA	9325	Goller_2020
022-PEG-IBDA-C2593	12	Test_Set_3	NA	Soil	NA	9324	Goller_2020
022-PEG-IBDA-C2598	15	Test_Set_3	NA	Soil	NA	9313	Goller_2020
022-PEG-IBDA-C2599	12	Test_Set_3	NA	Soil	NA	9307	Goller_2020
022-PEG-IBDA-C26	128	Test_Set_3	NA	Soil	NA	83712	Goller_2020
022-PEG-IBDA-C260	67	Test_Set_3	NA	Soil	NA	38649	Goller_2020
022-PEG-IBDA-C2600	12	Test_Set_3	NA	Soil	NA	9305	Goller_2020
022-PEG-IBDA-C2601	19	Test_Set_3	NA	Soil	NA	9302	Goller_2020
022-PEG-IBDA-C2602	17	Test_Set_3	NA	Soil	NA	9299	Goller_2020
022-PEG-IBDA-C2603	10	Test_Set_3	NA	Soil	NA	9298	Goller_2020
022-PEG-IBDA-C2605	17	Test_Set_3	NA	Soil	NA	9294	Goller_2020
022-PEG-IBDA-C2606	13	Test_Set_3	NA	Soil	NA	9292	Goller_2020
022-PEG-IBDA-C261	44	Test_Set_3	NA	Soil	NA	38452	Goller_2020
022-PEG-IBDA-C2611	14	Test_Set_3	NA	Soil	NA	9279	Goller_2020
022-PEG-IBDA-C2613	12	Test_Set_3	NA	Soil	NA	9278	Goller_2020
022-PEG-IBDA-C2615	11	Test_Set_3	NA	Soil	NA	9275	Goller_2020
022-PEG-IBDA-C2616	23	Test_Set_3	NA	Soil	NA	9274	Goller_2020
022-PEG-IBDA-C2618	19	Test_Set_3	NA	Soil	NA	9271	Goller_2020
022-PEG-IBDA-C262	44	Test_Set_3	NA	Soil	NA	38442	Goller_2020
022-PEG-IBDA-C2621	12	Test_Set_3	NA	Soil	NA	9268	Goller_2020
022-PEG-IBDA-C2624	13	Test_Set_3	NA	Soil	NA	9263	Goller_2020
022-PEG-IBDA-C2627	13	Test_Set_3	NA	Soil	NA	9259	Goller_2020
022-PEG-IBDA-C2629	18	Test_Set_3	NA	Soil	NA	9253	Goller_2020
022-PEG-IBDA-C263	66	Test_Set_3	NA	Soil	NA	38422	Goller_2020
022-PEG-IBDA-C2630	21	Test_Set_3	NA	Soil	NA	9251	Goller_2020
022-PEG-IBDA-C2631	23	Test_Set_3	NA	Soil	NA	9251	Goller_2020
022-PEG-IBDA-C2632	13	Test_Set_3	NA	Soil	NA	9246	Goller_2020
022-PEG-IBDA-C2636	18	Test_Set_3	NA	Soil	NA	9241	Goller_2020
022-PEG-IBDA-C2637	12	Test_Set_3	NA	Soil	NA	9240	Goller_2020
022-PEG-IBDA-C2638	9	Test_Set_3	NA	Soil	NA	9240	Goller_2020
022-PEG-IBDA-C2639	20	Test_Set_3	NA	Soil	NA	9239	Goller_2020
022-PEG-IBDA-C264	62	Test_Set_3	NA	Soil	NA	38409	Goller_2020
022-PEG-IBDA-C2640	20	Test_Set_3	NA	Soil	NA	9239	Goller_2020
022-PEG-IBDA-C2641	11	Test_Set_3	NA	Soil	NA	9239	Goller_2020
022-PEG-IBDA-C2642	16	Test_Set_3	NA	Soil	NA	9237	Goller_2020
022-PEG-IBDA-C2643	21	Test_Set_3	NA	Soil	NA	9237	Goller_2020
022-PEG-IBDA-C2644	15	Test_Set_3	NA	Soil	NA	9236	Goller_2020
022-PEG-IBDA-C2645	10	Test_Set_3	NA	Soil	NA	9235	Goller_2020
022-PEG-IBDA-C2646	14	Test_Set_3	NA	Soil	NA	9234	Goller_2020
022-PEG-IBDA-C2647	23	Test_Set_3	NA	Soil	NA	9234	Goller_2020
022-PEG-IBDA-C2648	16	Test_Set_3	NA	Soil	NA	9233	Goller_2020
022-PEG-IBDA-C2649	18	Test_Set_3	NA	Soil	NA	9232	Goller_2020
022-PEG-IBDA-C265	65	Test_Set_3	NA	Soil	NA	38376	Goller_2020
022-PEG-IBDA-C2652	8	Test_Set_3	NA	Soil	NA	9222	Goller_2020
022-PEG-IBDA-C2657	21	Test_Set_3	NA	Soil	NA	9206	Goller_2020
022-PEG-IBDA-C2658	21	Test_Set_3	NA	Soil	NA	9206	Goller_2020
022-PEG-IBDA-C2660	11	Test_Set_3	NA	Soil	NA	9203	Goller_2020
022-PEG-IBDA-C2661	12	Test_Set_3	NA	Soil	NA	9203	Goller_2020
022-PEG-IBDA-C2662	28	Test_Set_3	NA	Soil	NA	9203	Goller_2020
022-PEG-IBDA-C2663	19	Test_Set_3	NA	Soil	NA	9202	Goller_2020
022-PEG-IBDA-C2666	10	Test_Set_3	NA	Soil	NA	9200	Goller_2020
022-PEG-IBDA-C2668	25	Test_Set_3	NA	Soil	NA	9199	Goller_2020
022-PEG-IBDA-C2672	19	Test_Set_3	NA	Soil	NA	9196	Goller_2020
022-PEG-IBDA-C2673	19	Test_Set_3	NA	Soil	NA	9195	Goller_2020
022-PEG-IBDA-C2677	16	Test_Set_3	NA	Soil	NA	9190	Goller_2020
022-PEG-IBDA-C2678	16	Test_Set_3	NA	Soil	NA	9188	Goller_2020
022-PEG-IBDA-C2679	14	Test_Set_3	NA	Soil	NA	9187	Goller_2020
022-PEG-IBDA-C268	62	Test_Set_3	NA	Soil	NA	38201	Goller_2020
022-PEG-IBDA-C2680	16	Test_Set_3	NA	Soil	NA	9184	Goller_2020
022-PEG-IBDA-C2681	16	Test_Set_3	NA	Soil	NA	9182	Goller_2020
022-PEG-IBDA-C2684	12	Test_Set_3	NA	Soil	NA	9157	Goller_2020
022-PEG-IBDA-C2685	12	Test_Set_3	NA	Soil	NA	9157	Goller_2020
022-PEG-IBDA-C2686	15	Test_Set_3	NA	Soil	NA	9151	Goller_2020
022-PEG-IBDA-C2688	21	Test_Set_3	NA	Soil	NA	9150	Goller_2020
022-PEG-IBDA-C2689	15	Test_Set_3	NA	Soil	NA	9150	Goller_2020
022-PEG-IBDA-C269	52	Test_Set_3	NA	Soil	NA	38191	Goller_2020
022-PEG-IBDA-C2693	18	Test_Set_3	NA	Soil	NA	9145	Goller_2020
022-PEG-IBDA-C2694	13	Test_Set_3	NA	Soil	NA	9139	Goller_2020
022-PEG-IBDA-C2695	19	Test_Set_3	NA	Soil	NA	9139	Goller_2020
022-PEG-IBDA-C2698	19	Test_Set_3	NA	Soil	NA	9134	Goller_2020
022-PEG-IBDA-C27	121	Test_Set_3	NA	Soil	NA	80548	Goller_2020
022-PEG-IBDA-C2701	28	Test_Set_3	NA	Soil	NA	9132	Goller_2020
022-PEG-IBDA-C2702	12	Test_Set_3	NA	Soil	NA	9128	Goller_2020
022-PEG-IBDA-C2703	15	Test_Set_3	NA	Soil	NA	9127	Goller_2020
022-PEG-IBDA-C2705	10	Test_Set_3	NA	Soil	NA	9124	Goller_2020
022-PEG-IBDA-C2706	15	Test_Set_3	NA	Soil	NA	9124	Goller_2020
022-PEG-IBDA-C2707	14	Test_Set_3	NA	Soil	NA	9121	Goller_2020
022-PEG-IBDA-C271	58	Test_Set_3	NA	Soil	NA	38137	Goller_2020
022-PEG-IBDA-C2710	14	Test_Set_3	NA	Soil	NA	9116	Goller_2020
022-PEG-IBDA-C2712	17	Test_Set_3	NA	Soil	NA	9110	Goller_2020
022-PEG-IBDA-C2713	9	Test_Set_3	NA	Soil	NA	9109	Goller_2020
022-PEG-IBDA-C2716	11	Test_Set_3	NA	Soil	NA	9107	Goller_2020
022-PEG-IBDA-C2717	10	Test_Set_3	NA	Soil	NA	9107	Goller_2020
022-PEG-IBDA-C2720	15	Test_Set_3	NA	Soil	NA	9104	Goller_2020
022-PEG-IBDA-C2721	15	Test_Set_3	NA	Soil	NA	9104	Goller_2020
022-PEG-IBDA-C2725	9	Test_Set_3	NA	Soil	NA	9100	Goller_2020
022-PEG-IBDA-C2726	14	Test_Set_3	NA	Soil	NA	9099	Goller_2020
022-PEG-IBDA-C2728	10	Test_Set_3	NA	Soil	NA	9096	Goller_2020
022-PEG-IBDA-C2729	10	Test_Set_3	NA	Soil	NA	9095	Goller_2020
022-PEG-IBDA-C273	56	Test_Set_3	NA	Soil	NA	37818	Goller_2020
022-PEG-IBDA-C2731	16	Test_Set_3	NA	Soil	NA	9095	Goller_2020
022-PEG-IBDA-C2733	20	Test_Set_3	NA	Soil	NA	9090	Goller_2020
022-PEG-IBDA-C2734	13	Test_Set_3	NA	Soil	NA	9089	Goller_2020
022-PEG-IBDA-C2735	10	Test_Set_3	NA	Soil	NA	9089	Goller_2020
022-PEG-IBDA-C2738	16	Test_Set_3	NA	Soil	NA	9085	Goller_2020
022-PEG-IBDA-C2739	10	Test_Set_3	NA	Soil	NA	9082	Goller_2020
022-PEG-IBDA-C274	63	Test_Set_3	NA	Soil	NA	37813	Goller_2020
022-PEG-IBDA-C2742	11	Test_Set_3	NA	Soil	NA	9073	Goller_2020
022-PEG-IBDA-C2743	10	Test_Set_3	NA	Soil	NA	9073	Goller_2020
022-PEG-IBDA-C2744	14	Test_Set_3	NA	Soil	NA	9071	Goller_2020
022-PEG-IBDA-C2746	12	Test_Set_3	NA	Soil	NA	9067	Goller_2020
022-PEG-IBDA-C2747	20	Test_Set_3	NA	Soil	NA	9066	Goller_2020
022-PEG-IBDA-C2748	19	Test_Set_3	NA	Soil	NA	9064	Goller_2020
022-PEG-IBDA-C275	74	Test_Set_3	NA	Soil	NA	37761	Goller_2020
022-PEG-IBDA-C2750	15	Test_Set_3	NA	Soil	NA	9059	Goller_2020
022-PEG-IBDA-C2755	12	Test_Set_3	NA	Soil	NA	9045	Goller_2020
022-PEG-IBDA-C2758	14	Test_Set_3	NA	Soil	NA	9042	Goller_2020
022-PEG-IBDA-C2759	14	Test_Set_3	NA	Soil	NA	9041	Goller_2020
022-PEG-IBDA-C276	59	Test_Set_3	NA	Soil	NA	37691	Goller_2020
022-PEG-IBDA-C2760	14	Test_Set_3	NA	Soil	NA	9038	Goller_2020
022-PEG-IBDA-C2762	11	Test_Set_3	NA	Soil	NA	9036	Goller_2020
022-PEG-IBDA-C2764	15	Test_Set_3	NA	Soil	NA	9028	Goller_2020
022-PEG-IBDA-C2767	12	Test_Set_3	NA	Soil	NA	9023	Goller_2020
022-PEG-IBDA-C2768	9	Test_Set_3	NA	Soil	NA	9023	Goller_2020
022-PEG-IBDA-C277	40	Test_Set_3	NA	Soil	NA	37606	Goller_2020
022-PEG-IBDA-C2770	16	Test_Set_3	NA	Soil	NA	9019	Goller_2020
022-PEG-IBDA-C2773	12	Test_Set_3	NA	Soil	NA	9012	Goller_2020
022-PEG-IBDA-C2774	8	Test_Set_3	NA	Soil	NA	9011	Goller_2020
022-PEG-IBDA-C2775	22	Test_Set_3	NA	Soil	NA	9009	Goller_2020
022-PEG-IBDA-C2776	8	Test_Set_3	NA	Soil	NA	9008	Goller_2020
022-PEG-IBDA-C2779	13	Test_Set_3	NA	Soil	NA	9004	Goller_2020
022-PEG-IBDA-C278	55	Test_Set_3	NA	Soil	NA	37557	Goller_2020
022-PEG-IBDA-C2780	17	Test_Set_3	NA	Soil	NA	9003	Goller_2020
022-PEG-IBDA-C2781	17	Test_Set_3	NA	Soil	NA	9003	Goller_2020
022-PEG-IBDA-C2782	19	Test_Set_3	NA	Soil	NA	9000	Goller_2020
022-PEG-IBDA-C2784	14	Test_Set_3	NA	Soil	NA	8991	Goller_2020
022-PEG-IBDA-C2785	23	Test_Set_3	NA	Soil	NA	8991	Goller_2020
022-PEG-IBDA-C2786	15	Test_Set_3	NA	Soil	NA	8989	Goller_2020
022-PEG-IBDA-C2787	12	Test_Set_3	NA	Soil	NA	8988	Goller_2020
022-PEG-IBDA-C2788	11	Test_Set_3	NA	Soil	NA	8988	Goller_2020
022-PEG-IBDA-C279	59	Test_Set_3	NA	Soil	NA	37432	Goller_2020
022-PEG-IBDA-C2790	16	Test_Set_3	NA	Soil	NA	8984	Goller_2020
022-PEG-IBDA-C2791	16	Test_Set_3	NA	Soil	NA	8983	Goller_2020
022-PEG-IBDA-C2792	10	Test_Set_3	NA	Soil	NA	8983	Goller_2020
022-PEG-IBDA-C2795	14	Test_Set_3	NA	Soil	NA	8980	Goller_2020
022-PEG-IBDA-C2797	13	Test_Set_3	NA	Soil	NA	8975	Goller_2020
022-PEG-IBDA-C2798	22	Test_Set_3	NA	Soil	NA	8973	Goller_2020
022-PEG-IBDA-C28	122	Test_Set_3	NA	Soil	NA	78779	Goller_2020
022-PEG-IBDA-C280	54	Test_Set_3	NA	Soil	NA	37378	Goller_2020
022-PEG-IBDA-C2800	22	Test_Set_3	NA	Soil	NA	8968	Goller_2020
022-PEG-IBDA-C2801	9	Test_Set_3	NA	Soil	NA	8967	Goller_2020
022-PEG-IBDA-C2802	20	Test_Set_3	NA	Soil	NA	8966	Goller_2020
022-PEG-IBDA-C2803	14	Test_Set_3	NA	Soil	NA	8966	Goller_2020
022-PEG-IBDA-C2805	16	Test_Set_3	NA	Soil	NA	8962	Goller_2020
022-PEG-IBDA-C2808	10	Test_Set_3	NA	Soil	NA	8942	Goller_2020
022-PEG-IBDA-C281	66	Test_Set_3	NA	Soil	NA	37313	Goller_2020
022-PEG-IBDA-C2810	13	Test_Set_3	NA	Soil	NA	8941	Goller_2020
022-PEG-IBDA-C2813	22	Test_Set_3	NA	Soil	NA	8936	Goller_2020
022-PEG-IBDA-C2815	11	Test_Set_3	NA	Soil	NA	8935	Goller_2020
022-PEG-IBDA-C2816	5	Test_Set_3	NA	Soil	NA	8935	Goller_2020
022-PEG-IBDA-C2818	9	Test_Set_3	NA	Soil	NA	8930	Goller_2020
022-PEG-IBDA-C2819	17	Test_Set_3	NA	Soil	NA	8927	Goller_2020
022-PEG-IBDA-C282	99	Test_Set_3	NA	Soil	NA	37216	Goller_2020
022-PEG-IBDA-C2822	8	Test_Set_3	NA	Soil	NA	8923	Goller_2020
022-PEG-IBDA-C2823	10	Test_Set_3	NA	Soil	NA	8923	Goller_2020
022-PEG-IBDA-C2824	10	Test_Set_3	NA	Soil	NA	8922	Goller_2020
022-PEG-IBDA-C2825	24	Test_Set_3	NA	Soil	NA	8920	Goller_2020
022-PEG-IBDA-C2826	9	Test_Set_3	NA	Soil	NA	8914	Goller_2020
022-PEG-IBDA-C2827	20	Test_Set_3	NA	Soil	NA	8913	Goller_2020
022-PEG-IBDA-C283	54	Test_Set_3	NA	Soil	NA	37135	Goller_2020
022-PEG-IBDA-C2830	14	Test_Set_3	NA	Soil	NA	8909	Goller_2020
022-PEG-IBDA-C2831	16	Test_Set_3	NA	Soil	NA	8909	Goller_2020
022-PEG-IBDA-C2832	8	Test_Set_3	NA	Soil	NA	8909	Goller_2020
022-PEG-IBDA-C2833	15	Test_Set_3	NA	Soil	NA	8906	Goller_2020
022-PEG-IBDA-C2836	12	Test_Set_3	NA	Soil	NA	8899	Goller_2020
022-PEG-IBDA-C2837	26	Test_Set_3	NA	Soil	NA	8897	Goller_2020
022-PEG-IBDA-C2838	19	Test_Set_3	NA	Soil	NA	8894	Goller_2020
022-PEG-IBDA-C284	57	Test_Set_3	NA	Soil	NA	36885	Goller_2020
022-PEG-IBDA-C2841	28	Test_Set_3	NA	Soil	NA	8885	Goller_2020
022-PEG-IBDA-C2842	11	Test_Set_3	NA	Soil	NA	8883	Goller_2020
022-PEG-IBDA-C2843	15	Test_Set_3	NA	Soil	NA	8883	Goller_2020
022-PEG-IBDA-C2844	11	Test_Set_3	NA	Soil	NA	8881	Goller_2020
022-PEG-IBDA-C2846	19	Test_Set_3	NA	Soil	NA	8878	Goller_2020
022-PEG-IBDA-C285	55	Test_Set_3	NA	Soil	NA	36708	Goller_2020
022-PEG-IBDA-C2850	14	Test_Set_3	NA	Soil	NA	8872	Goller_2020
022-PEG-IBDA-C2851	11	Test_Set_3	NA	Soil	NA	8864	Goller_2020
022-PEG-IBDA-C2853	21	Test_Set_3	NA	Soil	NA	8864	Goller_2020
022-PEG-IBDA-C2854	20	Test_Set_3	NA	Soil	NA	8863	Goller_2020
022-PEG-IBDA-C2855	19	Test_Set_3	NA	Soil	NA	8860	Goller_2020
022-PEG-IBDA-C2857	12	Test_Set_3	NA	Soil	NA	8852	Goller_2020
022-PEG-IBDA-C2858	13	Test_Set_3	NA	Soil	NA	8851	Goller_2020
022-PEG-IBDA-C2859	18	Test_Set_3	NA	Soil	NA	8849	Goller_2020
022-PEG-IBDA-C2861	10	Test_Set_3	NA	Soil	NA	8848	Goller_2020
022-PEG-IBDA-C2862	10	Test_Set_3	NA	Soil	NA	8847	Goller_2020
022-PEG-IBDA-C2863	13	Test_Set_3	NA	Soil	NA	8846	Goller_2020
022-PEG-IBDA-C2864	15	Test_Set_3	NA	Soil	NA	8846	Goller_2020
022-PEG-IBDA-C2865	22	Test_Set_3	NA	Soil	NA	8843	Goller_2020
022-PEG-IBDA-C2868	20	Test_Set_3	NA	Soil	NA	8834	Goller_2020
022-PEG-IBDA-C2869	10	Test_Set_3	NA	Soil	NA	8833	Goller_2020
022-PEG-IBDA-C2872	22	Test_Set_3	NA	Soil	NA	8829	Goller_2020
022-PEG-IBDA-C2874	14	Test_Set_3	NA	Soil	NA	8827	Goller_2020
022-PEG-IBDA-C2875	17	Test_Set_3	NA	Soil	NA	8825	Goller_2020
022-PEG-IBDA-C2877	16	Test_Set_3	NA	Soil	NA	8823	Goller_2020
022-PEG-IBDA-C2878	25	Test_Set_3	NA	Soil	NA	8817	Goller_2020
022-PEG-IBDA-C2879	15	Test_Set_3	NA	Soil	NA	8814	Goller_2020
022-PEG-IBDA-C288	54	Test_Set_3	NA	Soil	NA	36484	Goller_2020
022-PEG-IBDA-C2880	14	Test_Set_3	NA	Soil	NA	8811	Goller_2020
022-PEG-IBDA-C2883	11	Test_Set_3	NA	Soil	NA	8809	Goller_2020
022-PEG-IBDA-C2886	18	Test_Set_3	NA	Soil	NA	8807	Goller_2020
022-PEG-IBDA-C2887	16	Test_Set_3	NA	Soil	NA	8807	Goller_2020
022-PEG-IBDA-C2889	10	Test_Set_3	NA	Soil	NA	8806	Goller_2020
022-PEG-IBDA-C289	54	Test_Set_3	NA	Soil	NA	36256	Goller_2020
022-PEG-IBDA-C2892	15	Test_Set_3	NA	Soil	NA	8802	Goller_2020
022-PEG-IBDA-C2896	15	Test_Set_3	NA	Soil	NA	8796	Goller_2020
022-PEG-IBDA-C2897	4	Test_Set_3	NA	Soil	NA	8795	Goller_2020
022-PEG-IBDA-C2898	12	Test_Set_3	NA	Soil	NA	8795	Goller_2020
022-PEG-IBDA-C2899	13	Test_Set_3	NA	Soil	NA	8793	Goller_2020
022-PEG-IBDA-C29	130	Test_Set_3	NA	Soil	NA	77920	Goller_2020
022-PEG-IBDA-C290	48	Test_Set_3	NA	Soil	NA	36243	Goller_2020
022-PEG-IBDA-C2900	15	Test_Set_3	NA	Soil	NA	8792	Goller_2020
022-PEG-IBDA-C2902	14	Test_Set_3	NA	Soil	NA	8785	Goller_2020
022-PEG-IBDA-C2903	14	Test_Set_3	NA	Soil	NA	8785	Goller_2020
022-PEG-IBDA-C2904	5	Test_Set_3	NA	Soil	NA	8783	Goller_2020
022-PEG-IBDA-C2905	11	Test_Set_3	NA	Soil	NA	8782	Goller_2020
022-PEG-IBDA-C2906	13	Test_Set_3	NA	Soil	NA	8782	Goller_2020
022-PEG-IBDA-C2908	10	Test_Set_3	NA	Soil	NA	8779	Goller_2020
022-PEG-IBDA-C2909	18	Test_Set_3	NA	Soil	NA	8778	Goller_2020
022-PEG-IBDA-C291	56	Test_Set_3	NA	Soil	NA	36160	Goller_2020
022-PEG-IBDA-C2910	12	Test_Set_3	NA	Soil	NA	8776	Goller_2020
022-PEG-IBDA-C2913	11	Test_Set_3	NA	Soil	NA	8771	Goller_2020
022-PEG-IBDA-C2914	29	Test_Set_3	NA	Soil	NA	8770	Goller_2020
022-PEG-IBDA-C2915	12	Test_Set_3	NA	Soil	NA	8769	Goller_2020
022-PEG-IBDA-C2916	13	Test_Set_3	NA	Soil	NA	8768	Goller_2020
022-PEG-IBDA-C2919	10	Test_Set_3	NA	Soil	NA	8761	Goller_2020
022-PEG-IBDA-C292	46	Test_Set_3	NA	Soil	NA	36149	Goller_2020
022-PEG-IBDA-C2921	13	Test_Set_3	NA	Soil	NA	8755	Goller_2020
022-PEG-IBDA-C2922	10	Test_Set_3	NA	Soil	NA	8755	Goller_2020
022-PEG-IBDA-C2925	13	Test_Set_3	NA	Soil	NA	8745	Goller_2020
022-PEG-IBDA-C2927	12	Test_Set_3	NA	Soil	NA	8742	Goller_2020
022-PEG-IBDA-C293	44	Test_Set_3	NA	Soil	NA	36086	Goller_2020
022-PEG-IBDA-C2930	8	Test_Set_3	NA	Soil	NA	8733	Goller_2020
022-PEG-IBDA-C2931	17	Test_Set_3	NA	Soil	NA	8730	Goller_2020
022-PEG-IBDA-C2932	8	Test_Set_3	NA	Soil	NA	8730	Goller_2020
022-PEG-IBDA-C2934	10	Test_Set_3	NA	Soil	NA	8725	Goller_2020
022-PEG-IBDA-C2936	21	Test_Set_3	NA	Soil	NA	8722	Goller_2020
022-PEG-IBDA-C2937	17	Test_Set_3	NA	Soil	NA	8721	Goller_2020
022-PEG-IBDA-C2938	10	Test_Set_3	NA	Soil	NA	8721	Goller_2020
022-PEG-IBDA-C294	60	Test_Set_3	NA	Soil	NA	35660	Goller_2020
022-PEG-IBDA-C2942	26	Test_Set_3	NA	Soil	NA	8717	Goller_2020
022-PEG-IBDA-C2943	9	Test_Set_3	NA	Soil	NA	8715	Goller_2020
022-PEG-IBDA-C2944	12	Test_Set_3	NA	Soil	NA	8713	Goller_2020
022-PEG-IBDA-C2947	18	Test_Set_3	NA	Soil	NA	8710	Goller_2020
022-PEG-IBDA-C2948	31	Test_Set_3	NA	Soil	NA	8708	Goller_2020
022-PEG-IBDA-C2950	13	Test_Set_3	NA	Soil	NA	8707	Goller_2020
022-PEG-IBDA-C2951	9	Test_Set_3	NA	Soil	NA	8707	Goller_2020
022-PEG-IBDA-C2953	11	Test_Set_3	NA	Soil	NA	8702	Goller_2020
022-PEG-IBDA-C2955	10	Test_Set_3	NA	Soil	NA	8700	Goller_2020
022-PEG-IBDA-C2957	10	Test_Set_3	NA	Soil	NA	8694	Goller_2020
022-PEG-IBDA-C2958	15	Test_Set_3	NA	Soil	NA	8693	Goller_2020
022-PEG-IBDA-C2959	18	Test_Set_3	NA	Soil	NA	8692	Goller_2020
022-PEG-IBDA-C296	67	Test_Set_3	NA	Soil	NA	35547	Goller_2020
022-PEG-IBDA-C2960	16	Test_Set_3	NA	Soil	NA	8692	Goller_2020
022-PEG-IBDA-C2964	19	Test_Set_3	NA	Soil	NA	8687	Goller_2020
022-PEG-IBDA-C2965	11	Test_Set_3	NA	Soil	NA	8686	Goller_2020
022-PEG-IBDA-C2966	12	Test_Set_3	NA	Soil	NA	8679	Goller_2020
022-PEG-IBDA-C2967	11	Test_Set_3	NA	Soil	NA	8678	Goller_2020
022-PEG-IBDA-C2968	14	Test_Set_3	NA	Soil	NA	8675	Goller_2020
022-PEG-IBDA-C297	72	Test_Set_3	NA	Soil	NA	35484	Goller_2020
022-PEG-IBDA-C2970	7	Test_Set_3	NA	Soil	NA	8670	Goller_2020
022-PEG-IBDA-C2972	16	Test_Set_3	NA	Soil	NA	8664	Goller_2020
022-PEG-IBDA-C2973	12	Test_Set_3	NA	Soil	NA	8663	Goller_2020
022-PEG-IBDA-C2974	13	Test_Set_3	NA	Soil	NA	8663	Goller_2020
022-PEG-IBDA-C2976	9	Test_Set_3	NA	Soil	NA	8655	Goller_2020
022-PEG-IBDA-C2978	8	Test_Set_3	NA	Soil	NA	8652	Goller_2020
022-PEG-IBDA-C2980	15	Test_Set_3	NA	Soil	NA	8650	Goller_2020
022-PEG-IBDA-C2981	10	Test_Set_3	NA	Soil	NA	8650	Goller_2020
022-PEG-IBDA-C2988	25	Test_Set_3	NA	Soil	NA	8638	Goller_2020
022-PEG-IBDA-C2989	8	Test_Set_3	NA	Soil	NA	8637	Goller_2020
022-PEG-IBDA-C299	54	Test_Set_3	NA	Soil	NA	35383	Goller_2020
022-PEG-IBDA-C2990	14	Test_Set_3	NA	Soil	NA	8636	Goller_2020
022-PEG-IBDA-C2991	13	Test_Set_3	NA	Soil	NA	8635	Goller_2020
022-PEG-IBDA-C2992	17	Test_Set_3	NA	Soil	NA	8635	Goller_2020
022-PEG-IBDA-C2995	15	Test_Set_3	NA	Soil	NA	8634	Goller_2020
022-PEG-IBDA-C2996	11	Test_Set_3	NA	Soil	NA	8632	Goller_2020
022-PEG-IBDA-C2999	10	Test_Set_3	NA	Soil	NA	8630	Goller_2020
022-PEG-IBDA-C3	354	Test_Set_3	NA	Soil	NA	233223	Goller_2020
022-PEG-IBDA-C30	122	Test_Set_3	NA	Soil	NA	77795	Goller_2020
022-PEG-IBDA-C300	45	Test_Set_3	NA	Soil	NA	35274	Goller_2020
022-PEG-IBDA-C3000	14	Test_Set_3	NA	Soil	NA	8629	Goller_2020
022-PEG-IBDA-C3001	11	Test_Set_3	NA	Soil	NA	8628	Goller_2020
022-PEG-IBDA-C3002	7	Test_Set_3	NA	Soil	NA	8627	Goller_2020
022-PEG-IBDA-C3003	10	Test_Set_3	NA	Soil	NA	8624	Goller_2020
022-PEG-IBDA-C3004	17	Test_Set_3	NA	Soil	NA	8623	Goller_2020
022-PEG-IBDA-C3005	14	Test_Set_3	NA	Soil	NA	8623	Goller_2020
022-PEG-IBDA-C3006	18	Test_Set_3	NA	Soil	NA	8619	Goller_2020
022-PEG-IBDA-C3007	22	Test_Set_3	NA	Soil	NA	8612	Goller_2020
022-PEG-IBDA-C3008	13	Test_Set_3	NA	Soil	NA	8611	Goller_2020
022-PEG-IBDA-C3009	10	Test_Set_3	NA	Soil	NA	8610	Goller_2020
022-PEG-IBDA-C301	66	Test_Set_3	NA	Soil	NA	35135	Goller_2020
022-PEG-IBDA-C3011	12	Test_Set_3	NA	Soil	NA	8604	Goller_2020
022-PEG-IBDA-C3013	18	Test_Set_3	NA	Soil	NA	8601	Goller_2020
022-PEG-IBDA-C3015	23	Test_Set_3	NA	Soil	NA	8599	Goller_2020
022-PEG-IBDA-C3016	16	Test_Set_3	NA	Soil	NA	8597	Goller_2020
022-PEG-IBDA-C3018	24	Test_Set_3	NA	Soil	NA	8594	Goller_2020
022-PEG-IBDA-C3021	15	Test_Set_3	NA	Soil	NA	8590	Goller_2020
022-PEG-IBDA-C3023	21	Test_Set_3	NA	Soil	NA	8586	Goller_2020
022-PEG-IBDA-C3025	11	Test_Set_3	NA	Soil	NA	8581	Goller_2020
022-PEG-IBDA-C3027	22	Test_Set_3	NA	Soil	NA	8580	Goller_2020
022-PEG-IBDA-C3028	12	Test_Set_3	NA	Soil	NA	8578	Goller_2020
022-PEG-IBDA-C3029	10	Test_Set_3	NA	Soil	NA	8576	Goller_2020
022-PEG-IBDA-C303	44	Test_Set_3	NA	Soil	NA	34896	Goller_2020
022-PEG-IBDA-C3030	13	Test_Set_3	NA	Soil	NA	8575	Goller_2020
022-PEG-IBDA-C3032	10	Test_Set_3	NA	Soil	NA	8574	Goller_2020
022-PEG-IBDA-C3034	9	Test_Set_3	NA	Soil	NA	8569	Goller_2020
022-PEG-IBDA-C3035	23	Test_Set_3	NA	Soil	NA	8565	Goller_2020
022-PEG-IBDA-C3036	10	Test_Set_3	NA	Soil	NA	8564	Goller_2020
022-PEG-IBDA-C3039	8	Test_Set_3	NA	Soil	NA	8557	Goller_2020
022-PEG-IBDA-C304	42	Test_Set_3	NA	Soil	NA	34854	Goller_2020
022-PEG-IBDA-C3040	12	Test_Set_3	NA	Soil	NA	8557	Goller_2020
022-PEG-IBDA-C3041	14	Test_Set_3	NA	Soil	NA	8556	Goller_2020
022-PEG-IBDA-C3043	10	Test_Set_3	NA	Soil	NA	8551	Goller_2020
022-PEG-IBDA-C3046	15	Test_Set_3	NA	Soil	NA	8545	Goller_2020
022-PEG-IBDA-C3047	17	Test_Set_3	NA	Soil	NA	8543	Goller_2020
022-PEG-IBDA-C3048	6	Test_Set_3	NA	Soil	NA	8543	Goller_2020
022-PEG-IBDA-C3049	27	Test_Set_3	NA	Soil	NA	8542	Goller_2020
022-PEG-IBDA-C305	56	Test_Set_3	NA	Soil	NA	34733	Goller_2020
022-PEG-IBDA-C3051	10	Test_Set_3	NA	Soil	NA	8539	Goller_2020
022-PEG-IBDA-C3052	16	Test_Set_3	NA	Soil	NA	8536	Goller_2020
022-PEG-IBDA-C3056	15	Test_Set_3	NA	Soil	NA	8524	Goller_2020
022-PEG-IBDA-C3057	18	Test_Set_3	NA	Soil	NA	8520	Goller_2020
022-PEG-IBDA-C3058	19	Test_Set_3	NA	Soil	NA	8517	Goller_2020
022-PEG-IBDA-C306	45	Test_Set_3	NA	Soil	NA	34625	Goller_2020
022-PEG-IBDA-C3060	13	Test_Set_3	NA	Soil	NA	8514	Goller_2020
022-PEG-IBDA-C3063	9	Test_Set_3	NA	Soil	NA	8502	Goller_2020
022-PEG-IBDA-C3064	10	Test_Set_3	NA	Soil	NA	8500	Goller_2020
022-PEG-IBDA-C3065	13	Test_Set_3	NA	Soil	NA	8500	Goller_2020
022-PEG-IBDA-C3067	19	Test_Set_3	NA	Soil	NA	8494	Goller_2020
022-PEG-IBDA-C3068	8	Test_Set_3	NA	Soil	NA	8492	Goller_2020
022-PEG-IBDA-C3072	12	Test_Set_3	NA	Soil	NA	8485	Goller_2020
022-PEG-IBDA-C3073	11	Test_Set_3	NA	Soil	NA	8484	Goller_2020
022-PEG-IBDA-C3075	20	Test_Set_3	NA	Soil	NA	8483	Goller_2020
022-PEG-IBDA-C3076	14	Test_Set_3	NA	Soil	NA	8479	Goller_2020
022-PEG-IBDA-C3077	11	Test_Set_3	NA	Soil	NA	8478	Goller_2020
022-PEG-IBDA-C308	55	Test_Set_3	NA	Soil	NA	34505	Goller_2020
022-PEG-IBDA-C3080	17	Test_Set_3	NA	Soil	NA	8475	Goller_2020
022-PEG-IBDA-C3081	14	Test_Set_3	NA	Soil	NA	8475	Goller_2020
022-PEG-IBDA-C3083	10	Test_Set_3	NA	Soil	NA	8470	Goller_2020
022-PEG-IBDA-C3087	14	Test_Set_3	NA	Soil	NA	8463	Goller_2020
022-PEG-IBDA-C3088	6	Test_Set_3	NA	Soil	NA	8455	Goller_2020
022-PEG-IBDA-C3089	11	Test_Set_3	NA	Soil	NA	8454	Goller_2020
022-PEG-IBDA-C309	60	Test_Set_3	NA	Soil	NA	34485	Goller_2020
022-PEG-IBDA-C3091	12	Test_Set_3	NA	Soil	NA	8451	Goller_2020
022-PEG-IBDA-C3093	6	Test_Set_3	NA	Soil	NA	8450	Goller_2020
022-PEG-IBDA-C3095	14	Test_Set_3	NA	Soil	NA	8449	Goller_2020
022-PEG-IBDA-C3096	19	Test_Set_3	NA	Soil	NA	8446	Goller_2020
022-PEG-IBDA-C3097	11	Test_Set_3	NA	Soil	NA	8444	Goller_2020
022-PEG-IBDA-C3098	12	Test_Set_3	NA	Soil	NA	8443	Goller_2020
022-PEG-IBDA-C3099	11	Test_Set_3	NA	Soil	NA	8440	Goller_2020
022-PEG-IBDA-C31	106	Test_Set_3	NA	Soil	NA	77227	Goller_2020
022-PEG-IBDA-C310	55	Test_Set_3	NA	Soil	NA	34485	Goller_2020
022-PEG-IBDA-C3100	7	Test_Set_3	NA	Soil	NA	8436	Goller_2020
022-PEG-IBDA-C3102	21	Test_Set_3	NA	Soil	NA	8434	Goller_2020
022-PEG-IBDA-C3103	11	Test_Set_3	NA	Soil	NA	8432	Goller_2020
022-PEG-IBDA-C3104	13	Test_Set_3	NA	Soil	NA	8429	Goller_2020
022-PEG-IBDA-C3105	10	Test_Set_3	NA	Soil	NA	8428	Goller_2020
022-PEG-IBDA-C3107	20	Test_Set_3	NA	Soil	NA	8426	Goller_2020
022-PEG-IBDA-C3108	8	Test_Set_3	NA	Soil	NA	8425	Goller_2020
022-PEG-IBDA-C3110	10	Test_Set_3	NA	Soil	NA	8421	Goller_2020
022-PEG-IBDA-C3111	16	Test_Set_3	NA	Soil	NA	8421	Goller_2020
022-PEG-IBDA-C3113	12	Test_Set_3	NA	Soil	NA	8418	Goller_2020
022-PEG-IBDA-C3115	8	Test_Set_3	NA	Soil	NA	8416	Goller_2020
022-PEG-IBDA-C3117	17	Test_Set_3	NA	Soil	NA	8415	Goller_2020
022-PEG-IBDA-C3118	20	Test_Set_3	NA	Soil	NA	8411	Goller_2020
022-PEG-IBDA-C3119	7	Test_Set_3	NA	Soil	NA	8409	Goller_2020
022-PEG-IBDA-C312	38	Test_Set_3	NA	Soil	NA	34203	Goller_2020
022-PEG-IBDA-C3120	11	Test_Set_3	NA	Soil	NA	8405	Goller_2020
022-PEG-IBDA-C3123	19	Test_Set_3	NA	Soil	NA	8395	Goller_2020
022-PEG-IBDA-C3124	11	Test_Set_3	NA	Soil	NA	8391	Goller_2020
022-PEG-IBDA-C3125	8	Test_Set_3	NA	Soil	NA	8390	Goller_2020
022-PEG-IBDA-C3126	19	Test_Set_3	NA	Soil	NA	8389	Goller_2020
022-PEG-IBDA-C3128	18	Test_Set_3	NA	Soil	NA	8387	Goller_2020
022-PEG-IBDA-C3132	18	Test_Set_3	NA	Soil	NA	8379	Goller_2020
022-PEG-IBDA-C3133	17	Test_Set_3	NA	Soil	NA	8377	Goller_2020
022-PEG-IBDA-C3134	12	Test_Set_3	NA	Soil	NA	8377	Goller_2020
022-PEG-IBDA-C3135	21	Test_Set_3	NA	Soil	NA	8374	Goller_2020
022-PEG-IBDA-C3137	18	Test_Set_3	NA	Soil	NA	8373	Goller_2020
022-PEG-IBDA-C3138	12	Test_Set_3	NA	Soil	NA	8373	Goller_2020
022-PEG-IBDA-C3140	10	Test_Set_3	NA	Soil	NA	8370	Goller_2020
022-PEG-IBDA-C3141	12	Test_Set_3	NA	Soil	NA	8368	Goller_2020
022-PEG-IBDA-C3142	17	Test_Set_3	NA	Soil	NA	8362	Goller_2020
022-PEG-IBDA-C3144	11	Test_Set_3	NA	Soil	NA	8355	Goller_2020
022-PEG-IBDA-C3147	10	Test_Set_3	NA	Soil	NA	8351	Goller_2020
022-PEG-IBDA-C3148	13	Test_Set_3	NA	Soil	NA	8346	Goller_2020
022-PEG-IBDA-C3149	13	Test_Set_3	NA	Soil	NA	8345	Goller_2020
022-PEG-IBDA-C315	60	Test_Set_3	NA	Soil	NA	34014	Goller_2020
022-PEG-IBDA-C3150	24	Test_Set_3	NA	Soil	NA	8345	Goller_2020
022-PEG-IBDA-C3151	9	Test_Set_3	NA	Soil	NA	8343	Goller_2020
022-PEG-IBDA-C3152	17	Test_Set_3	NA	Soil	NA	8343	Goller_2020
022-PEG-IBDA-C3153	10	Test_Set_3	NA	Soil	NA	8342	Goller_2020
022-PEG-IBDA-C3155	13	Test_Set_3	NA	Soil	NA	8336	Goller_2020
022-PEG-IBDA-C3157	24	Test_Set_3	NA	Soil	NA	8336	Goller_2020
022-PEG-IBDA-C316	45	Test_Set_3	NA	Soil	NA	34009	Goller_2020
022-PEG-IBDA-C3160	6	Test_Set_3	NA	Soil	NA	8329	Goller_2020
022-PEG-IBDA-C3161	12	Test_Set_3	NA	Soil	NA	8329	Goller_2020
022-PEG-IBDA-C3162	22	Test_Set_3	NA	Soil	NA	8327	Goller_2020
022-PEG-IBDA-C3163	16	Test_Set_3	NA	Soil	NA	8327	Goller_2020
022-PEG-IBDA-C3165	10	Test_Set_3	NA	Soil	NA	8324	Goller_2020
022-PEG-IBDA-C3166	10	Test_Set_3	NA	Soil	NA	8322	Goller_2020
022-PEG-IBDA-C3167	19	Test_Set_3	NA	Soil	NA	8322	Goller_2020
022-PEG-IBDA-C3168	16	Test_Set_3	NA	Soil	NA	8321	Goller_2020
022-PEG-IBDA-C3169	11	Test_Set_3	NA	Soil	NA	8320	Goller_2020
022-PEG-IBDA-C317	47	Test_Set_3	NA	Soil	NA	33903	Goller_2020
022-PEG-IBDA-C3172	19	Test_Set_3	NA	Soil	NA	8317	Goller_2020
022-PEG-IBDA-C3173	10	Test_Set_3	NA	Soil	NA	8315	Goller_2020
022-PEG-IBDA-C3174	9	Test_Set_3	NA	Soil	NA	8313	Goller_2020
022-PEG-IBDA-C3175	9	Test_Set_3	NA	Soil	NA	8313	Goller_2020
022-PEG-IBDA-C3176	12	Test_Set_3	NA	Soil	NA	8313	Goller_2020
022-PEG-IBDA-C3177	7	Test_Set_3	NA	Soil	NA	8313	Goller_2020
022-PEG-IBDA-C3179	23	Test_Set_3	NA	Soil	NA	8312	Goller_2020
022-PEG-IBDA-C3180	10	Test_Set_3	NA	Soil	NA	8311	Goller_2020
022-PEG-IBDA-C3182	12	Test_Set_3	NA	Soil	NA	8309	Goller_2020
022-PEG-IBDA-C3183	18	Test_Set_3	NA	Soil	NA	8309	Goller_2020
022-PEG-IBDA-C3184	21	Test_Set_3	NA	Soil	NA	8307	Goller_2020
022-PEG-IBDA-C3185	6	Test_Set_3	NA	Soil	NA	8307	Goller_2020
022-PEG-IBDA-C319	48	Test_Set_3	NA	Soil	NA	33778	Goller_2020
022-PEG-IBDA-C3192	15	Test_Set_3	NA	Soil	NA	8296	Goller_2020
022-PEG-IBDA-C3193	8	Test_Set_3	NA	Soil	NA	8295	Goller_2020
022-PEG-IBDA-C3195	13	Test_Set_3	NA	Soil	NA	8289	Goller_2020
022-PEG-IBDA-C3196	13	Test_Set_3	NA	Soil	NA	8287	Goller_2020
022-PEG-IBDA-C3198	9	Test_Set_3	NA	Soil	NA	8286	Goller_2020
022-PEG-IBDA-C32	87	Test_Set_3	NA	Soil	NA	77032	Goller_2020
022-PEG-IBDA-C3200	10	Test_Set_3	NA	Soil	NA	8279	Goller_2020
022-PEG-IBDA-C3202	19	Test_Set_3	NA	Soil	NA	8275	Goller_2020
022-PEG-IBDA-C3203	10	Test_Set_3	NA	Soil	NA	8272	Goller_2020
022-PEG-IBDA-C3206	15	Test_Set_3	NA	Soil	NA	8266	Goller_2020
022-PEG-IBDA-C3208	25	Test_Set_3	NA	Soil	NA	8264	Goller_2020
022-PEG-IBDA-C321	42	Test_Set_3	NA	Soil	NA	33696	Goller_2020
022-PEG-IBDA-C3210	11	Test_Set_3	NA	Soil	NA	8258	Goller_2020
022-PEG-IBDA-C3215	13	Test_Set_3	NA	Soil	NA	8255	Goller_2020
022-PEG-IBDA-C3217	12	Test_Set_3	NA	Soil	NA	8249	Goller_2020
022-PEG-IBDA-C3219	9	Test_Set_3	NA	Soil	NA	8244	Goller_2020
022-PEG-IBDA-C322	74	Test_Set_3	NA	Soil	NA	33614	Goller_2020
022-PEG-IBDA-C3220	14	Test_Set_3	NA	Soil	NA	8244	Goller_2020
022-PEG-IBDA-C3222	5	Test_Set_3	NA	Soil	NA	8243	Goller_2020
022-PEG-IBDA-C3223	9	Test_Set_3	NA	Soil	NA	8240	Goller_2020
022-PEG-IBDA-C3228	14	Test_Set_3	NA	Soil	NA	8235	Goller_2020
022-PEG-IBDA-C3232	18	Test_Set_3	NA	Soil	NA	8229	Goller_2020
022-PEG-IBDA-C3234	15	Test_Set_3	NA	Soil	NA	8226	Goller_2020
022-PEG-IBDA-C3239	15	Test_Set_3	NA	Soil	NA	8221	Goller_2020
022-PEG-IBDA-C324	46	Test_Set_3	NA	Soil	NA	33581	Goller_2020
022-PEG-IBDA-C3240	15	Test_Set_3	NA	Soil	NA	8217	Goller_2020
022-PEG-IBDA-C3241	8	Test_Set_3	NA	Soil	NA	8214	Goller_2020
022-PEG-IBDA-C3242	18	Test_Set_3	NA	Soil	NA	8211	Goller_2020
022-PEG-IBDA-C3245	10	Test_Set_3	NA	Soil	NA	8206	Goller_2020
022-PEG-IBDA-C3246	9	Test_Set_3	NA	Soil	NA	8202	Goller_2020
022-PEG-IBDA-C3247	11	Test_Set_3	NA	Soil	NA	8202	Goller_2020
022-PEG-IBDA-C3249	11	Test_Set_3	NA	Soil	NA	8199	Goller_2020
022-PEG-IBDA-C325	51	Test_Set_3	NA	Soil	NA	33495	Goller_2020
022-PEG-IBDA-C3250	16	Test_Set_3	NA	Soil	NA	8199	Goller_2020
022-PEG-IBDA-C3253	13	Test_Set_3	NA	Soil	NA	8196	Goller_2020
022-PEG-IBDA-C3255	7	Test_Set_3	NA	Soil	NA	8194	Goller_2020
022-PEG-IBDA-C3256	8	Test_Set_3	NA	Soil	NA	8192	Goller_2020
022-PEG-IBDA-C3259	22	Test_Set_3	NA	Soil	NA	8189	Goller_2020
022-PEG-IBDA-C326	39	Test_Set_3	NA	Soil	NA	33440	Goller_2020
022-PEG-IBDA-C3260	5	Test_Set_3	NA	Soil	NA	8187	Goller_2020
022-PEG-IBDA-C3261	11	Test_Set_3	NA	Soil	NA	8187	Goller_2020
022-PEG-IBDA-C3264	17	Test_Set_3	NA	Soil	NA	8178	Goller_2020
022-PEG-IBDA-C3265	16	Test_Set_3	NA	Soil	NA	8171	Goller_2020
022-PEG-IBDA-C3267	14	Test_Set_3	NA	Soil	NA	8168	Goller_2020
022-PEG-IBDA-C327	52	Test_Set_3	NA	Soil	NA	33395	Goller_2020
022-PEG-IBDA-C3271	10	Test_Set_3	NA	Soil	NA	8158	Goller_2020
022-PEG-IBDA-C3272	5	Test_Set_3	NA	Soil	NA	8157	Goller_2020
022-PEG-IBDA-C3273	15	Test_Set_3	NA	Soil	NA	8156	Goller_2020
022-PEG-IBDA-C3275	11	Test_Set_3	NA	Soil	NA	8154	Goller_2020
022-PEG-IBDA-C3276	12	Test_Set_3	NA	Soil	NA	8152	Goller_2020
022-PEG-IBDA-C3282	15	Test_Set_3	NA	Soil	NA	8147	Goller_2020
022-PEG-IBDA-C3284	19	Test_Set_3	NA	Soil	NA	8145	Goller_2020
022-PEG-IBDA-C3285	19	Test_Set_3	NA	Soil	NA	8142	Goller_2020
022-PEG-IBDA-C3286	10	Test_Set_3	NA	Soil	NA	8140	Goller_2020
022-PEG-IBDA-C3287	10	Test_Set_3	NA	Soil	NA	8140	Goller_2020
022-PEG-IBDA-C3292	17	Test_Set_3	NA	Soil	NA	8133	Goller_2020
022-PEG-IBDA-C3293	11	Test_Set_3	NA	Soil	NA	8131	Goller_2020
022-PEG-IBDA-C3295	21	Test_Set_3	NA	Soil	NA	8126	Goller_2020
022-PEG-IBDA-C3297	5	Test_Set_3	NA	Soil	NA	8118	Goller_2020
022-PEG-IBDA-C33	101	Test_Set_3	NA	Soil	NA	76771	Goller_2020
022-PEG-IBDA-C330	46	Test_Set_3	NA	Soil	NA	33204	Goller_2020
022-PEG-IBDA-C3303	17	Test_Set_3	NA	Soil	NA	8110	Goller_2020
022-PEG-IBDA-C3304	9	Test_Set_3	NA	Soil	NA	8110	Goller_2020
022-PEG-IBDA-C3306	14	Test_Set_3	NA	Soil	NA	8108	Goller_2020
022-PEG-IBDA-C3307	16	Test_Set_3	NA	Soil	NA	8106	Goller_2020
022-PEG-IBDA-C3308	9	Test_Set_3	NA	Soil	NA	8104	Goller_2020
022-PEG-IBDA-C331	52	Test_Set_3	NA	Soil	NA	33088	Goller_2020
022-PEG-IBDA-C3312	8	Test_Set_3	NA	Soil	NA	8102	Goller_2020
022-PEG-IBDA-C3315	18	Test_Set_3	NA	Soil	NA	8099	Goller_2020
022-PEG-IBDA-C3317	9	Test_Set_3	NA	Soil	NA	8094	Goller_2020
022-PEG-IBDA-C3319	8	Test_Set_3	NA	Soil	NA	8088	Goller_2020
022-PEG-IBDA-C3320	16	Test_Set_3	NA	Soil	NA	8087	Goller_2020
022-PEG-IBDA-C3321	11	Test_Set_3	NA	Soil	NA	8085	Goller_2020
022-PEG-IBDA-C3323	17	Test_Set_3	NA	Soil	NA	8084	Goller_2020
022-PEG-IBDA-C3324	8	Test_Set_3	NA	Soil	NA	8083	Goller_2020
022-PEG-IBDA-C3326	17	Test_Set_3	NA	Soil	NA	8081	Goller_2020
022-PEG-IBDA-C3327	10	Test_Set_3	NA	Soil	NA	8081	Goller_2020
022-PEG-IBDA-C3328	9	Test_Set_3	NA	Soil	NA	8081	Goller_2020
022-PEG-IBDA-C3332	12	Test_Set_3	NA	Soil	NA	8077	Goller_2020
022-PEG-IBDA-C3335	13	Test_Set_3	NA	Soil	NA	8075	Goller_2020
022-PEG-IBDA-C3336	7	Test_Set_3	NA	Soil	NA	8074	Goller_2020
022-PEG-IBDA-C334	49	Test_Set_3	NA	Soil	NA	32890	Goller_2020
022-PEG-IBDA-C3340	9	Test_Set_3	NA	Soil	NA	8070	Goller_2020
022-PEG-IBDA-C3342	7	Test_Set_3	NA	Soil	NA	8068	Goller_2020
022-PEG-IBDA-C3344	7	Test_Set_3	NA	Soil	NA	8067	Goller_2020
022-PEG-IBDA-C3346	18	Test_Set_3	NA	Soil	NA	8067	Goller_2020
022-PEG-IBDA-C3347	11	Test_Set_3	NA	Soil	NA	8064	Goller_2020
022-PEG-IBDA-C335	53	Test_Set_3	NA	Soil	NA	32889	Goller_2020
022-PEG-IBDA-C3351	17	Test_Set_3	NA	Soil	NA	8061	Goller_2020
022-PEG-IBDA-C3352	18	Test_Set_3	NA	Soil	NA	8059	Goller_2020
022-PEG-IBDA-C3355	10	Test_Set_3	NA	Soil	NA	8055	Goller_2020
022-PEG-IBDA-C3356	19	Test_Set_3	NA	Soil	NA	8054	Goller_2020
022-PEG-IBDA-C3358	10	Test_Set_3	NA	Soil	NA	8053	Goller_2020
022-PEG-IBDA-C3359	11	Test_Set_3	NA	Soil	NA	8048	Goller_2020
022-PEG-IBDA-C336	47	Test_Set_3	NA	Soil	Salinispora	32886	Goller_2020
022-PEG-IBDA-C3360	6	Test_Set_3	NA	Soil	NA	8047	Goller_2020
022-PEG-IBDA-C3361	16	Test_Set_3	NA	Soil	NA	8047	Goller_2020
022-PEG-IBDA-C3362	12	Test_Set_3	NA	Soil	NA	8046	Goller_2020
022-PEG-IBDA-C3363	17	Test_Set_3	NA	Soil	NA	8045	Goller_2020
022-PEG-IBDA-C3366	10	Test_Set_3	NA	Soil	NA	8039	Goller_2020
022-PEG-IBDA-C337	31	Test_Set_3	NA	Soil	NA	32863	Goller_2020
022-PEG-IBDA-C3373	10	Test_Set_3	NA	Soil	NA	8026	Goller_2020
022-PEG-IBDA-C3375	14	Test_Set_3	NA	Soil	NA	8022	Goller_2020
022-PEG-IBDA-C3376	11	Test_Set_3	NA	Soil	NA	8022	Goller_2020
022-PEG-IBDA-C3377	6	Test_Set_3	NA	Soil	NA	8021	Goller_2020
022-PEG-IBDA-C3378	10	Test_Set_3	NA	Soil	NA	8020	Goller_2020
022-PEG-IBDA-C3379	14	Test_Set_3	NA	Soil	NA	8020	Goller_2020
022-PEG-IBDA-C338	51	Test_Set_3	NA	Soil	NA	32779	Goller_2020
022-PEG-IBDA-C3380	16	Test_Set_3	NA	Soil	NA	8020	Goller_2020
022-PEG-IBDA-C3385	18	Test_Set_3	NA	Soil	NA	8011	Goller_2020
022-PEG-IBDA-C3386	9	Test_Set_3	NA	Soil	NA	8010	Goller_2020
022-PEG-IBDA-C3387	9	Test_Set_3	NA	Soil	NA	8009	Goller_2020
022-PEG-IBDA-C3388	8	Test_Set_3	NA	Soil	NA	8008	Goller_2020
022-PEG-IBDA-C339	39	Test_Set_3	NA	Soil	NA	32773	Goller_2020
022-PEG-IBDA-C3390	13	Test_Set_3	NA	Soil	NA	8007	Goller_2020
022-PEG-IBDA-C3392	14	Test_Set_3	NA	Soil	NA	8000	Goller_2020
022-PEG-IBDA-C3394	10	Test_Set_3	NA	Soil	NA	7997	Goller_2020
022-PEG-IBDA-C3395	8	Test_Set_3	NA	Soil	NA	7996	Goller_2020
022-PEG-IBDA-C3396	13	Test_Set_3	NA	Soil	NA	7994	Goller_2020
022-PEG-IBDA-C3397	17	Test_Set_3	NA	Soil	NA	7994	Goller_2020
022-PEG-IBDA-C3398	13	Test_Set_3	NA	Soil	NA	7993	Goller_2020
022-PEG-IBDA-C3399	14	Test_Set_3	NA	Soil	NA	7991	Goller_2020
022-PEG-IBDA-C340	59	Test_Set_3	NA	Soil	NA	32726	Goller_2020
022-PEG-IBDA-C3400	10	Test_Set_3	NA	Soil	NA	7990	Goller_2020
022-PEG-IBDA-C3401	9	Test_Set_3	NA	Soil	NA	7989	Goller_2020
022-PEG-IBDA-C3402	15	Test_Set_3	NA	Soil	NA	7985	Goller_2020
022-PEG-IBDA-C3403	9	Test_Set_3	NA	Soil	NA	7984	Goller_2020
022-PEG-IBDA-C3404	7	Test_Set_3	NA	Soil	NA	7983	Goller_2020
022-PEG-IBDA-C3405	21	Test_Set_3	NA	Soil	NA	7983	Goller_2020
022-PEG-IBDA-C3407	15	Test_Set_3	NA	Soil	NA	7982	Goller_2020
022-PEG-IBDA-C3408	19	Test_Set_3	NA	Soil	NA	7982	Goller_2020
022-PEG-IBDA-C3410	6	Test_Set_3	NA	Soil	NA	7981	Goller_2020
022-PEG-IBDA-C3413	12	Test_Set_3	NA	Soil	NA	7978	Goller_2020
022-PEG-IBDA-C3414	15	Test_Set_3	NA	Soil	NA	7978	Goller_2020
022-PEG-IBDA-C3415	11	Test_Set_3	NA	Soil	NA	7978	Goller_2020
022-PEG-IBDA-C3416	13	Test_Set_3	NA	Soil	NA	7977	Goller_2020
022-PEG-IBDA-C3417	24	Test_Set_3	NA	Soil	NA	7976	Goller_2020
022-PEG-IBDA-C3418	9	Test_Set_3	NA	Soil	NA	7974	Goller_2020
022-PEG-IBDA-C3419	12	Test_Set_3	NA	Soil	NA	7973	Goller_2020
022-PEG-IBDA-C342	43	Test_Set_3	NA	Soil	NA	32669	Goller_2020
022-PEG-IBDA-C3428	13	Test_Set_3	NA	Soil	NA	7963	Goller_2020
022-PEG-IBDA-C343	67	Test_Set_3	NA	Soil	NA	32449	Goller_2020
022-PEG-IBDA-C3430	15	Test_Set_3	NA	Soil	NA	7962	Goller_2020
022-PEG-IBDA-C3432	15	Test_Set_3	NA	Soil	NA	7961	Goller_2020
022-PEG-IBDA-C3433	19	Test_Set_3	NA	Soil	NA	7960	Goller_2020
022-PEG-IBDA-C3434	9	Test_Set_3	NA	Soil	NA	7960	Goller_2020
022-PEG-IBDA-C3435	10	Test_Set_3	NA	Soil	NA	7954	Goller_2020
022-PEG-IBDA-C3436	9	Test_Set_3	NA	Soil	NA	7953	Goller_2020
022-PEG-IBDA-C3437	10	Test_Set_3	NA	Soil	NA	7947	Goller_2020
022-PEG-IBDA-C344	55	Test_Set_3	NA	Soil	NA	32415	Goller_2020
022-PEG-IBDA-C3441	19	Test_Set_3	NA	Soil	NA	7945	Goller_2020
022-PEG-IBDA-C3446	12	Test_Set_3	NA	Soil	NA	7939	Goller_2020
022-PEG-IBDA-C3447	15	Test_Set_3	NA	Soil	NA	7938	Goller_2020
022-PEG-IBDA-C3448	9	Test_Set_3	NA	Soil	NA	7937	Goller_2020
022-PEG-IBDA-C345	37	Test_Set_3	NA	Soil	NA	32304	Goller_2020
022-PEG-IBDA-C3451	9	Test_Set_3	NA	Soil	NA	7935	Goller_2020
022-PEG-IBDA-C3455	9	Test_Set_3	NA	Soil	NA	7931	Goller_2020
022-PEG-IBDA-C3456	7	Test_Set_3	NA	Soil	NA	7927	Goller_2020
022-PEG-IBDA-C346	39	Test_Set_3	NA	Soil	NA	32187	Goller_2020
022-PEG-IBDA-C3460	15	Test_Set_3	NA	Soil	NA	7923	Goller_2020
022-PEG-IBDA-C3462	27	Test_Set_3	NA	Soil	NA	7919	Goller_2020
022-PEG-IBDA-C3463	4	Test_Set_3	NA	Soil	NA	7919	Goller_2020
022-PEG-IBDA-C3467	10	Test_Set_3	NA	Soil	NA	7912	Goller_2020
022-PEG-IBDA-C347	46	Test_Set_3	NA	Soil	NA	32179	Goller_2020
022-PEG-IBDA-C3470	11	Test_Set_3	NA	Soil	NA	7908	Goller_2020
022-PEG-IBDA-C3471	13	Test_Set_3	NA	Soil	NA	7908	Goller_2020
022-PEG-IBDA-C3472	16	Test_Set_3	NA	Soil	NA	7908	Goller_2020
022-PEG-IBDA-C3473	8	Test_Set_3	NA	Soil	NA	7906	Goller_2020
022-PEG-IBDA-C3474	16	Test_Set_3	NA	Soil	NA	7903	Goller_2020
022-PEG-IBDA-C3476	10	Test_Set_3	NA	Soil	NA	7902	Goller_2020
022-PEG-IBDA-C3478	9	Test_Set_3	NA	Soil	NA	7895	Goller_2020
022-PEG-IBDA-C3479	20	Test_Set_3	NA	Soil	NA	7888	Goller_2020
022-PEG-IBDA-C348	49	Test_Set_3	NA	Soil	NA	32136	Goller_2020
022-PEG-IBDA-C3480	11	Test_Set_3	NA	Soil	NA	7888	Goller_2020
022-PEG-IBDA-C3484	10	Test_Set_3	NA	Soil	NA	7885	Goller_2020
022-PEG-IBDA-C3485	7	Test_Set_3	NA	Soil	NA	7883	Goller_2020
022-PEG-IBDA-C3486	9	Test_Set_3	NA	Soil	NA	7880	Goller_2020
022-PEG-IBDA-C3487	12	Test_Set_3	NA	Soil	NA	7880	Goller_2020
022-PEG-IBDA-C3488	11	Test_Set_3	NA	Soil	NA	7879	Goller_2020
022-PEG-IBDA-C3489	11	Test_Set_3	NA	Soil	NA	7879	Goller_2020
022-PEG-IBDA-C349	46	Test_Set_3	NA	Soil	NA	31985	Goller_2020
022-PEG-IBDA-C3490	15	Test_Set_3	NA	Soil	NA	7879	Goller_2020
022-PEG-IBDA-C3491	15	Test_Set_3	NA	Soil	NA	7879	Goller_2020
022-PEG-IBDA-C3492	11	Test_Set_3	NA	Soil	NA	7876	Goller_2020
022-PEG-IBDA-C3494	13	Test_Set_3	NA	Soil	NA	7872	Goller_2020
022-PEG-IBDA-C3496	9	Test_Set_3	NA	Soil	NA	7871	Goller_2020
022-PEG-IBDA-C3497	16	Test_Set_3	NA	Soil	NA	7870	Goller_2020
022-PEG-IBDA-C3498	14	Test_Set_3	NA	Soil	NA	7870	Goller_2020
022-PEG-IBDA-C35	98	Test_Set_3	NA	Soil	NA	75692	Goller_2020
022-PEG-IBDA-C350	44	Test_Set_3	NA	Soil	NA	31978	Goller_2020
022-PEG-IBDA-C3501	9	Test_Set_3	NA	Soil	NA	7867	Goller_2020
022-PEG-IBDA-C3503	7	Test_Set_3	NA	Soil	NA	7861	Goller_2020
022-PEG-IBDA-C3504	15	Test_Set_3	NA	Soil	NA	7860	Goller_2020
022-PEG-IBDA-C3505	13	Test_Set_3	NA	Soil	NA	7855	Goller_2020
022-PEG-IBDA-C3506	16	Test_Set_3	NA	Soil	NA	7854	Goller_2020
022-PEG-IBDA-C3507	10	Test_Set_3	NA	Soil	NA	7852	Goller_2020
022-PEG-IBDA-C3508	13	Test_Set_3	NA	Soil	NA	7847	Goller_2020
022-PEG-IBDA-C351	46	Test_Set_3	NA	Soil	NA	31893	Goller_2020
022-PEG-IBDA-C3510	16	Test_Set_3	NA	Soil	NA	7845	Goller_2020
022-PEG-IBDA-C3512	15	Test_Set_3	NA	Soil	NA	7844	Goller_2020
022-PEG-IBDA-C3515	14	Test_Set_3	NA	Soil	NA	7840	Goller_2020
022-PEG-IBDA-C3516	7	Test_Set_3	NA	Soil	NA	7840	Goller_2020
022-PEG-IBDA-C3519	12	Test_Set_3	NA	Soil	NA	7837	Goller_2020
022-PEG-IBDA-C352	37	Test_Set_3	NA	Soil	NA	31822	Goller_2020
022-PEG-IBDA-C3521	16	Test_Set_3	NA	Soil	NA	7836	Goller_2020
022-PEG-IBDA-C3524	7	Test_Set_3	NA	Soil	NA	7832	Goller_2020
022-PEG-IBDA-C3525	16	Test_Set_3	NA	Soil	NA	7830	Goller_2020
022-PEG-IBDA-C3527	4	Test_Set_3	NA	Soil	NA	7829	Goller_2020
022-PEG-IBDA-C3528	20	Test_Set_3	NA	Soil	NA	7828	Goller_2020
022-PEG-IBDA-C3529	11	Test_Set_3	NA	Soil	NA	7828	Goller_2020
022-PEG-IBDA-C3530	9	Test_Set_3	NA	Soil	Xanthomonas	7826	Goller_2020
022-PEG-IBDA-C3531	18	Test_Set_3	NA	Soil	NA	7826	Goller_2020
022-PEG-IBDA-C3532	5	Test_Set_3	NA	Soil	NA	7826	Goller_2020
022-PEG-IBDA-C3536	17	Test_Set_3	NA	Soil	NA	7823	Goller_2020
022-PEG-IBDA-C3537	16	Test_Set_3	NA	Soil	NA	7823	Goller_2020
022-PEG-IBDA-C3539	8	Test_Set_3	NA	Soil	NA	7820	Goller_2020
022-PEG-IBDA-C354	39	Test_Set_3	NA	Soil	NA	31666	Goller_2020
022-PEG-IBDA-C3540	19	Test_Set_3	NA	Soil	NA	7818	Goller_2020
022-PEG-IBDA-C3543	19	Test_Set_3	NA	Soil	NA	7814	Goller_2020
022-PEG-IBDA-C3544	10	Test_Set_3	NA	Soil	NA	7812	Goller_2020
022-PEG-IBDA-C3545	10	Test_Set_3	NA	Soil	NA	7811	Goller_2020
022-PEG-IBDA-C3547	12	Test_Set_3	NA	Soil	NA	7806	Goller_2020
022-PEG-IBDA-C3548	23	Test_Set_3	NA	Soil	NA	7804	Goller_2020
022-PEG-IBDA-C355	35	Test_Set_3	NA	Soil	NA	31663	Goller_2020
022-PEG-IBDA-C3550	11	Test_Set_3	NA	Soil	NA	7795	Goller_2020
022-PEG-IBDA-C3551	22	Test_Set_3	NA	Soil	NA	7793	Goller_2020
022-PEG-IBDA-C3553	8	Test_Set_3	NA	Soil	NA	7791	Goller_2020
022-PEG-IBDA-C3555	13	Test_Set_3	NA	Soil	NA	7789	Goller_2020
022-PEG-IBDA-C3556	11	Test_Set_3	NA	Soil	NA	7788	Goller_2020
022-PEG-IBDA-C3557	10	Test_Set_3	NA	Soil	NA	7786	Goller_2020
022-PEG-IBDA-C3558	7	Test_Set_3	NA	Soil	NA	7786	Goller_2020
022-PEG-IBDA-C3559	8	Test_Set_3	NA	Soil	NA	7786	Goller_2020
022-PEG-IBDA-C356	37	Test_Set_3	NA	Soil	NA	31634	Goller_2020
022-PEG-IBDA-C3560	6	Test_Set_3	NA	Soil	NA	7785	Goller_2020
022-PEG-IBDA-C3561	18	Test_Set_3	NA	Soil	NA	7785	Goller_2020
022-PEG-IBDA-C3562	15	Test_Set_3	NA	Soil	NA	7776	Goller_2020
022-PEG-IBDA-C3565	6	Test_Set_3	NA	Soil	NA	7773	Goller_2020
022-PEG-IBDA-C3567	10	Test_Set_3	NA	Soil	NA	7766	Goller_2020
022-PEG-IBDA-C3569	12	Test_Set_3	NA	Soil	NA	7765	Goller_2020
022-PEG-IBDA-C357	51	Test_Set_3	NA	Soil	NA	31399	Goller_2020
022-PEG-IBDA-C3572	11	Test_Set_3	NA	Soil	NA	7761	Goller_2020
022-PEG-IBDA-C3574	11	Test_Set_3	NA	Soil	NA	7760	Goller_2020
022-PEG-IBDA-C3576	21	Test_Set_3	NA	Soil	NA	7758	Goller_2020
022-PEG-IBDA-C358	50	Test_Set_3	NA	Soil	NA	31374	Goller_2020
022-PEG-IBDA-C3580	7	Test_Set_3	NA	Soil	NA	7752	Goller_2020
022-PEG-IBDA-C3581	12	Test_Set_3	NA	Soil	NA	7751	Goller_2020
022-PEG-IBDA-C3582	7	Test_Set_3	NA	Soil	NA	7748	Goller_2020
022-PEG-IBDA-C3585	11	Test_Set_3	NA	Soil	NA	7745	Goller_2020
022-PEG-IBDA-C3586	12	Test_Set_3	NA	Soil	NA	7742	Goller_2020
022-PEG-IBDA-C3589	16	Test_Set_3	NA	Soil	NA	7736	Goller_2020
022-PEG-IBDA-C359	47	Test_Set_3	NA	Soil	NA	31167	Goller_2020
022-PEG-IBDA-C3590	14	Test_Set_3	NA	Soil	NA	7736	Goller_2020
022-PEG-IBDA-C3591	9	Test_Set_3	NA	Soil	NA	7736	Goller_2020
022-PEG-IBDA-C3593	20	Test_Set_3	NA	Soil	NA	7734	Goller_2020
022-PEG-IBDA-C3597	15	Test_Set_3	NA	Soil	NA	7728	Goller_2020
022-PEG-IBDA-C360	46	Test_Set_3	NA	Soil	NA	31095	Goller_2020
022-PEG-IBDA-C3600	18	Test_Set_3	NA	Soil	NA	7725	Goller_2020
022-PEG-IBDA-C3602	9	Test_Set_3	NA	Soil	NA	7722	Goller_2020
022-PEG-IBDA-C3603	10	Test_Set_3	NA	Soil	NA	7719	Goller_2020
022-PEG-IBDA-C3604	10	Test_Set_3	NA	Soil	NA	7718	Goller_2020
022-PEG-IBDA-C3605	16	Test_Set_3	NA	Soil	NA	7717	Goller_2020
022-PEG-IBDA-C3608	8	Test_Set_3	NA	Soil	NA	7711	Goller_2020
022-PEG-IBDA-C361	52	Test_Set_3	NA	Soil	NA	31050	Goller_2020
022-PEG-IBDA-C3611	15	Test_Set_3	NA	Soil	NA	7705	Goller_2020
022-PEG-IBDA-C3612	17	Test_Set_3	NA	Soil	NA	7705	Goller_2020
022-PEG-IBDA-C3613	15	Test_Set_3	NA	Soil	NA	7703	Goller_2020
022-PEG-IBDA-C3614	8	Test_Set_3	NA	Soil	NA	7702	Goller_2020
022-PEG-IBDA-C3615	12	Test_Set_3	NA	Soil	NA	7702	Goller_2020
022-PEG-IBDA-C362	33	Test_Set_3	NA	Soil	NA	30779	Goller_2020
022-PEG-IBDA-C3622	9	Test_Set_3	NA	Soil	NA	7693	Goller_2020
022-PEG-IBDA-C3625	21	Test_Set_3	NA	Soil	NA	7692	Goller_2020
022-PEG-IBDA-C3628	8	Test_Set_3	NA	Soil	NA	7689	Goller_2020
022-PEG-IBDA-C363	40	Test_Set_3	NA	Soil	NA	30777	Goller_2020
022-PEG-IBDA-C3631	10	Test_Set_3	NA	Soil	NA	7687	Goller_2020
022-PEG-IBDA-C3634	10	Test_Set_3	NA	Soil	NA	7686	Goller_2020
022-PEG-IBDA-C3635	10	Test_Set_3	NA	Soil	NA	7685	Goller_2020
022-PEG-IBDA-C3637	13	Test_Set_3	NA	Soil	NA	7679	Goller_2020
022-PEG-IBDA-C3638	19	Test_Set_3	NA	Soil	NA	7679	Goller_2020
022-PEG-IBDA-C364	45	Test_Set_3	NA	Soil	NA	30735	Goller_2020
022-PEG-IBDA-C3641	14	Test_Set_3	NA	Soil	NA	7676	Goller_2020
022-PEG-IBDA-C3642	5	Test_Set_3	NA	Soil	NA	7676	Goller_2020
022-PEG-IBDA-C3643	8	Test_Set_3	NA	Soil	NA	7675	Goller_2020
022-PEG-IBDA-C3644	13	Test_Set_3	NA	Soil	NA	7672	Goller_2020
022-PEG-IBDA-C3647	11	Test_Set_3	NA	Soil	NA	7671	Goller_2020
022-PEG-IBDA-C3649	8	Test_Set_3	NA	Soil	NA	7670	Goller_2020
022-PEG-IBDA-C365	29	Test_Set_3	NA	Soil	NA	30692	Goller_2020
022-PEG-IBDA-C3650	14	Test_Set_3	NA	Soil	NA	7669	Goller_2020
022-PEG-IBDA-C3651	11	Test_Set_3	NA	Soil	NA	7669	Goller_2020
022-PEG-IBDA-C3652	10	Test_Set_3	NA	Soil	NA	7667	Goller_2020
022-PEG-IBDA-C3653	12	Test_Set_3	NA	Soil	NA	7665	Goller_2020
022-PEG-IBDA-C3654	7	Test_Set_3	NA	Soil	NA	7665	Goller_2020
022-PEG-IBDA-C3655	9	Test_Set_3	NA	Soil	NA	7664	Goller_2020
022-PEG-IBDA-C3656	12	Test_Set_3	NA	Soil	NA	7662	Goller_2020
022-PEG-IBDA-C3657	10	Test_Set_3	NA	Soil	NA	7662	Goller_2020
022-PEG-IBDA-C3659	10	Test_Set_3	NA	Soil	NA	7662	Goller_2020
022-PEG-IBDA-C3661	11	Test_Set_3	NA	Soil	NA	7662	Goller_2020
022-PEG-IBDA-C3663	19	Test_Set_3	NA	Soil	NA	7657	Goller_2020
022-PEG-IBDA-C3664	17	Test_Set_3	NA	Soil	NA	7654	Goller_2020
022-PEG-IBDA-C3666	10	Test_Set_3	NA	Soil	NA	7653	Goller_2020
022-PEG-IBDA-C3667	13	Test_Set_3	NA	Soil	NA	7652	Goller_2020
022-PEG-IBDA-C3668	15	Test_Set_3	NA	Soil	NA	7647	Goller_2020
022-PEG-IBDA-C3669	7	Test_Set_3	NA	Soil	NA	7646	Goller_2020
022-PEG-IBDA-C3671	6	Test_Set_3	NA	Soil	NA	7641	Goller_2020
022-PEG-IBDA-C3672	9	Test_Set_3	NA	Soil	NA	7641	Goller_2020
022-PEG-IBDA-C3674	17	Test_Set_3	NA	Soil	NA	7640	Goller_2020
022-PEG-IBDA-C3675	7	Test_Set_3	NA	Soil	NA	7638	Goller_2020
022-PEG-IBDA-C3676	11	Test_Set_3	NA	Soil	NA	7636	Goller_2020
022-PEG-IBDA-C3681	18	Test_Set_3	NA	Soil	NA	7632	Goller_2020
022-PEG-IBDA-C3683	7	Test_Set_3	NA	Soil	NA	7630	Goller_2020
022-PEG-IBDA-C3684	16	Test_Set_3	NA	Soil	NA	7630	Goller_2020
022-PEG-IBDA-C3685	7	Test_Set_3	NA	Soil	NA	7630	Goller_2020
022-PEG-IBDA-C3687	9	Test_Set_3	NA	Soil	NA	7628	Goller_2020
022-PEG-IBDA-C3691	9	Test_Set_3	NA	Soil	NA	7621	Goller_2020
022-PEG-IBDA-C3692	8	Test_Set_3	NA	Soil	NA	7618	Goller_2020
022-PEG-IBDA-C3694	8	Test_Set_3	NA	Soil	NA	7617	Goller_2020
022-PEG-IBDA-C3695	12	Test_Set_3	NA	Soil	NA	7617	Goller_2020
022-PEG-IBDA-C3699	24	Test_Set_3	NA	Soil	NA	7616	Goller_2020
022-PEG-IBDA-C37	113	Test_Set_3	NA	Soil	NA	74109	Goller_2020
022-PEG-IBDA-C370	48	Test_Set_3	NA	Soil	NA	30622	Goller_2020
022-PEG-IBDA-C3702	8	Test_Set_3	NA	Soil	NA	7603	Goller_2020
022-PEG-IBDA-C3703	18	Test_Set_3	NA	Soil	NA	7601	Goller_2020
022-PEG-IBDA-C3704	10	Test_Set_3	NA	Soil	NA	7601	Goller_2020
022-PEG-IBDA-C3705	10	Test_Set_3	NA	Soil	NA	7601	Goller_2020
022-PEG-IBDA-C3707	23	Test_Set_3	NA	Soil	NA	7600	Goller_2020
022-PEG-IBDA-C3710	15	Test_Set_3	NA	Soil	NA	7598	Goller_2020
022-PEG-IBDA-C3711	21	Test_Set_3	NA	Soil	NA	7596	Goller_2020
022-PEG-IBDA-C3712	9	Test_Set_3	NA	Soil	NA	7594	Goller_2020
022-PEG-IBDA-C3714	14	Test_Set_3	NA	Soil	NA	7592	Goller_2020
022-PEG-IBDA-C3715	13	Test_Set_3	NA	Soil	NA	7591	Goller_2020
022-PEG-IBDA-C3716	14	Test_Set_3	NA	Soil	NA	7591	Goller_2020
022-PEG-IBDA-C3717	7	Test_Set_3	NA	Soil	NA	7591	Goller_2020
022-PEG-IBDA-C372	40	Test_Set_3	NA	Soil	NA	30542	Goller_2020
022-PEG-IBDA-C3722	24	Test_Set_3	NA	Soil	NA	7587	Goller_2020
022-PEG-IBDA-C3723	10	Test_Set_3	NA	Soil	NA	7586	Goller_2020
022-PEG-IBDA-C3725	8	Test_Set_3	NA	Soil	NA	7583	Goller_2020
022-PEG-IBDA-C3727	10	Test_Set_3	NA	Soil	NA	7582	Goller_2020
022-PEG-IBDA-C3728	11	Test_Set_3	NA	Soil	NA	7581	Goller_2020
022-PEG-IBDA-C3729	9	Test_Set_3	NA	Soil	NA	7581	Goller_2020
022-PEG-IBDA-C373	43	Test_Set_3	NA	Soil	NA	30523	Goller_2020
022-PEG-IBDA-C3732	13	Test_Set_3	NA	Soil	NA	7577	Goller_2020
022-PEG-IBDA-C3734	11	Test_Set_3	NA	Soil	NA	7575	Goller_2020
022-PEG-IBDA-C3737	15	Test_Set_3	NA	Soil	NA	7573	Goller_2020
022-PEG-IBDA-C374	28	Test_Set_3	NA	Soil	NA	30483	Goller_2020
022-PEG-IBDA-C3741	13	Test_Set_3	NA	Soil	NA	7567	Goller_2020
022-PEG-IBDA-C3742	23	Test_Set_3	NA	Soil	NA	7567	Goller_2020
022-PEG-IBDA-C3744	15	Test_Set_3	NA	Soil	NA	7565	Goller_2020
022-PEG-IBDA-C3745	18	Test_Set_3	NA	Soil	NA	7564	Goller_2020
022-PEG-IBDA-C3747	5	Test_Set_3	NA	Soil	NA	7563	Goller_2020
022-PEG-IBDA-C3749	9	Test_Set_3	NA	Soil	NA	7559	Goller_2020
022-PEG-IBDA-C3752	9	Test_Set_3	NA	Soil	NA	7556	Goller_2020
022-PEG-IBDA-C3753	9	Test_Set_3	NA	Soil	NA	7555	Goller_2020
022-PEG-IBDA-C3759	15	Test_Set_3	NA	Soil	NA	7547	Goller_2020
022-PEG-IBDA-C376	51	Test_Set_3	NA	Soil	NA	30362	Goller_2020
022-PEG-IBDA-C3760	6	Test_Set_3	NA	Soil	NA	7546	Goller_2020
022-PEG-IBDA-C3762	20	Test_Set_3	NA	Soil	NA	7545	Goller_2020
022-PEG-IBDA-C3764	15	Test_Set_3	NA	Soil	NA	7542	Goller_2020
022-PEG-IBDA-C3766	14	Test_Set_3	NA	Soil	NA	7538	Goller_2020
022-PEG-IBDA-C3767	7	Test_Set_3	NA	Soil	NA	7537	Goller_2020
022-PEG-IBDA-C3768	11	Test_Set_3	NA	Soil	NA	7536	Goller_2020
022-PEG-IBDA-C377	28	Test_Set_3	NA	Soil	NA	30321	Goller_2020
022-PEG-IBDA-C3770	10	Test_Set_3	NA	Soil	NA	7528	Goller_2020
022-PEG-IBDA-C3771	11	Test_Set_3	NA	Soil	NA	7527	Goller_2020
022-PEG-IBDA-C3773	12	Test_Set_3	NA	Soil	NA	7524	Goller_2020
022-PEG-IBDA-C3775	12	Test_Set_3	NA	Soil	NA	7520	Goller_2020
022-PEG-IBDA-C3776	9	Test_Set_3	NA	Soil	NA	7520	Goller_2020
022-PEG-IBDA-C3777	13	Test_Set_3	NA	Soil	NA	7519	Goller_2020
022-PEG-IBDA-C3779	11	Test_Set_3	NA	Soil	NA	7517	Goller_2020
022-PEG-IBDA-C3780	11	Test_Set_3	NA	Soil	NA	7516	Goller_2020
022-PEG-IBDA-C3782	8	Test_Set_3	NA	Soil	NA	7514	Goller_2020
022-PEG-IBDA-C3784	11	Test_Set_3	NA	Soil	NA	7512	Goller_2020
022-PEG-IBDA-C3788	16	Test_Set_3	NA	Soil	NA	7505	Goller_2020
022-PEG-IBDA-C3791	11	Test_Set_3	NA	Soil	NA	7501	Goller_2020
022-PEG-IBDA-C3793	14	Test_Set_3	NA	Soil	NA	7500	Goller_2020
022-PEG-IBDA-C3796	11	Test_Set_3	NA	Soil	NA	7496	Goller_2020
022-PEG-IBDA-C3797	11	Test_Set_3	NA	Soil	NA	7492	Goller_2020
022-PEG-IBDA-C3798	9	Test_Set_3	NA	Soil	NA	7492	Goller_2020
022-PEG-IBDA-C3799	15	Test_Set_3	NA	Soil	NA	7489	Goller_2020
022-PEG-IBDA-C38	112	Test_Set_3	NA	Soil	NA	73735	Goller_2020
022-PEG-IBDA-C380	37	Test_Set_3	NA	Soil	NA	30075	Goller_2020
022-PEG-IBDA-C3802	5	Test_Set_3	NA	Soil	NA	7487	Goller_2020
022-PEG-IBDA-C3803	13	Test_Set_3	NA	Soil	NA	7486	Goller_2020
022-PEG-IBDA-C3805	7	Test_Set_3	NA	Soil	NA	7485	Goller_2020
022-PEG-IBDA-C3807	19	Test_Set_3	NA	Soil	NA	7482	Goller_2020
022-PEG-IBDA-C3808	8	Test_Set_3	NA	Soil	NA	7480	Goller_2020
022-PEG-IBDA-C3809	10	Test_Set_3	NA	Soil	NA	7480	Goller_2020
022-PEG-IBDA-C381	41	Test_Set_3	NA	Soil	NA	29974	Goller_2020
022-PEG-IBDA-C3811	6	Test_Set_3	NA	Soil	NA	7480	Goller_2020
022-PEG-IBDA-C3812	12	Test_Set_3	NA	Soil	NA	7479	Goller_2020
022-PEG-IBDA-C3813	10	Test_Set_3	NA	Soil	NA	7479	Goller_2020
022-PEG-IBDA-C3816	14	Test_Set_3	NA	Soil	NA	7475	Goller_2020
022-PEG-IBDA-C3819	7	Test_Set_3	NA	Soil	NA	7475	Goller_2020
022-PEG-IBDA-C382	60	Test_Set_3	NA	Soil	NA	29903	Goller_2020
022-PEG-IBDA-C3820	16	Test_Set_3	NA	Soil	NA	7474	Goller_2020
022-PEG-IBDA-C3821	14	Test_Set_3	NA	Soil	NA	7471	Goller_2020
022-PEG-IBDA-C3823	7	Test_Set_3	NA	Soil	NA	7464	Goller_2020
022-PEG-IBDA-C3824	14	Test_Set_3	NA	Soil	NA	7463	Goller_2020
022-PEG-IBDA-C3826	9	Test_Set_3	NA	Soil	NA	7463	Goller_2020
022-PEG-IBDA-C3827	12	Test_Set_3	NA	Soil	NA	7462	Goller_2020
022-PEG-IBDA-C3828	14	Test_Set_3	NA	Soil	NA	7459	Goller_2020
022-PEG-IBDA-C3830	16	Test_Set_3	NA	Soil	NA	7457	Goller_2020
022-PEG-IBDA-C3831	12	Test_Set_3	NA	Soil	NA	7456	Goller_2020
022-PEG-IBDA-C3832	13	Test_Set_3	NA	Soil	NA	7455	Goller_2020
022-PEG-IBDA-C3835	11	Test_Set_3	NA	Soil	NA	7450	Goller_2020
022-PEG-IBDA-C3837	16	Test_Set_3	NA	Soil	NA	7448	Goller_2020
022-PEG-IBDA-C3838	7	Test_Set_3	NA	Soil	NA	7447	Goller_2020
022-PEG-IBDA-C384	41	Test_Set_3	NA	Soil	NA	29619	Goller_2020
022-PEG-IBDA-C3840	18	Test_Set_3	NA	Soil	NA	7444	Goller_2020
022-PEG-IBDA-C3841	9	Test_Set_3	NA	Soil	NA	7443	Goller_2020
022-PEG-IBDA-C3842	11	Test_Set_3	NA	Soil	NA	7443	Goller_2020
022-PEG-IBDA-C3844	12	Test_Set_3	NA	Soil	NA	7441	Goller_2020
022-PEG-IBDA-C3845	11	Test_Set_3	NA	Soil	NA	7438	Goller_2020
022-PEG-IBDA-C3847	12	Test_Set_3	NA	Soil	NA	7437	Goller_2020
022-PEG-IBDA-C3849	6	Test_Set_3	NA	Soil	NA	7432	Goller_2020
022-PEG-IBDA-C3850	6	Test_Set_3	NA	Soil	NA	7431	Goller_2020
022-PEG-IBDA-C3851	14	Test_Set_3	NA	Soil	NA	7431	Goller_2020
022-PEG-IBDA-C3852	12	Test_Set_3	NA	Soil	NA	7431	Goller_2020
022-PEG-IBDA-C3853	13	Test_Set_3	NA	Soil	NA	7431	Goller_2020
022-PEG-IBDA-C3854	7	Test_Set_3	NA	Soil	NA	7429	Goller_2020
022-PEG-IBDA-C3855	11	Test_Set_3	NA	Soil	NA	7424	Goller_2020
022-PEG-IBDA-C3856	12	Test_Set_3	NA	Soil	NA	7423	Goller_2020
022-PEG-IBDA-C3857	10	Test_Set_3	NA	Soil	NA	7423	Goller_2020
022-PEG-IBDA-C3858	15	Test_Set_3	NA	Soil	NA	7421	Goller_2020
022-PEG-IBDA-C386	60	Test_Set_3	NA	Soil	NA	29584	Goller_2020
022-PEG-IBDA-C3862	12	Test_Set_3	NA	Soil	NA	7420	Goller_2020
022-PEG-IBDA-C3863	5	Test_Set_3	NA	Soil	NA	7419	Goller_2020
022-PEG-IBDA-C3864	14	Test_Set_3	NA	Soil	NA	7419	Goller_2020
022-PEG-IBDA-C3866	11	Test_Set_3	NA	Soil	NA	7417	Goller_2020
022-PEG-IBDA-C3869	22	Test_Set_3	NA	Soil	NA	7413	Goller_2020
022-PEG-IBDA-C3870	5	Test_Set_3	NA	Soil	NA	7413	Goller_2020
022-PEG-IBDA-C3872	9	Test_Set_3	NA	Soil	NA	7412	Goller_2020
022-PEG-IBDA-C3873	13	Test_Set_3	NA	Soil	NA	7412	Goller_2020
022-PEG-IBDA-C3875	17	Test_Set_3	NA	Soil	NA	7411	Goller_2020
022-PEG-IBDA-C3877	8	Test_Set_3	NA	Soil	NA	7408	Goller_2020
022-PEG-IBDA-C3883	8	Test_Set_3	NA	Soil	NA	7397	Goller_2020
022-PEG-IBDA-C3885	11	Test_Set_3	NA	Soil	NA	7394	Goller_2020
022-PEG-IBDA-C3888	12	Test_Set_3	NA	Soil	NA	7390	Goller_2020
022-PEG-IBDA-C3889	10	Test_Set_3	NA	Soil	NA	7390	Goller_2020
022-PEG-IBDA-C389	49	Test_Set_3	NA	Soil	NA	29407	Goller_2020
022-PEG-IBDA-C3891	11	Test_Set_3	NA	Soil	NA	7388	Goller_2020
022-PEG-IBDA-C3893	16	Test_Set_3	NA	Soil	NA	7384	Goller_2020
022-PEG-IBDA-C3894	18	Test_Set_3	NA	Soil	NA	7383	Goller_2020
022-PEG-IBDA-C3896	14	Test_Set_3	NA	Soil	NA	7382	Goller_2020
022-PEG-IBDA-C3899	9	Test_Set_3	NA	Soil	NA	7379	Goller_2020
022-PEG-IBDA-C39	110	Test_Set_3	NA	Soil	NA	73557	Goller_2020
022-PEG-IBDA-C3900	9	Test_Set_3	NA	Soil	NA	7379	Goller_2020
022-PEG-IBDA-C3902	8	Test_Set_3	NA	Soil	NA	7375	Goller_2020
022-PEG-IBDA-C3903	13	Test_Set_3	NA	Soil	NA	7375	Goller_2020
022-PEG-IBDA-C3905	11	Test_Set_3	NA	Soil	NA	7369	Goller_2020
022-PEG-IBDA-C3908	8	Test_Set_3	NA	Soil	NA	7365	Goller_2020
022-PEG-IBDA-C391	37	Test_Set_3	NA	Soil	NA	29361	Goller_2020
022-PEG-IBDA-C3911	8	Test_Set_3	NA	Soil	NA	7360	Goller_2020
022-PEG-IBDA-C3912	10	Test_Set_3	NA	Soil	NA	7359	Goller_2020
022-PEG-IBDA-C3915	13	Test_Set_3	NA	Soil	NA	7356	Goller_2020
022-PEG-IBDA-C3916	13	Test_Set_3	NA	Soil	NA	7356	Goller_2020
[truncated: 60,627 more rows]
