# Supplementary material for: RaFAH: Host prediction for viruses of Bacteria and Archaea based on protein content
Source: Patterns (N Y). 2021 Jun 15;2(7):100274. doi: 10.1016/j.patter.2021.100274 (PMC8276007; doi:10.1016/j.patter.2021.100274)
Supplement: Table S5. Counts of the number of genomes representing each genus on Training Set 3 [file mmc6.xlsx]

## Sheet: TableS5
Genus	Frequency
Abiotrophia	6
Acetobacter	11
Acholeplasma	3
Achromobacter	11
Acidaminococcus	10
Acidianus	12
Acidiferrobacter	1
Acidithiobacillus	1
Acidovorax	29
Acinetobacter	561
Actinoalloteichus	4
Actinobacillus	10
Actinobaculum	1
Actinokineospora	1
Actinomadura	1
Actinomyces	241
Actinoplanes	1
Actinopolymorpha	1
Aequorivita	1
Aeribacillus	5
Aeromonas	36
Aeropyrum	2
Afifella	2
Aggregatibacter	66
Agrobacterium	10
Agrococcus	1
Ahrensia	3
Akkermansia	15
Alcaligenes	3
Alcanivorax	5
Algicola	4
Algoriphagus	1
Alicycliphilus	1
Alicyclobacillus	2
Aliivibrio	5
Alishewanella	3
Alistipes	368
Alkalibacterium	1
Alloiococcus	1
Alloprevotella	3
Alloscardovia	2
Alteromonas	11
Amycolatopsis	1
Anabaena	2
Anaerobacillus	1
Anaerococcus	1
Anaeroglobus	2
Anaeromassilibacillus	3
Anaeromusa	3
Anaerophaga	2
Anaerostipes	10
Anaerotruncus	2
Aneurinibacillus	3
Anoxybacillus	1
Aquamicrobium	1
Arachidicoccus	6
Archaeoglobus	1
Arenimonas	1
Arthrobacter	38
Arthromitus	3
Asticcacaulis	2
Atopobium	33
Aurantimonas	1
Aureimonas	4
Avibacterium	11
Azoarcus	1
Azospirillum	5
Bacillus	372
Bacteroides	1928
Bariatricus	1
Barnesiella	25
Bartonella	24
Basfia	2
Bavariicoccus	1
Bdellovibrio	4
Beggiatoa	6
Bermanella	1
Bibersteinia	1
Bifidobacterium	35
Bilophila	2
Blastomonas	1
Blautia	236
Bordetella	12
Brachymonas	1
Brachyspira	4
Bradyrhizobium	25
Brevibacillus	18
Brevundimonas	10
Brochothrix	3
Brucella	20
Burkholderia	164
Butyricicoccus	8
Butyricimonas	3
Butyrivibrio	1
Caenibacillus	2
Caldalkalibacillus	1
Caldicellulosiruptor	3
Caldimonas	3
Caldithrix	1
Caloramator	1
Campylobacter	194
Candidatus Accumulibacter	4
Candidatus Hamiltonella	1
Candidatus Pelagibacter	59
Candidatus Puniceispirillum	1
Candidatus Ruthia	35
Candidatus Thioglobus	14
Capnocytophaga	150
Cardiobacterium	22
Carnobacterium	3
Catenibacterium	3
Caulobacter	19
Cecembia	1
Celeribacter	1
Cellulomonas	5
Cellulophaga	20
Cellulosimicrobium	1
Centipeda	2
Chelatococcus	4
Chitinimonas	1
Chitinophaga	1
Chlamydia	8
Chlorobium	3
Chloroflexus	1
Chromobacterium	2
Chryseobacterium	9
Citreicella	1
Citrobacter	42
Citromicrobium	2
Clavibacter	2
Clostridioides	6
Clostridium	277
Cohnella	1
Colibacter	2
Collimonas	2
Collinsella	4
Colwellia	1
Comamonas	26
Commensalibacter	2
Congregibacter	1
Coprobacillus	2
Coprobacter	1
Coprococcus	14
Corynebacterium	85
Coxiella	3
Croceibacter	2
Crocosphaera	2
Cronobacter	30
Cryptobacterium	1
Culturomica	2
Cupriavidus	17
Curvibacter	2
Cutibacterium	45
Cyanothece	1
Defluviitalea	1
Dehalobacter	2
Dehalococcoides	3
Deinococcus	2
Delftia	58
Dermacoccus	1
Desulfitobacterium	3
Desulfobacca	1
Desulfobulbus	1
Desulfocurvus	6
Desulfomicrobium	2
Desulfopila	1
Desulfosporosinus	2
Desulfotomaculum	4
Desulfovibrio	21
Dethiobacter	3
Devosia	2
Dialister	14
Diaphorobacter	6
Dickeya	27
Dinoroseobacter	2
Dolosigranulum	1
Dorea	70
Duganella	6
Dyadobacter	1
Dyella	15
Dysgonomonas	9
Edwardsiella	13
Eggerthella	2
Eikenella	38
Eisenbergiella	4
Elizabethkingia	4
Endozoicomonas	2
Enhydrobacter	1
Ensifer	3
Enterobacter	147
Enterococcus	365
Erwinia	36
Erysipelothrix	1
Erythrobacter	5
Escherichia	5061
Eubacterium	116
Exiguobacterium	2
Facklamia	1
Faecalibacterium	131
Faecalicatena	3
Faecalitalea	1
Fermentimonas	1
Ferrimonas	4
Fibrobacter	5
Filifactor	1
Filimonas	3
Flavisolibacter	1
Flavobacterium	43
Flavonifractor	30
Fournierella	1
Frankia	5
Fructobacillus	3
Fuerstia	2
Fulvivirga	1
Fusicatenibacter	15
Fusobacterium	382
Gallibacterium	4
Gallionella	1
Gardnerella	13
Gemella	98
Gemmata	6
Gemmobacter	2
Geobacillus	22
Geobacter	2
Geosporobacter	2
Geothrix	1
Gilliamella	6
Glomeribacter	2
Gluconacetobacter	1
Gluconobacter	4
Gordonia	84
Gracilibacillus	2
Granulibacter	3
Granulicatella	27
Gulbenkiania	1
Haemophilus	500
Hafnia	3
Hahella	1
Haladaptatus	2
Halalkalicoccus	1
Halanaerobium	3
Halioglobus	1
Haliscomenobacter	2
Haloarcula	27
Halobacterium	1
Halobiforma	4
Halococcus	4
Haloferax	10
Haloferula	3
Halogeometricum	1
Halogranum	1
Halomicrobium	4
Halomonas	10
Halopiger	2
Halorhabdus	2
Halorubrum	21
Halosimplex	2
Haloterrigena	2
Halothiobacillus	2
Halovivax	2
Hamiltonella	2
Helcococcus	1
Helicobacter	38
Herbaspirillum	28
Herbinix	1
Hirschia	1
Histophilus	1
Holospora	1
Hungatella	74
Hydrogenobaculum	1
Hydrogenophaga	2
Hymenobacter	13
Hyphomicrobium	1
Hyphomonas	8
Idiomarina	4
Ileibacterium	1
Immundisolibacter	2
Inediibacterium	1
Intestinibacter	1
Intestinimonas	6
Iodobacter	1
Jannaschia	3
Janthinobacterium	5
Kaistia	1
Kandleria	4
Kangiella	7
Kingella	57
Klebsiella	491
Kluyvera	1
Komagataeibacter	6
Kordiimonas	1
Kosakonia	10
Kurthia	3
Kushneria	1
Kyrpidia	3
Kytococcus	16
Labrenzia	1
Lachnoanaerobaculum	95
Lachnoclostridium	85
Lachnospira	17
Lactobacillus	314
Lactococcus	112
Lampropedia	1
Laribacter	1
Lautropia	11
Lawsonella	1
Leadbetterella	1
Leclercia	2
Leifsonia	2
Lelliottia	1
Leptolinea	4
Leptolyngbya	5
Leptospira	98
Leptotrichia	164
Leuconostoc	15
Liberibacter	4
Listeria	73
Loktanella	3
Luteimonas	4
Lutibacter	2
Lysinibacillus	4
Lysobacter	1
Magnetospirillum	6
Magnetovibrio	1
Mannheimia	52
Maribius	1
Maricaulis	1
Mariniphaga	1
Marinobacter	19
Marinobacterium	2
Marinomonas	1
Marvinbryantia	1
Massilimaliae	1
Meganema	1
Megasphaera	16
Mesoflavibacter	1
Mesorhizobium	16
Mesotoga	1
Metallosphaera	2
Methanobacterium	1
Methanobrevibacter	9
Methanococcus	10
Methanoculleus	2
Methanoregula	3
Methanosaeta	9
Methanothermobacter	1
Methylobacter	1
Methylobacterium	11
Methylocaldum	14
Methylococcus	1
Methylomicrobium	2
Methylomonas	2
Methylophaga	5
Methylopila	1
Methyloversatilis	3
Methylovorus	2
Microbacterium	24
Microbulbifer	2
Micrococcus	2
Microcystis	3
Mobiluncus	1
Mogibacterium	19
Moraxella	15
Morganella	8
Moritella	1
Morococcus	4
Mycobacterium	106
Mycolicibacterium	336
Mycoplasma	3
Myroides	2
Myxococcus	6
Myxosarcina	2
Nafulsella	1
Natrialba	16
Natrinema	3
Natronolimnobius	1
Natronorubrum	4
Necropsobacter	2
Neglecta	3
Neisseria	686
Neptuniibacter	2
Nioella	1
Nitratireductor	4
Nitrincola	1
Nitrolancea	1
Nitrosospira	1
Nitrospina	1
Nocardia	1
Nocardiopsis	9
Nonlabens	2
Nostoc	16
Novispirillum	1
Novosphingobium	17
Occidentia	1
Oceanibaculum	4
Oceanicaulis	1
Oceanicola	2
Oceaniovalibus	1
Ochrobactrum	6
Octadecabacter	2
Odoribacter	42
Oenococcus	14
Oleiphilus	1
Oligella	11
Olsenella	2
Oribacterium	18
Ornithobacterium	1
Oscillibacter	71
Ottowia	3
Oxalobacter	2
Paenibacillus	45
Pandoraea	2
Pantoea	26
Parabacteroides	316
Paraburkholderia	1
Paracoccus	18
Parageobacillus	2
Paraprevotella	16
Parasutterella	15
Parvimonas	46
Pasteurella	22
Patulibacter	1
Paucibacter	1
Pectobacterium	18
Pediococcus	3
Pedobacter	2
Pelagibacterium	1
Pelistega	4
Pelodictyon	1
Pelosinus	3
Peptoanaerobacter	4
Peptoniphilus	2
Peptostreptococcus	9
Petrimonas	1
Phaeobacter	1
Phaeospirillum	4
Phascolarctobacterium	2
Phormidium	4
Photobacterium	9
Photorhabdus	12
Piscirickettsia	3
Planctomyces	2
Planktothrix	3
Plesiomonas	1
Polaribacter	3
Polymorphum	1
Polynucleobacter	20
Pontibacter	1
Ponticaulis	2
Ponticoccus	2
Porphyrobacter	3
Porphyromonas	83
Porticoccus	2
Pragia	1
Prevotella	408
Prevotellamassilia	5
Prochlorococcus	25
Propionibacterium	82
Proteus	12
Providencia	13
Pseudoalteromonas	40
Pseudochrobactrum	1
Pseudoflavonifractor	2
Pseudogulbenkiania	6
Pseudomonas	779
Pseudooceanicola	4
Pseudopropionibacterium	16
Pseudorhodobacter	1
Pseudothermotoga	3
Pseudovibrio	1
Pseudoxanthomonas	3
Psychrobacter	5
Psychromonas	1
Psychroserpens	1
Pusillimonas	1
Pyramidobacter	1
Pyrobaculum	1
Pyrococcus	1
Rahnella	7
Ralstonia	93
Raoultella	1
Reichenbachiella	1
Reyranella	3
Rhizobacter	1
Rhizobium	52
Rhodanobacter	6
Rhodobacter	18
Rhodococcus	24
Rhodoferax	5
Rhodoluna	2
Rhodopirellula	1
Rhodopseudomonas	2
Rhodothermus	1
Rhodovulum	4
Richelia	1
Riemerella	5
Rivularia	1
Romboutsia	1
Roseburia	122
Roseibium	2
Roseobacter	5
Roseomonas	6
Roseovarius	14
Rothia	118
Rubellimicrobium	4
Rubritalea	3
Rubrivivax	1
Ruegeria	17
Ruminiclostridium	99
Ruminobacter	1
Ruminococcus	132
Ruthenibacterium	5
Saccharibacter	3
Saccharolobus	2
Saccharopolyspora	2
Salicola	1
Salinibacter	4
Salinicoccus	1
Salinispora	23
Salinivibrio	3
Salisaeta	1
Salmonella	929
Sandarakinorhabdus	5
Sanguibacter	9
Scytonema	2
Sediminispirochaeta	3
Selenomonas	45
Serratia	30
Sharpea	8
Shewanella	13
Shigella	168
Shimwellia	1
Sinorhizobium	38
Smithella	2
Sneathia	1
Sodalis	4
Solobacterium	28
Sphaerobacter	1
Sphingobacterium	7
Sphingobium	14
Sphingomonas	20
Sphingopyxis	7
Spirochaeta	2
Spiroplasma	17
Spirosoma	2
Spongiibacter	1
Sporolactobacillus	2
Stanieria	1
Staphylococcus	843
Stenotrophomonas	74
Stigmatella	3
Stomatobaculum	19
Streptococcus	2000
Streptomyces	65
Stygiolobus	1
Subdoligranulum	19
Succinivibrio	1
Sulfitobacter	18
Sulfolobus	40
Sulfurospirillum	2
Sunxiuqinia	1
Sutterella	16
Synechococcus	65
Syntrophomonas	1
Syntrophus	5
Tannerella	5
Tepidiphilus	2
Terasakiella	1
Teredinibacter	1
Tetrasphaera	1
Thalassobacter	1
Thalassobius	2
Thalassomonas	1
Thalassospira	6
Thauera	41
Thermoanaerobacter	6
Thermoanaerobacterium	2
Thermobacillus	11
Thermobispora	6
Thermococcus	3
Thermocrinis	2
Thermodesulfobacterium	2
Thermomonas	3
Thermomonospora	10
Thermoproteus	1
Thermosediminibacter	1
Thermus	12
Thioalkalivibrio	9
Thiobacillus	1
Thiohalocapsa	1
Thiomicrospira	1
Thiothrix	3
Thiovulum	1
Tolumonas	1
Treponema	20
Tsukamurella	5
Tyzzerella	9
Varibaculum	4
Variovorax	44
Veillonella	380
Verrucomicrobium	3
Vibrio	475
Vitreoscilla	1
Weissella	3
Wohlfahrtiimonas	1
Wolbachia	6
Xanthomonas	139
Xenococcus	1
Xenorhabdus	5
Xylanimonas	5
Xylella	33
Yersinia	391
Yokenella	1
Youngiibacter	3
Zhongshania	1
Zymomonas	1
Zymophilus	1
